# Supplementary material for: Sex chromosome aneuploidy impacts on human gene expression and regulation: a systematic review
Source: Mol Med. 2025 Dec 30;32:11. doi: 10.1186/s10020-025-01404-1 (PMC12859965; doi:10.1186/s10020-025-01404-1)
Supplement: Supplementary file 1 — Supplementary Material 1. Bias Assessment. [file 10020_2025_1404_MOESM1_ESM.xlsx]

## Sheet: Bias Criteria
Domain	Description	Criteria	Operativization for this SR
1	Bias due to confounding	•all important confounding factors were controlled for using appropriate methods; •the confounding factors were measured validly and reliably by the variables available; and •variables after the start of the exposure window (and that could have been affected by the exposure) were inappropriately controlled for.	• High risk - case reports or series or Sample size < 3 or not stating age nor any other confounding • Moderate risk - unmatched case-control or cross-sectional design or it states ages but not added as covariate to the model • Low risk - matched case control design, states age or any other confounding factor and address it in the bioinformatic analysis
2	Bias arising from measurement of the exposure	•the measure of exposure used in the study well characterizes the exposure metric of interest; •there was likely to be error in, or misclassification of, the exposure measurements in the study; •there was differential measurement (or misclassification) error; and •non-differential measurement (or misclassification) error would have biased the effect estimate.	• High risk - methods are not clearly stated or different methods applied to measure different samples • Moderate risk - samples from different sources or highly distant in time. Different protocol or evaluation method for cases and controls. • Low risk - same protocol for measure outcome of interest used for every sample
3	Bias in selection of participants into the study	•start of follow-up and start of the exposure window were the same; •selection of participants into the study (or into the analysis) was based on participant characteristics observed after the start of the exposure window; •(if applicable) these characteristics were influenced by exposure (or a cause of exposure) and influenced by outcome (or a cause of the outcome); and •(if applicable) adjustme…	• High risk - case reports or series or Sample size < 3 or not stating method of karyotyping or source of information or informed consent not applied • Moderate risk - unmatched case control design or karyotype stated but not clearly confirmed as part of the study, informed consent not stated, • Low risk - matched case control design, karyotype confirmed as part of the study, informed consent app…
4	Bias due to post-exposure interventions	•there were post-exposure interventions influenced by prior exposure; and •(if applicable) the analysis corrected for the effect of these post-exposure interventions.	Not applicable
5	Bias due to missing data	•complete data on exposure status, the outcome, and confounders were available for all or nearly all participants; •(for complete case analyses) omission from the analysis is likely to be related to the true value of the outcome and predictors of missingness were included in the analysis model; and •(for analyses with imputed data) imputation was performed appropriately.	• High risk - results sources, methods or cases included are not clear • Moderate risk - some omissions in the report • Low risk - complete data on exposure status, the outcome, and confounders were available for all or nearly all participants
6	Bias in measurement of the outcome	•measurement or ascertainment of the outcome is likely to have differed between exposure groups or levels of exposure; •outcome assessors were aware of study participants’ exposure history; and •(if applicable) assessment of the outcome were likely to have been influenced by knowledge of participants’ exposure history.	• High risk - measurements are likely to have differed between exposure groups • Moderate risk - outcome assessors measurements possibly influenced by knowledge of diagnosis or participant charachteerictics • Low risk - measurements are not likely to have differed between exposure groups
7	Bias in selection of the reported result	•the numerical result being assessed is likely to have been selected, on the basis of the results, from multiple exposure measurements within the outcome domain; •the numerical result being assessed is likely to have been selected, on the basis of the results, from multiple outcome measurements within the outcome domain; •the numerical result being assessed is likely to have been selected, on the…	• High risk - Do not report complete list of genes/genomic features. Ony some genes are reported or the selection of genes defined as significant is not informed • Moderate risk - Report complete list of significant genes/genomic features without with p-values and log2f • Low risk - • Moderate risk - Report complete list of genes/genomic features without with p-values and log2f. Selection methods…
