# Supplementary material for: Sex chromosome aneuploidy impacts on human gene expression and regulation: a systematic review
Source: Mol Med. 2025 Dec 30;32:11. doi: 10.1186/s10020-025-01404-1 (PMC12859965; doi:10.1186/s10020-025-01404-1)
Supplement: Supplementary file 3 — Supplementary Material 3. Table S1. Enrichment list. [file 10020_2025_1404_MOESM3_ESM.xlsx]

## Sheet: Sheet 1
category	term	number_of_genes	number_of_genes_in_background	ncbiTaxonId	inputGenes	preferredNames	p_value	fdr	description	cluster	Q score
PMID	PMID:18208332	16	38	9606	9606.ENSP00000155093,9606.ENSP00000250784,9606.ENSP00000253039,9606.ENSP00000284856,9606.ENSP00000316357,9606.ENSP00000322408,9606.ENSP00000338413,9606.ENSP00000342812,9606.ENSP00000353284,9606.ENSP00000362744,9606.ENSP00000364550,9606.ENSP00000367203,9606.ENSP00000368486,9606.ENSP00000368927,9606.ENSP00000442047,9606.ENSP00000494040	ZFY,RPS4Y1,EIF2S3,TMSB4Y,USP9X,KDM5D,UBA1,USP9Y,DDX3Y,RPS4X,KDM5C,KDM6A,ZFX,EIF1AX,UTY,DDX3X	4.41e-36	2.24e-29	(2008) Large-scale population study of human cell lines indicates that dosage compensation is virtually complete.	red	28.6498
PMID	PMID:36114567	18	160	9606	9606.ENSP00000155093,9606.ENSP00000250784,9606.ENSP00000253039,9606.ENSP00000284856,9606.ENSP00000316357,9606.ENSP00000322408,9606.ENSP00000338413,9606.ENSP00000342812,9606.ENSP00000348169,9606.ENSP00000353284,9606.ENSP00000355419,9606.ENSP00000362744,9606.ENSP00000364550,9606.ENSP00000367203,9606.ENSP00000368486,9606.ENSP00000368927,9606.ENSP00000442047,9606.ENSP00000494040	ZFY,RPS4Y1,EIF2S3,TMSB4Y,USP9X,KDM5D,UBA1,USP9Y,NLGN4Y,DDX3Y,PCDH11Y,RPS4X,KDM5C,KDM6A,ZFX,EIF1AX,UTY,DDX3X	9.58e-32	1.8e-25	(2022) Sex at the interface: the origin and impact of sex differences in the developing human placenta.	red	24.7447
PMID	PMID:19997486	14	30	9606	9606.ENSP00000155093,9606.ENSP00000250784,9606.ENSP00000284856,9606.ENSP00000316357,9606.ENSP00000322408,9606.ENSP00000342812,9606.ENSP00000353284,9606.ENSP00000364550,9606.ENSP00000367203,9606.ENSP00000368486,9606.ENSP00000368927,9606.ENSP00000369465,9606.ENSP00000442047,9606.ENSP00000494040	ZFY,RPS4Y1,TMSB4Y,USP9X,KDM5D,USP9Y,DDX3Y,KDM5C,KDM6A,ZFX,EIF1AX,TXLNG,UTY,DDX3X	7.08e-32	1.8e-25	(2009) Dosage regulation of the active X chromosome in human triploid cells.	red	24.7447
PMID	PMID:31608120	14	37	9606	9606.ENSP00000155093,9606.ENSP00000316357,9606.ENSP00000322408,9606.ENSP00000342812,9606.ENSP00000348169,9606.ENSP00000353284,9606.ENSP00000362744,9606.ENSP00000364550,9606.ENSP00000367203,9606.ENSP00000368486,9606.ENSP00000368927,9606.ENSP00000369465,9606.ENSP00000442047,9606.ENSP00000494040	ZFY,USP9X,KDM5D,USP9Y,NLGN4Y,DDX3Y,RPS4X,KDM5C,KDM6A,ZFX,EIF1AX,TXLNG,UTY,DDX3X	7.93e-31	1.01e-24	(2019) Novel Y-Chromosome Long Non-Coding RNAs Expressed in Human Male CNS During Early Development.	red	23.9957
PMID	PMID:36418059	13	25	9606	9606.ENSP00000155093,9606.ENSP00000250784,9606.ENSP00000316357,9606.ENSP00000322408,9606.ENSP00000342812,9606.ENSP00000353284,9606.ENSP00000362744,9606.ENSP00000364550,9606.ENSP00000367203,9606.ENSP00000368486,9606.ENSP00000368927,9606.ENSP00000442047,9606.ENSP00000494040	ZFY,RPS4Y1,USP9X,KDM5D,USP9Y,DDX3Y,RPS4X,KDM5C,KDM6A,ZFX,EIF1AX,UTY,DDX3X	5.07e-30	5.14e-24	(2022) Gene essentiality in cancer cell lines is modified by the sex chromosomes.	red	23.289
PMID	PMID:32011705	13	42	9606	9606.ENSP00000217961,9606.ENSP00000262648,9606.ENSP00000262848,9606.ENSP00000324827,9606.ENSP00000327890,9606.ENSP00000370430,9606.ENSP00000370588,9606.ENSP00000370621,9606.ENSP00000370697,9606.ENSP00000370718,9606.ENSP00000370808,9606.ENSP00000371073,9606.ENSP00000396452	STS,ANOS1,PRKX,AKAP17A,IL3RA,PNPLA4,CD99,ZBED1,P2RY8,ASMTL,SLC25A6,PLCXD1,PUDP	1.13e-30	5.74e-24	(2020) Evolution of the Autism-Associated Neuroligin-4 Gene Reveals Broad Erosion of Pseudoautosomal Regions in Rodents.	green	23.2411
PMID	PMID:24759411	13	31	9606	9606.ENSP00000155093,9606.ENSP00000250784,9606.ENSP00000284856,9606.ENSP00000322408,9606.ENSP00000342812,9606.ENSP00000353284,9606.ENSP00000354722,9606.ENSP00000364550,9606.ENSP00000367203,9606.ENSP00000368486,9606.ENSP00000369465,9606.ENSP00000442047,9606.ENSP00000494040	ZFY,RPS4Y1,TMSB4Y,KDM5D,USP9Y,DDX3Y,EIF1AY,KDM5C,KDM6A,ZFX,TXLNG,UTY,DDX3X	4.84e-29	4.09e-23	(2014) Mammalian Y chromosomes retain widely expressed dosage-sensitive regulators.	red	22.3883
PMID	PMID:29335024	15	95	9606	9606.ENSP00000155093,9606.ENSP00000250784,9606.ENSP00000316357,9606.ENSP00000322408,9606.ENSP00000342812,9606.ENSP00000353284,9606.ENSP00000354722,9606.ENSP00000355419,9606.ENSP00000362744,9606.ENSP00000364550,9606.ENSP00000367203,9606.ENSP00000368486,9606.ENSP00000369465,9606.ENSP00000442047,9606.ENSP00000494040	ZFY,RPS4Y1,USP9X,KDM5D,USP9Y,DDX3Y,EIF1AY,PCDH11Y,RPS4X,KDM5C,KDM6A,ZFX,TXLNG,UTY,DDX3X	4.27e-28	3.09e-22	(2018) Sex differences in the late first trimester human placenta transcriptome.	red	21.51
PMID	PMID:37399516	12	36	9606	9606.ENSP00000262848,9606.ENSP00000316598,9606.ENSP00000324827,9606.ENSP00000327890,9606.ENSP00000334113,9606.ENSP00000370588,9606.ENSP00000370621,9606.ENSP00000370697,9606.ENSP00000370718,9606.ENSP00000370808,9606.ENSP00000371073,9606.ENSP00000375080	PRKX,GTPBP6,AKAP17A,IL3RA,DHRSX,CD99,ZBED1,P2RY8,ASMTL,SLC25A6,PLCXD1,PPP2R3B	1.78e-28	4.52e-22	(2023) The multi-omic landscape of sex chromosome abnormalities: current status and future directions.	green	21.3449
PMID	PMID:23907288	12	45	9606	9606.ENSP00000262848,9606.ENSP00000316598,9606.ENSP00000324827,9606.ENSP00000327890,9606.ENSP00000334113,9606.ENSP00000370588,9606.ENSP00000370621,9606.ENSP00000370697,9606.ENSP00000370718,9606.ENSP00000370808,9606.ENSP00000371073,9606.ENSP00000375080	PRKX,GTPBP6,AKAP17A,IL3RA,DHRSX,CD99,ZBED1,P2RY8,ASMTL,SLC25A6,PLCXD1,PPP2R3B	1.8e-27	3.05e-21	(2013) Sex chromosome-wide association analysis suggested male-specific risk genes for alcohol dependence.	green	20.5157
PMID	PMID:35493099	14	85	9606	9606.ENSP00000155093,9606.ENSP00000250784,9606.ENSP00000284856,9606.ENSP00000322408,9606.ENSP00000342812,9606.ENSP00000348169,9606.ENSP00000353284,9606.ENSP00000364550,9606.ENSP00000367203,9606.ENSP00000368486,9606.ENSP00000368927,9606.ENSP00000369465,9606.ENSP00000442047,9606.ENSP00000494040	ZFY,RPS4Y1,TMSB4Y,KDM5D,USP9Y,NLGN4Y,DDX3Y,KDM5C,KDM6A,ZFX,EIF1AX,TXLNG,UTY,DDX3X	2.27e-26	1.44e-20	(2022) Expression, Prognostic Value, and Functional Mechanism of the KDM5 Family in Pancreatic Cancer.	red	19.8416
PMID	PMID:36550527	13	54	9606	9606.ENSP00000155093,9606.ENSP00000250784,9606.ENSP00000253039,9606.ENSP00000322408,9606.ENSP00000342812,9606.ENSP00000353284,9606.ENSP00000354722,9606.ENSP00000362744,9606.ENSP00000364550,9606.ENSP00000367203,9606.ENSP00000368486,9606.ENSP00000442047,9606.ENSP00000494040	ZFY,RPS4Y1,EIF2S3,KDM5D,USP9Y,DDX3Y,EIF1AY,RPS4X,KDM5C,KDM6A,ZFX,UTY,DDX3X	2.33e-26	1.44e-20	(2022) Sex differences in early and term placenta are conserved in adult tissues.	red	19.8416
PMID	PMID:37408200	11	32	9606	9606.ENSP00000316598,9606.ENSP00000324827,9606.ENSP00000327890,9606.ENSP00000334113,9606.ENSP00000370588,9606.ENSP00000370621,9606.ENSP00000370697,9606.ENSP00000370718,9606.ENSP00000370808,9606.ENSP00000371073,9606.ENSP00000375080	GTPBP6,AKAP17A,IL3RA,DHRSX,CD99,ZBED1,P2RY8,ASMTL,SLC25A6,PLCXD1,PPP2R3B	4.14e-26	5.25e-20	(2023) Organ Abnormalities Caused by Turner Syndrome.	green	19.2798
PMID	PMID:22031440	13	62	9606	9606.ENSP00000155093,9606.ENSP00000250784,9606.ENSP00000316357,9606.ENSP00000342812,9606.ENSP00000348169,9606.ENSP00000353284,9606.ENSP00000354722,9606.ENSP00000355419,9606.ENSP00000362744,9606.ENSP00000367203,9606.ENSP00000368486,9606.ENSP00000442047,9606.ENSP00000494040	ZFY,RPS4Y1,USP9X,USP9Y,NLGN4Y,DDX3Y,EIF1AY,PCDH11Y,RPS4X,KDM6A,ZFX,UTY,DDX3X	1.16e-25	5.88e-20	(2011) Spatio-temporal transcriptome of the human brain.	red	19.2306
PMID	PMID:37333288	11	22	9606	9606.ENSP00000155093,9606.ENSP00000250784,9606.ENSP00000322408,9606.ENSP00000353284,9606.ENSP00000354722,9606.ENSP00000362744,9606.ENSP00000364550,9606.ENSP00000367203,9606.ENSP00000368486,9606.ENSP00000442047,9606.ENSP00000494040	ZFY,RPS4Y1,KDM5D,DDX3Y,EIF1AY,RPS4X,KDM5C,KDM6A,ZFX,UTY,DDX3X	3.35e-25	1.55e-19	(2023) The human Y and inactive X chromosomes similarly modulate autosomal gene expression.	red	18.8097
PMID	PMID:37192167	10	11	9606	9606.ENSP00000155093,9606.ENSP00000284856,9606.ENSP00000322408,9606.ENSP00000342812,9606.ENSP00000353284,9606.ENSP00000362744,9606.ENSP00000364550,9606.ENSP00000367203,9606.ENSP00000368927,9606.ENSP00000442047	ZFY,TMSB4Y,KDM5D,USP9Y,DDX3Y,RPS4X,KDM5C,KDM6A,EIF1AX,UTY	7.58e-25	3.05e-19	(2023) Aneuploidy effects on human gene expression across three cell types.	red	18.5157
PMID	PMID:38190107	11	24	9606	9606.ENSP00000155093,9606.ENSP00000250784,9606.ENSP00000322408,9606.ENSP00000353284,9606.ENSP00000354722,9606.ENSP00000362744,9606.ENSP00000364550,9606.ENSP00000367203,9606.ENSP00000368486,9606.ENSP00000442047,9606.ENSP00000494040	ZFY,RPS4Y1,KDM5D,DDX3Y,EIF1AY,RPS4X,KDM5C,KDM6A,ZFX,UTY,DDX3X	7.22e-25	3.05e-19	(2023) The human Y and inactive X chromosomes similarly modulate autosomal gene expression.	red	18.5157
PMID	PMID:32461223	11	27	9606	9606.ENSP00000155093,9606.ENSP00000250784,9606.ENSP00000284856,9606.ENSP00000322408,9606.ENSP00000342812,9606.ENSP00000348169,9606.ENSP00000353284,9606.ENSP00000354722,9606.ENSP00000364550,9606.ENSP00000369465,9606.ENSP00000494040	ZFY,RPS4Y1,TMSB4Y,KDM5D,USP9Y,NLGN4Y,DDX3Y,EIF1AY,KDM5C,TXLNG,DDX3X	2.08e-24	7.52e-19	(2020) Quantitative analysis of Y-Chromosome gene expression across 36 human tissues.	red	18.1238
PMID	PMID:32741459	11	45	9606	9606.ENSP00000316598,9606.ENSP00000324827,9606.ENSP00000327890,9606.ENSP00000334113,9606.ENSP00000370588,9606.ENSP00000370621,9606.ENSP00000370697,9606.ENSP00000370718,9606.ENSP00000370808,9606.ENSP00000371073,9606.ENSP00000375080	GTPBP6,AKAP17A,IL3RA,DHRSX,CD99,ZBED1,P2RY8,ASMTL,SLC25A6,PLCXD1,PPP2R3B	1.07e-24	1.08e-18	(2020) Male infertility and genitourinary birth defects: there is more than meets the eye.	green	17.9666
PMID	PMID:35240029	11	47	9606	9606.ENSP00000262648,9606.ENSP00000316598,9606.ENSP00000324827,9606.ENSP00000327890,9606.ENSP00000334113,9606.ENSP00000370430,9606.ENSP00000370588,9606.ENSP00000370718,9606.ENSP00000371073,9606.ENSP00000375080,9606.ENSP00000396452	ANOS1,GTPBP6,AKAP17A,IL3RA,DHRSX,PNPLA4,CD99,ASMTL,PLCXD1,PPP2R3B,PUDP	1.63e-24	1.38e-18	(2022) State of the art on the physical mapping of the Y-chromosome in the Bovidae and comparison with other species - A review.	green	17.8601
PMID	PMID:27655702	11	50	9606	9606.ENSP00000316598,9606.ENSP00000324827,9606.ENSP00000327890,9606.ENSP00000334113,9606.ENSP00000370588,9606.ENSP00000370621,9606.ENSP00000370697,9606.ENSP00000370718,9606.ENSP00000370808,9606.ENSP00000371073,9606.ENSP00000375080	GTPBP6,AKAP17A,IL3RA,DHRSX,CD99,ZBED1,P2RY8,ASMTL,SLC25A6,PLCXD1,PPP2R3B	2.99e-24	2.17e-18	(2016) Sex chromosome loss and the pseudoautosomal region genes in hematological malignancies.	green	17.6635
PMID	PMID:37629533	11	31	9606	9606.ENSP00000155093,9606.ENSP00000250784,9606.ENSP00000284856,9606.ENSP00000322408,9606.ENSP00000342812,9606.ENSP00000348169,9606.ENSP00000353284,9606.ENSP00000354722,9606.ENSP00000355419,9606.ENSP00000367203,9606.ENSP00000442047	ZFY,RPS4Y1,TMSB4Y,KDM5D,USP9Y,NLGN4Y,DDX3Y,EIF1AY,PCDH11Y,KDM6A,UTY	7.37e-24	2.49e-18	(2023) Insights into Sex and Gender Differences in Brain and Psychopathologies Using Big Data.	red	17.6038
PMID	PMID:33464731	10	16	9606	9606.ENSP00000155093,9606.ENSP00000316357,9606.ENSP00000322408,9606.ENSP00000342812,9606.ENSP00000353284,9606.ENSP00000354722,9606.ENSP00000364550,9606.ENSP00000368486,9606.ENSP00000368927,9606.ENSP00000494040	ZFY,USP9X,KDM5D,USP9Y,DDX3Y,EIF1AY,KDM5C,ZFX,EIF1AX,DDX3X	1.14e-23	3.61e-18	(2020) Sex-Associated Gene Expression Alterations Correlate With Esophageal Cancer Survival.	red	17.4425
PMID	PMID:26880485	10	17	9606	9606.ENSP00000155093,9606.ENSP00000250784,9606.ENSP00000284856,9606.ENSP00000322408,9606.ENSP00000342812,9606.ENSP00000348169,9606.ENSP00000353284,9606.ENSP00000354722,9606.ENSP00000355419,9606.ENSP00000442047	ZFY,RPS4Y1,TMSB4Y,KDM5D,USP9Y,NLGN4Y,DDX3Y,EIF1AY,PCDH11Y,UTY	1.81e-23	5.39e-18	(2016) Sex Biased Gene Expression Profiling of Human Brains at Major Developmental Stages.	red	17.2684
PMID	PMID:37414752	10	18	9606	9606.ENSP00000155093,9606.ENSP00000250784,9606.ENSP00000284856,9606.ENSP00000322408,9606.ENSP00000342812,9606.ENSP00000348169,9606.ENSP00000353284,9606.ENSP00000354722,9606.ENSP00000355419,9606.ENSP00000442047	ZFY,RPS4Y1,TMSB4Y,KDM5D,USP9Y,NLGN4Y,DDX3Y,EIF1AY,PCDH11Y,UTY	2.81e-23	7.91e-18	(2023) Characterizing the evolution and phenotypic impact of ampliconic Y chromosome regions.	red	17.1018
PMID	PMID:27999654	10	19	9606	9606.ENSP00000155093,9606.ENSP00000322408,9606.ENSP00000338413,9606.ENSP00000342812,9606.ENSP00000353284,9606.ENSP00000354722,9606.ENSP00000364550,9606.ENSP00000367203,9606.ENSP00000442047,9606.ENSP00000494040	ZFY,KDM5D,UBA1,USP9Y,DDX3Y,EIF1AY,KDM5C,KDM6A,UTY,DDX3X	4.28e-23	1.14e-17	(2016) A primer on the use of mouse models for identifying direct sex chromosome effects that cause sex differences in non-gonadal tissues.	red	16.9431
PMID	PMID:21094887	11	44	9606	9606.ENSP00000155093,9606.ENSP00000250784,9606.ENSP00000284856,9606.ENSP00000316357,9606.ENSP00000342812,9606.ENSP00000348169,9606.ENSP00000353284,9606.ENSP00000354722,9606.ENSP00000364550,9606.ENSP00000367203,9606.ENSP00000442047	ZFY,RPS4Y1,TMSB4Y,USP9X,USP9Y,NLGN4Y,DDX3Y,EIF1AY,KDM5C,KDM6A,UTY	2.04e-22	5.18e-17	(2010) Genetic and epigenetic underpinnings of sex differences in the brain and in neurological and psychiatric disease susceptibility.	red	16.2857
PMID	PMID:30213969	11	45	9606	9606.ENSP00000155093,9606.ENSP00000253039,9606.ENSP00000322408,9606.ENSP00000353284,9606.ENSP00000364550,9606.ENSP00000367203,9606.ENSP00000368486,9606.ENSP00000368927,9606.ENSP00000369465,9606.ENSP00000442047,9606.ENSP00000494040	ZFY,EIF2S3,KDM5D,DDX3Y,KDM5C,KDM6A,ZFX,EIF1AX,TXLNG,UTY,DDX3X	2.54e-22	6.13e-17	(2018) DNA hypermethylation and differential gene expression associated with Klinefelter syndrome.	red	16.2125
PMID	PMID:30582241	10	24	9606	9606.ENSP00000155093,9606.ENSP00000250784,9606.ENSP00000284856,9606.ENSP00000322408,9606.ENSP00000342812,9606.ENSP00000348169,9606.ENSP00000353284,9606.ENSP00000354722,9606.ENSP00000367203,9606.ENSP00000442047	ZFY,RPS4Y1,TMSB4Y,KDM5D,USP9Y,NLGN4Y,DDX3Y,EIF1AY,KDM6A,UTY	2.79e-22	6.44e-17	(2019) Association between loss of Y chromosome and poor prognosis in male head and neck squamous cell carcinoma.	red	16.1911
PMID	PMID:33171144	10	27	9606	9606.ENSP00000155093,9606.ENSP00000316357,9606.ENSP00000322408,9606.ENSP00000348169,9606.ENSP00000353284,9606.ENSP00000362744,9606.ENSP00000364550,9606.ENSP00000367203,9606.ENSP00000368486,9606.ENSP00000494040	ZFY,USP9X,KDM5D,NLGN4Y,DDX3Y,RPS4X,KDM5C,KDM6A,ZFX,DDX3X	7.4e-22	1.63e-16	(2021) X-chromosome regulation and sex differences in brain anatomy.	red	15.7878
PMID	PMID:34983649	12	86	9606	9606.ENSP00000155093,9606.ENSP00000250784,9606.ENSP00000284856,9606.ENSP00000322408,9606.ENSP00000342812,9606.ENSP00000348169,9606.ENSP00000353284,9606.ENSP00000354722,9606.ENSP00000355419,9606.ENSP00000367203,9606.ENSP00000368486,9606.ENSP00000442047	ZFY,RPS4Y1,TMSB4Y,KDM5D,USP9Y,NLGN4Y,DDX3Y,EIF1AY,PCDH11Y,KDM6A,ZFX,UTY	1.03e-21	2.17e-16	(2022) Y chromosome is moving out of sex determination shadow.	red	15.6635
PMID	PMID:33650819	11	53	9606	9606.ENSP00000155093,9606.ENSP00000250784,9606.ENSP00000284856,9606.ENSP00000322408,9606.ENSP00000342812,9606.ENSP00000348169,9606.ENSP00000353284,9606.ENSP00000354722,9606.ENSP00000355419,9606.ENSP00000367203,9606.ENSP00000442047	ZFY,RPS4Y1,TMSB4Y,KDM5D,USP9Y,NLGN4Y,DDX3Y,EIF1AY,PCDH11Y,KDM6A,UTY	1.26e-21	2.56e-16	(2021) The Contribution of Y Chromosome Genes to Spontaneous Differentiation of Human Embryonic Stem Cells into Embryoid Bodies In Vitro.	red	15.5918
PMID	PMID:33137877	10	29	9606	9606.ENSP00000155093,9606.ENSP00000250784,9606.ENSP00000284856,9606.ENSP00000322408,9606.ENSP00000342812,9606.ENSP00000348169,9606.ENSP00000353284,9606.ENSP00000354722,9606.ENSP00000355419,9606.ENSP00000442047	ZFY,RPS4Y1,TMSB4Y,KDM5D,USP9Y,NLGN4Y,DDX3Y,EIF1AY,PCDH11Y,UTY	1.35e-21	2.63e-16	(2020) The Y Chromosome: A Complex Locus for Genetic Analyses of Complex Human Traits.	red	15.58
PMID	PMID:35186953	10	44	9606	9606.ENSP00000316598,9606.ENSP00000324827,9606.ENSP00000334113,9606.ENSP00000370588,9606.ENSP00000370621,9606.ENSP00000370718,9606.ENSP00000370808,9606.ENSP00000371073,9606.ENSP00000375080,9606.ENSP00000396452	GTPBP6,AKAP17A,DHRSX,CD99,ZBED1,ASMTL,SLC25A6,PLCXD1,PPP2R3B,PUDP	4.22e-22	2.68e-16	(2021) Pseudoautosomal Region 1 Overdosage Affects the Global Transcriptome in iPSCs From Patients With Klinefelter Syndrome and High-Grade X Chromosome Aneuploidies.	green	15.5719
PMID	PMID:29454353	11	59	9606	9606.ENSP00000155093,9606.ENSP00000250784,9606.ENSP00000284856,9606.ENSP00000316357,9606.ENSP00000322408,9606.ENSP00000342812,9606.ENSP00000353284,9606.ENSP00000364550,9606.ENSP00000367203,9606.ENSP00000369465,9606.ENSP00000442047	ZFY,RPS4Y1,TMSB4Y,USP9X,KDM5D,USP9Y,DDX3Y,KDM5C,KDM6A,TXLNG,UTY	3.65e-21	6.86e-16	(2018) Genetics of the human Y chromosome and its association with male infertility.	red	15.1637
PMID	PMID:34621669	11	60	9606	9606.ENSP00000155093,9606.ENSP00000250784,9606.ENSP00000253039,9606.ENSP00000316357,9606.ENSP00000338413,9606.ENSP00000354722,9606.ENSP00000355419,9606.ENSP00000364550,9606.ENSP00000367203,9606.ENSP00000368486,9606.ENSP00000494040	ZFY,RPS4Y1,EIF2S3,USP9X,UBA1,EIF1AY,PCDH11Y,KDM5C,KDM6A,ZFX,DDX3X	4.32e-21	7.82e-16	(2021) Identification of Gender-Specific Molecular Differences in Glioblastoma (GBM) and Low-Grade Glioma (LGG) by the Analysis of Large Transcriptomic and Epigenomic Datasets.	red	15.1068
PMID	PMID:31161682	10	34	9606	9606.ENSP00000155093,9606.ENSP00000250784,9606.ENSP00000284856,9606.ENSP00000322408,9606.ENSP00000342812,9606.ENSP00000348169,9606.ENSP00000353284,9606.ENSP00000354722,9606.ENSP00000355419,9606.ENSP00000442047	ZFY,RPS4Y1,TMSB4Y,KDM5D,USP9Y,NLGN4Y,DDX3Y,EIF1AY,PCDH11Y,UTY	5.24e-21	8.87e-16	(2019) Y chromosome gene copy number and lack of autism phenotype in a male with an isodicentric Y chromosome and absent NLGN4Y expression.	red	15.0521
PMID	PMID:19609352	9	16	9606	9606.ENSP00000155093,9606.ENSP00000316357,9606.ENSP00000353284,9606.ENSP00000367203,9606.ENSP00000368486,9606.ENSP00000368927,9606.ENSP00000369465,9606.ENSP00000442047,9606.ENSP00000494040	ZFY,USP9X,DDX3Y,KDM6A,ZFX,EIF1AX,TXLNG,UTY,DDX3X	5.07e-21	8.87e-16	(2009) Evolution and survival on eutherian sex chromosomes.	red	15.0521
PMID	PMID:32693839	10	35	9606	9606.ENSP00000155093,9606.ENSP00000316357,9606.ENSP00000342812,9606.ENSP00000348169,9606.ENSP00000353284,9606.ENSP00000362744,9606.ENSP00000367203,9606.ENSP00000368486,9606.ENSP00000442047,9606.ENSP00000494040	ZFY,USP9X,USP9Y,NLGN4Y,DDX3Y,RPS4X,KDM6A,ZFX,UTY,DDX3X	6.74e-21	1.1e-15	(2020) Reference genome and transcriptome informed by the sex chromosome complement of the sample increase ability to detect sex differences in gene expression from RNA-Seq data.	red	14.9586
NetworkNeighborAL	CL:7828	10	57	9606	9606.ENSP00000155093,9606.ENSP00000284856,9606.ENSP00000322408,9606.ENSP00000342812,9606.ENSP00000353284,9606.ENSP00000354722,9606.ENSP00000355419,9606.ENSP00000368486,9606.ENSP00000369465,9606.ENSP00000442047	ZFY,TMSB4Y,KDM5D,USP9Y,DDX3Y,EIF1AY,PCDH11Y,ZFX,TXLNG,UTY	5.15e-19	1.57e-15	Mostly uncharacterized, incl. Y-linked monogenic disease, and RBM1CTR (NUC064) family	red	14.8041
NetworkNeighborAL	CL:7833	9	29	9606	9606.ENSP00000155093,9606.ENSP00000284856,9606.ENSP00000322408,9606.ENSP00000342812,9606.ENSP00000353284,9606.ENSP00000354722,9606.ENSP00000355419,9606.ENSP00000368486,9606.ENSP00000442047	ZFY,TMSB4Y,KDM5D,USP9Y,DDX3Y,EIF1AY,PCDH11Y,ZFX,UTY	4.01e-19	1.57e-15	Mixed, incl. Sertoli cell-only syndrome, and HECT domain binding	red	14.8041
NetworkNeighborAL	CL:7866	8	12	9606	9606.ENSP00000155093,9606.ENSP00000284856,9606.ENSP00000322408,9606.ENSP00000342812,9606.ENSP00000353284,9606.ENSP00000354722,9606.ENSP00000355419,9606.ENSP00000442047	ZFY,TMSB4Y,KDM5D,USP9Y,DDX3Y,EIF1AY,PCDH11Y,UTY	3.43e-19	1.57e-15	Mixed, incl. Gonadoblastoma, and Sertoli cell-only syndrome	red	14.8041
PMID	PMID:34326969	10	38	9606	9606.ENSP00000155093,9606.ENSP00000250784,9606.ENSP00000316357,9606.ENSP00000322408,9606.ENSP00000342812,9606.ENSP00000353284,9606.ENSP00000362744,9606.ENSP00000364550,9606.ENSP00000367203,9606.ENSP00000442047	ZFY,RPS4Y1,USP9X,KDM5D,USP9Y,DDX3Y,RPS4X,KDM5C,KDM6A,UTY	1.38e-20	2.18e-15	(2021) Gender-specific characteristics of hypertrophic response in cardiomyocytes derived from human embryonic stem cells.	red	14.6615
PMID	PMID:12023983	8	8	9606	9606.ENSP00000316357,9606.ENSP00000322408,9606.ENSP00000338413,9606.ENSP00000342812,9606.ENSP00000353284,9606.ENSP00000364550,9606.ENSP00000367203,9606.ENSP00000442047	USP9X,KDM5D,UBA1,USP9Y,DDX3Y,KDM5C,KDM6A,UTY	3.52e-20	5.41e-15	(2002) Sex differences in sex chromosome gene expression in mouse brain.	red	14.2668
PMID	PMID:27790248	10	49	9606	9606.ENSP00000250784,9606.ENSP00000322408,9606.ENSP00000342812,9606.ENSP00000353284,9606.ENSP00000362744,9606.ENSP00000364550,9606.ENSP00000367203,9606.ENSP00000368486,9606.ENSP00000368927,9606.ENSP00000494040	RPS4Y1,KDM5D,USP9Y,DDX3Y,RPS4X,KDM5C,KDM6A,ZFX,EIF1AX,DDX3X	1.31e-19	1.96e-14	(2016) Large Scale Gene Expression Meta-Analysis Reveals Tissue-Specific, Sex-Biased Gene Expression in Humans.	red	13.7077
PMID	PMID:36874157	9	27	9606	9606.ENSP00000155093,9606.ENSP00000250784,9606.ENSP00000284856,9606.ENSP00000322408,9606.ENSP00000342812,9606.ENSP00000348169,9606.ENSP00000353284,9606.ENSP00000354722,9606.ENSP00000442047	ZFY,RPS4Y1,TMSB4Y,KDM5D,USP9Y,NLGN4Y,DDX3Y,EIF1AY,UTY	2.32e-19	3.36e-14	(2023) Why loss of Y? A pan-cancer genome analysis of tumors with loss of Y chromosome.	red	13.4737
PMID	PMID:32268104	9	29	9606	9606.ENSP00000155093,9606.ENSP00000250784,9606.ENSP00000322408,9606.ENSP00000342812,9606.ENSP00000348169,9606.ENSP00000353284,9606.ENSP00000354722,9606.ENSP00000355419,9606.ENSP00000442047	ZFY,RPS4Y1,KDM5D,USP9Y,NLGN4Y,DDX3Y,EIF1AY,PCDH11Y,UTY	4.01e-19	5.64e-14	(2020) Whole-Genome and RNA Sequencing Reveal Variation and Transcriptomic Coordination in the Developing Human Prefrontal Cortex.	red	13.2487
PMID	PMID:34127738	8	13	9606	9606.ENSP00000155093,9606.ENSP00000250784,9606.ENSP00000322408,9606.ENSP00000342812,9606.ENSP00000353284,9606.ENSP00000354722,9606.ENSP00000364550,9606.ENSP00000442047	ZFY,RPS4Y1,KDM5D,USP9Y,DDX3Y,EIF1AY,KDM5C,UTY	5.54e-19	7.6e-14	(2021) Y disruption, autosomal hypomethylation and poor male lung cancer survival.	red	13.1192
PMID	PMID:35069181	8	14	9606	9606.ENSP00000250784,9606.ENSP00000322408,9606.ENSP00000353284,9606.ENSP00000354722,9606.ENSP00000367203,9606.ENSP00000368486,9606.ENSP00000369465,9606.ENSP00000442047	RPS4Y1,KDM5D,DDX3Y,EIF1AY,KDM6A,ZFX,TXLNG,UTY	8.7e-19	1.16e-13	(2021) An Improved Fusion Paired Group Lasso Structured Sparse Canonical Correlation Analysis Based on Brain Imaging Genetics to Identify Biomarkers of Alzheimers Disease.	red	12.9355
PMID	PMID:31348909	9	33	9606	9606.ENSP00000155093,9606.ENSP00000250784,9606.ENSP00000284856,9606.ENSP00000322408,9606.ENSP00000342812,9606.ENSP00000353284,9606.ENSP00000354722,9606.ENSP00000362744,9606.ENSP00000442047	ZFY,RPS4Y1,TMSB4Y,KDM5D,USP9Y,DDX3Y,EIF1AY,RPS4X,UTY	1.09e-18	1.42e-13	(2019) Somatic mosaicism of sex chromosomes in the blood and brain.	red	12.8477
PMID	PMID:32790864	8	15	9606	9606.ENSP00000316357,9606.ENSP00000322408,9606.ENSP00000353284,9606.ENSP00000362744,9606.ENSP00000367203,9606.ENSP00000368486,9606.ENSP00000442047,9606.ENSP00000494040	USP9X,KDM5D,DDX3Y,RPS4X,KDM6A,ZFX,UTY,DDX3X	1.33e-18	1.69e-13	(2020) Expression Evolution of Ancestral XY Gametologs across All Major Groups of Placental Mammals.	red	12.7721
PMID	PMID:37018873	9	34	9606	9606.ENSP00000155093,9606.ENSP00000250784,9606.ENSP00000322408,9606.ENSP00000353284,9606.ENSP00000354722,9606.ENSP00000364550,9606.ENSP00000367203,9606.ENSP00000442047,9606.ENSP00000494040	ZFY,RPS4Y1,KDM5D,DDX3Y,EIF1AY,KDM5C,KDM6A,UTY,DDX3X	1.38e-18	1.71e-13	(2023) Sex and gender perspectives in colorectal cancer.	red	12.767
NetworkNeighborAL	CL:7941	7	17	9606	9606.ENSP00000262848,9606.ENSP00000316598,9606.ENSP00000324827,9606.ENSP00000334113,9606.ENSP00000370621,9606.ENSP00000370718,9606.ENSP00000371073	PRKX,GTPBP6,AKAP17A,DHRSX,ZBED1,ASMTL,PLCXD1	4.76e-17	2.18e-13	Mixed, incl. Variable charge X/Y family, and C-terminal region of aryl-sulfatase	green	12.6615
PMID	PMID:28369266	9	50	9606	9606.ENSP00000262848,9606.ENSP00000316598,9606.ENSP00000324827,9606.ENSP00000327890,9606.ENSP00000370621,9606.ENSP00000370718,9606.ENSP00000370808,9606.ENSP00000371073,9606.ENSP00000375080	PRKX,GTPBP6,AKAP17A,IL3RA,ZBED1,ASMTL,SLC25A6,PLCXD1,PPP2R3B	4.83e-19	2.72e-13	(2017) Klinefelter syndrome comorbidities linked to increased X chromosome gene dosage and altered protein interactome activity.	green	12.5654
NetworkNeighborAL	CL:7961	6	6	9606	9606.ENSP00000316598,9606.ENSP00000324827,9606.ENSP00000334113,9606.ENSP00000370621,9606.ENSP00000370718,9606.ENSP00000371073	GTPBP6,AKAP17A,DHRSX,ZBED1,ASMTL,PLCXD1	2.1e-16	4.8e-13	Mixed, incl. Dimerisation domain, and PI-PLC X domain-containing protein 1/2/3	green	12.3188
PMID	PMID:31171972	9	41	9606	9606.ENSP00000155093,9606.ENSP00000250784,9606.ENSP00000284856,9606.ENSP00000322408,9606.ENSP00000342812,9606.ENSP00000348169,9606.ENSP00000353284,9606.ENSP00000354722,9606.ENSP00000442047	ZFY,RPS4Y1,TMSB4Y,KDM5D,USP9Y,NLGN4Y,DDX3Y,EIF1AY,UTY	6.1e-18	7.27e-13	(2019) Genes located in Y-chromosomal regions important for male fertility show altered transcript levels in cryptorchidism and respond to curative hormone treatment.	red	12.1385
PMID	PMID:20396406	8	19	9606	9606.ENSP00000155093,9606.ENSP00000322408,9606.ENSP00000342812,9606.ENSP00000348169,9606.ENSP00000353284,9606.ENSP00000364550,9606.ENSP00000367203,9606.ENSP00000442047	ZFY,KDM5D,USP9Y,NLGN4Y,DDX3Y,KDM5C,KDM6A,UTY	6.02e-18	7.27e-13	(2009) The Role of the Y Chromosome in Brain Function.	red	12.1385
PMID	PMID:17646949	9	42	9606	9606.ENSP00000155093,9606.ENSP00000250784,9606.ENSP00000322408,9606.ENSP00000342812,9606.ENSP00000353284,9606.ENSP00000354722,9606.ENSP00000364550,9606.ENSP00000442047,9606.ENSP00000494040	ZFY,RPS4Y1,KDM5D,USP9Y,DDX3Y,EIF1AY,KDM5C,UTY,DDX3X	7.4e-18	8.53e-13	(2008) Sexually dimorphic gene expression in the heart of mice and men.	red	12.0691
PMID	PMID:31332098	8	20	9606	9606.ENSP00000250784,9606.ENSP00000322408,9606.ENSP00000342812,9606.ENSP00000348169,9606.ENSP00000353284,9606.ENSP00000354722,9606.ENSP00000355419,9606.ENSP00000442047	RPS4Y1,KDM5D,USP9Y,NLGN4Y,DDX3Y,EIF1AY,PCDH11Y,UTY	8.42e-18	9.49e-13	(2019) Multibatch TMT Reveals False Positives, Batch Effects and Missing Values.	red	12.0227
PMID	PMID:23907288	9	45	9606	9606.ENSP00000316357,9606.ENSP00000348169,9606.ENSP00000362744,9606.ENSP00000364550,9606.ENSP00000367203,9606.ENSP00000368486,9606.ENSP00000368927,9606.ENSP00000369465,9606.ENSP00000494040	USP9X,NLGN4Y,RPS4X,KDM5C,KDM6A,ZFX,EIF1AX,TXLNG,DDX3X	1.29e-17	1.42e-12	(2013) Sex chromosome-wide association analysis suggested male-specific risk genes for alcohol dependence.	red	11.8477
PMID	PMID:19997486	8	30	9606	9606.ENSP00000316598,9606.ENSP00000324827,9606.ENSP00000334113,9606.ENSP00000370588,9606.ENSP00000370621,9606.ENSP00000370718,9606.ENSP00000370808,9606.ENSP00000371073	GTPBP6,AKAP17A,DHRSX,CD99,ZBED1,ASMTL,SLC25A6,PLCXD1	3.73e-18	1.89e-12	(2009) Dosage regulation of the active X chromosome in human triploid cells.	green	11.7235
PMID	PMID:21858147	10	87	9606	9606.ENSP00000155093,9606.ENSP00000322408,9606.ENSP00000330488,9606.ENSP00000342812,9606.ENSP00000353284,9606.ENSP00000364550,9606.ENSP00000367203,9606.ENSP00000368486,9606.ENSP00000442047,9606.ENSP00000494040	ZFY,KDM5D,CXorf38,USP9Y,DDX3Y,KDM5C,KDM6A,ZFX,UTY,DDX3X	2.56e-17	2.76e-12	(2011) Transcriptional profiling of human liver identifies sex-biased genes associated with polygenic dyslipidemia and coronary artery disease.	red	11.5591
PMID	PMID:36293143	9	50	9606	9606.ENSP00000316357,9606.ENSP00000322408,9606.ENSP00000342812,9606.ENSP00000348169,9606.ENSP00000353284,9606.ENSP00000364550,9606.ENSP00000367203,9606.ENSP00000442047,9606.ENSP00000494040	USP9X,KDM5D,USP9Y,NLGN4Y,DDX3Y,KDM5C,KDM6A,UTY,DDX3X	3.04e-17	3.21e-12	(2022) Genetics and Epigenetics of the X and Y Chromosomes in the Sexual Differentiation of the Brain.	red	11.4935
PMID	PMID:28275244	7	9	9606	9606.ENSP00000155093,9606.ENSP00000284856,9606.ENSP00000322408,9606.ENSP00000342812,9606.ENSP00000348169,9606.ENSP00000353284,9606.ENSP00000354722	ZFY,TMSB4Y,KDM5D,USP9Y,NLGN4Y,DDX3Y,EIF1AY	3.24e-17	3.36e-12	(2017) Mosaic chromosome Y loss and testicular germ cell tumor risk.	red	11.4737
PMID	PMID:26061870	8	25	9606	9606.ENSP00000155093,9606.ENSP00000284856,9606.ENSP00000322408,9606.ENSP00000342812,9606.ENSP00000348169,9606.ENSP00000353284,9606.ENSP00000354722,9606.ENSP00000355419	ZFY,TMSB4Y,KDM5D,USP9Y,NLGN4Y,DDX3Y,EIF1AY,PCDH11Y	3.75e-17	3.8e-12	(2015) Human Chromosome Y and Haplogroups; introducing YDHS Database.	red	11.4202
PMID	PMID:36474914	9	52	9606	9606.ENSP00000155093,9606.ENSP00000250784,9606.ENSP00000284856,9606.ENSP00000322408,9606.ENSP00000342812,9606.ENSP00000348169,9606.ENSP00000353284,9606.ENSP00000354722,9606.ENSP00000442047	ZFY,RPS4Y1,TMSB4Y,KDM5D,USP9Y,NLGN4Y,DDX3Y,EIF1AY,UTY	4.19e-17	4.16e-12	(2023) Altered and allele-specific open chromatin landscape reveals epigenetic and genetic regulators of innate immunity in COVID-19.	red	11.3809
PMID	PMID:26052415	8	26	9606	9606.ENSP00000155093,9606.ENSP00000250784,9606.ENSP00000342812,9606.ENSP00000348169,9606.ENSP00000353284,9606.ENSP00000354722,9606.ENSP00000355419,9606.ENSP00000442047	ZFY,RPS4Y1,USP9Y,NLGN4Y,DDX3Y,EIF1AY,PCDH11Y,UTY	4.89e-17	4.77e-12	(2015) Sex differences in brain plasticity: a new hypothesis for sex ratio bias in autism.	red	11.3215
PMID	PMID:36041859	9	54	9606	9606.ENSP00000155093,9606.ENSP00000250784,9606.ENSP00000284856,9606.ENSP00000322408,9606.ENSP00000342812,9606.ENSP00000348169,9606.ENSP00000353284,9606.ENSP00000354722,9606.ENSP00000442047	ZFY,RPS4Y1,TMSB4Y,KDM5D,USP9Y,NLGN4Y,DDX3Y,EIF1AY,UTY	5.7e-17	5.27e-12	(2022) Mosaic loss of Chromosome Y in aged human microglia.	red	11.2782
PMID	PMID:26054339	7	10	9606	9606.ENSP00000250784,9606.ENSP00000253039,9606.ENSP00000322408,9606.ENSP00000338413,9606.ENSP00000342812,9606.ENSP00000354722,9606.ENSP00000362744	RPS4Y1,EIF2S3,KDM5D,UBA1,USP9Y,EIF1AY,RPS4X	5.51e-17	5.27e-12	(2015) Widespread rescue of Y-linked genes by gene movement to autosomes.	red	11.2782
PMID	PMID:12420137	7	10	9606	9606.ENSP00000316357,9606.ENSP00000322408,9606.ENSP00000342812,9606.ENSP00000353284,9606.ENSP00000364550,9606.ENSP00000368486,9606.ENSP00000442047	USP9X,KDM5D,USP9Y,DDX3Y,KDM5C,ZFX,UTY	5.51e-17	5.27e-12	(2002) A mapping and evolutionary study of porcine sex chromosome genes.	red	11.2782
PMID	PMID:21799735	8	27	9606	9606.ENSP00000155093,9606.ENSP00000284856,9606.ENSP00000322408,9606.ENSP00000342812,9606.ENSP00000348169,9606.ENSP00000353284,9606.ENSP00000354722,9606.ENSP00000442047	ZFY,TMSB4Y,KDM5D,USP9Y,NLGN4Y,DDX3Y,EIF1AY,UTY	6.34e-17	5.74e-12	(2011) A gene catalogue of the euchromatic male-specific region of the horse Y chromosome: comparison with human and other mammals.	red	11.2411
PMID	PMID:20671934	9	55	9606	9606.ENSP00000250784,9606.ENSP00000316357,9606.ENSP00000322408,9606.ENSP00000342812,9606.ENSP00000353284,9606.ENSP00000364550,9606.ENSP00000368927,9606.ENSP00000369465,9606.ENSP00000494040	RPS4Y1,USP9X,KDM5D,USP9Y,DDX3Y,KDM5C,EIF1AX,TXLNG,DDX3X	6.63e-17	5.9e-12	(2010) Genetic dissection of the AZF regions of the human Y chromosome: thriller or filler for male (in)fertility?	red	11.2291
PMID	PMID:35938026	8	36	9606	9606.ENSP00000262848,9606.ENSP00000324827,9606.ENSP00000334113,9606.ENSP00000370588,9606.ENSP00000370621,9606.ENSP00000370718,9606.ENSP00000371073,9606.ENSP00000375080	PRKX,AKAP17A,DHRSX,CD99,ZBED1,ASMTL,PLCXD1,PPP2R3B	1.35e-17	6.22e-12	(2022) Sex chromosome aneuploidies give rise to changes in the circular RNA profile: A circular transcriptome-wide study of Turner and Klinefelter syndrome across different tissues.	green	11.2062
PMID	PMID:31760268	9	58	9606	9606.ENSP00000155093,9606.ENSP00000250784,9606.ENSP00000322408,9606.ENSP00000342812,9606.ENSP00000353284,9606.ENSP00000354722,9606.ENSP00000362744,9606.ENSP00000368486,9606.ENSP00000368927	ZFY,RPS4Y1,KDM5D,USP9Y,DDX3Y,EIF1AY,RPS4X,ZFX,EIF1AX	1.03e-16	8.98e-12	(2020) Molecular Pathway Analysis Indicates a Distinct Metabolic Phenotype in Women With Right-Sided Colon Cancer.	red	11.0467
PMID	PMID:27642011	7	12	9606	9606.ENSP00000155093,9606.ENSP00000322408,9606.ENSP00000342812,9606.ENSP00000353284,9606.ENSP00000364550,9606.ENSP00000367203,9606.ENSP00000442047	ZFY,KDM5D,USP9Y,DDX3Y,KDM5C,KDM6A,UTY	1.42e-16	1.23e-11	(2016) Regulation of X-linked gene expression during early mouse development by Rlim.	red	10.9101
PMID	PMID:18622281	7	12	9606	9606.ENSP00000155093,9606.ENSP00000250784,9606.ENSP00000322408,9606.ENSP00000353284,9606.ENSP00000362744,9606.ENSP00000442047,9606.ENSP00000494040	ZFY,RPS4Y1,KDM5D,DDX3Y,RPS4X,UTY,DDX3X	1.42e-16	1.23e-11	(2008) H-Y antibody development associates with acute rejection in female patients with male kidney transplants.	red	10.9101
PMID	PMID:29615635	8	31	9606	9606.ENSP00000253039,9606.ENSP00000316357,9606.ENSP00000362744,9606.ENSP00000367203,9606.ENSP00000368486,9606.ENSP00000368927,9606.ENSP00000369465,9606.ENSP00000494040	EIF2S3,USP9X,RPS4X,KDM6A,ZFX,EIF1AX,TXLNG,DDX3X	1.65e-16	1.37e-11	(2018) Characterization of Sex-Based Dna Methylation Signatures in the Airways During Early Life.	red	10.8633
PMID	PMID:10747295	8	31	9606	9606.ENSP00000155093,9606.ENSP00000250784,9606.ENSP00000284856,9606.ENSP00000322408,9606.ENSP00000342812,9606.ENSP00000353284,9606.ENSP00000354722,9606.ENSP00000442047	ZFY,RPS4Y1,TMSB4Y,KDM5D,USP9Y,DDX3Y,EIF1AY,UTY	1.65e-16	1.37e-11	(2000) Expression analysis of thirty one Y chromosome genes in human prostate cancer.	red	10.8633
PMID	PMID:33879867	9	62	9606	9606.ENSP00000155093,9606.ENSP00000250784,9606.ENSP00000322408,9606.ENSP00000353284,9606.ENSP00000354722,9606.ENSP00000364550,9606.ENSP00000367203,9606.ENSP00000442047,9606.ENSP00000494040	ZFY,RPS4Y1,KDM5D,DDX3Y,EIF1AY,KDM5C,KDM6A,UTY,DDX3X	1.78e-16	1.44e-11	(2021) Sex disparities matter in cancer development and therapy.	red	10.8416
PMID	PMID:30760267	8	34	9606	9606.ENSP00000155093,9606.ENSP00000284856,9606.ENSP00000322408,9606.ENSP00000342812,9606.ENSP00000348169,9606.ENSP00000353284,9606.ENSP00000354722,9606.ENSP00000442047	ZFY,TMSB4Y,KDM5D,USP9Y,NLGN4Y,DDX3Y,EIF1AY,UTY	3.16e-16	2.51e-11	(2019) Genomic evidence of Y chromosome microchimerism in the endometrium during endometriosis and in cases of infertility.	red	10.6003
PMID	PMID:26019166	7	14	9606	9606.ENSP00000155093,9606.ENSP00000250784,9606.ENSP00000322408,9606.ENSP00000348169,9606.ENSP00000354722,9606.ENSP00000368486,9606.ENSP00000442047	ZFY,RPS4Y1,KDM5D,NLGN4Y,EIF1AY,ZFX,UTY	3.28e-16	2.56e-11	(2015) Genome-Wide Search Identifies 1.9 Mb from the Polar Bear Y Chromosome for Evolutionary Analyses.	red	10.5918
PMID	PMID:38067117	8	35	9606	9606.ENSP00000250784,9606.ENSP00000316357,9606.ENSP00000342812,9606.ENSP00000353284,9606.ENSP00000354722,9606.ENSP00000362744,9606.ENSP00000368927,9606.ENSP00000494040	RPS4Y1,USP9X,USP9Y,DDX3Y,EIF1AY,RPS4X,EIF1AX,DDX3X	3.88e-16	2.98e-11	(2023) Sex and Age Impact CD4+ T Cell Susceptibility to HIV In Vitro through Cell Activation Dynamics.	red	10.5258
PMID	PMID:26925773	8	35	9606	9606.ENSP00000155093,9606.ENSP00000250784,9606.ENSP00000322408,9606.ENSP00000342812,9606.ENSP00000353284,9606.ENSP00000355419,9606.ENSP00000369465,9606.ENSP00000442047	ZFY,RPS4Y1,KDM5D,USP9Y,DDX3Y,PCDH11Y,TXLNG,UTY	3.88e-16	2.98e-11	(2016) Multicopy gene family evolution on primate Y chromosomes.	red	10.5258
PMID	PMID:22701400	8	35	9606	9606.ENSP00000316357,9606.ENSP00000322408,9606.ENSP00000338413,9606.ENSP00000342812,9606.ENSP00000353284,9606.ENSP00000364550,9606.ENSP00000367203,9606.ENSP00000442047	USP9X,KDM5D,UBA1,USP9Y,DDX3Y,KDM5C,KDM6A,UTY	3.88e-16	2.98e-11	(2012) A comparative, developmental, and clinical perspective of neurobehavioral sexual dimorphisms.	red	10.5258
PMID	PMID:36114567	10	160	9606	9606.ENSP00000217961,9606.ENSP00000316598,9606.ENSP00000324827,9606.ENSP00000327890,9606.ENSP00000334113,9606.ENSP00000370588,9606.ENSP00000370718,9606.ENSP00000370808,9606.ENSP00000371073,9606.ENSP00000396452	STS,GTPBP6,AKAP17A,IL3RA,DHRSX,CD99,ASMTL,SLC25A6,PLCXD1,PUDP	7.17e-17	3.03e-11	(2022) Sex at the interface: the origin and impact of sex differences in the developing human placenta.	green	10.5186
PMID	PMID:37399516	8	36	9606	9606.ENSP00000316357,9606.ENSP00000362744,9606.ENSP00000364550,9606.ENSP00000367203,9606.ENSP00000368486,9606.ENSP00000368927,9606.ENSP00000369465,9606.ENSP00000494040	USP9X,RPS4X,KDM5C,KDM6A,ZFX,EIF1AX,TXLNG,DDX3X	4.74e-16	3.48e-11	(2023) The multi-omic landscape of sex chromosome abnormalities: current status and future directions.	red	10.4584
PMID	PMID:26017895	7	15	9606	9606.ENSP00000155093,9606.ENSP00000253039,9606.ENSP00000322408,9606.ENSP00000338413,9606.ENSP00000342812,9606.ENSP00000362744,9606.ENSP00000368927	ZFY,EIF2S3,KDM5D,UBA1,USP9Y,RPS4X,EIF1AX	4.81e-16	3.49e-11	(2015) Sex chromosome-to-autosome transposition events counter Y-chromosome gene loss in mammals.	red	10.4572
PMID	PMID:36978128	8	48	9606	9606.ENSP00000316598,9606.ENSP00000324827,9606.ENSP00000334113,9606.ENSP00000370588,9606.ENSP00000370621,9606.ENSP00000370808,9606.ENSP00000375080,9606.ENSP00000396452	GTPBP6,AKAP17A,DHRSX,CD99,ZBED1,SLC25A6,PPP2R3B,PUDP	1.08e-16	4.2e-11	(2023) X chromosome dosage and the genetic impact across human tissues.	green	10.3768
PMID	PMID:28853286	7	16	9606	9606.ENSP00000155093,9606.ENSP00000250784,9606.ENSP00000322408,9606.ENSP00000342812,9606.ENSP00000353284,9606.ENSP00000355419,9606.ENSP00000442047	ZFY,RPS4Y1,KDM5D,USP9Y,DDX3Y,PCDH11Y,UTY	6.91e-16	4.94e-11	(2017) Y Chromosome Missing Protein, TBL1Y, May Play an Important Role in Cardiac Differentiation.	red	10.3063
PMID	PMID:25348288	8	38	9606	9606.ENSP00000155093,9606.ENSP00000250784,9606.ENSP00000322408,9606.ENSP00000342812,9606.ENSP00000353284,9606.ENSP00000354722,9606.ENSP00000367203,9606.ENSP00000442047	ZFY,RPS4Y1,KDM5D,USP9Y,DDX3Y,EIF1AY,KDM6A,UTY	6.96e-16	4.94e-11	(2014) Human placental transcriptome shows sexually dimorphic gene expression and responsiveness to maternal dietary n-3 long-chain polyunsaturated fatty acid intervention during pregnancy.	red	10.3063
PMID	PMID:11257712	7	16	9606	9606.ENSP00000155093,9606.ENSP00000250784,9606.ENSP00000284856,9606.ENSP00000322408,9606.ENSP00000342812,9606.ENSP00000353284,9606.ENSP00000442047	ZFY,RPS4Y1,TMSB4Y,KDM5D,USP9Y,DDX3Y,UTY	6.91e-16	4.94e-11	(2001) Expression analysis of Y chromosome genes in human prostate cancer.	red	10.3063
PMID	PMID:25814157	8	39	9606	9606.ENSP00000155093,9606.ENSP00000250784,9606.ENSP00000322408,9606.ENSP00000342812,9606.ENSP00000353284,9606.ENSP00000354722,9606.ENSP00000367203,9606.ENSP00000442047	ZFY,RPS4Y1,KDM5D,USP9Y,DDX3Y,EIF1AY,KDM6A,UTY	8.39e-16	5.75e-11	(2015) Roles of the Y chromosome genes in human cancers.	red	10.2403
PMID	PMID:31142040	7	17	9606	9606.ENSP00000155093,9606.ENSP00000250784,9606.ENSP00000253039,9606.ENSP00000284856,9606.ENSP00000342812,9606.ENSP00000353284,9606.ENSP00000442047	ZFY,RPS4Y1,EIF2S3,TMSB4Y,USP9Y,DDX3Y,UTY	9.75e-16	6.59e-11	(2019) The Red Fox Y-Chromosome in Comparative Context.	red	10.1811
PMID	PMID:28850583	7	17	9606	9606.ENSP00000155093,9606.ENSP00000250784,9606.ENSP00000322408,9606.ENSP00000342812,9606.ENSP00000353284,9606.ENSP00000354722,9606.ENSP00000442047	ZFY,RPS4Y1,KDM5D,USP9Y,DDX3Y,EIF1AY,UTY	9.75e-16	6.59e-11	(2017) Sex-based differences in myocardial gene expression in recently deceased organ donors with no prior cardiovascular disease.	red	10.1811
PMID	PMID:26144214	7	17	9606	9606.ENSP00000155093,9606.ENSP00000250784,9606.ENSP00000342812,9606.ENSP00000353284,9606.ENSP00000354722,9606.ENSP00000355419,9606.ENSP00000442047	ZFY,RPS4Y1,USP9Y,DDX3Y,EIF1AY,PCDH11Y,UTY	9.75e-16	6.59e-11	(2015) DDX3Y, a Male-Specific Region of Y Chromosome Gene, May Modulate Neuronal Differentiation.	red	10.1811
PMID	PMID:24438232	8	40	9606	9606.ENSP00000296795,9606.ENSP00000322408,9606.ENSP00000353284,9606.ENSP00000364550,9606.ENSP00000367203,9606.ENSP00000368486,9606.ENSP00000368927,9606.ENSP00000442047	TLR3,KDM5D,DDX3Y,KDM5C,KDM6A,ZFX,EIF1AX,UTY	1.01e-15	6.59e-11	(2014) Sex differences in the human peripheral blood transcriptome.	red	10.1811
PMID	PMID:30846554	7	18	9606	9606.ENSP00000155093,9606.ENSP00000322408,9606.ENSP00000342812,9606.ENSP00000348169,9606.ENSP00000353284,9606.ENSP00000354722,9606.ENSP00000442047	ZFY,KDM5D,USP9Y,NLGN4Y,DDX3Y,EIF1AY,UTY	1.35e-15	8.69e-11	(2019) Predictability of human differential gene expression.	red	10.061
PMID	PMID:29075464	7	18	9606	9606.ENSP00000155093,9606.ENSP00000316357,9606.ENSP00000338413,9606.ENSP00000364550,9606.ENSP00000367203,9606.ENSP00000368486,9606.ENSP00000494040	ZFY,USP9X,UBA1,KDM5C,KDM6A,ZFX,DDX3X	1.35e-15	8.69e-11	(2017) Exchange of genetic information between therian X and Y chromosome gametologs in old evolutionary strata.	red	10.061
PMID	PMID:20461156	7	18	9606	9606.ENSP00000155093,9606.ENSP00000250784,9606.ENSP00000348169,9606.ENSP00000354722,9606.ENSP00000368486,9606.ENSP00000368927,9606.ENSP00000442047	ZFY,RPS4Y1,NLGN4Y,EIF1AY,ZFX,EIF1AX,UTY	1.35e-15	8.69e-11	(2009) A database for human Y chromosome protein data.	red	10.061
PMID	PMID:30616686	8	42	9606	9606.ENSP00000316357,9606.ENSP00000330488,9606.ENSP00000338413,9606.ENSP00000364550,9606.ENSP00000367203,9606.ENSP00000368486,9606.ENSP00000368927,9606.ENSP00000494040	USP9X,CXorf38,UBA1,KDM5C,KDM6A,ZFX,EIF1AX,DDX3X	1.43e-15	8.84e-11	(2019) Sex-related DNA methylation differences in B cell chronic lymphocytic leukemia.	red	10.0535
PMID	PMID:32959501	7	23	9606	9606.ENSP00000324827,9606.ENSP00000334113,9606.ENSP00000370588,9606.ENSP00000370621,9606.ENSP00000370697,9606.ENSP00000370718,9606.ENSP00000370808	AKAP17A,DHRSX,CD99,ZBED1,P2RY8,ASMTL,SLC25A6	2.79e-16	1.01e-10	(2020) Identification of common differentially expressed genes in Turner (45,X) and Klinefelter (47,XXY) syndromes using bioinformatics analysis.	green	9.99568
PMID	PMID:34987552	8	43	9606	9606.ENSP00000155093,9606.ENSP00000322408,9606.ENSP00000342812,9606.ENSP00000353284,9606.ENSP00000364550,9606.ENSP00000367203,9606.ENSP00000442047,9606.ENSP00000494040	ZFY,KDM5D,USP9Y,DDX3Y,KDM5C,KDM6A,UTY,DDX3X	1.69e-15	1.03e-10	(2021) Effects of the Sex Chromosome Complement, XX, XO, or XY, on the Transcriptome and Development of Mouse Oocytes During Follicular Growth.	red	9.98716
PMID	PMID:27687697	8	43	9606	9606.ENSP00000250784,9606.ENSP00000316357,9606.ENSP00000338413,9606.ENSP00000362744,9606.ENSP00000364550,9606.ENSP00000367203,9606.ENSP00000368486,9606.ENSP00000368927	RPS4Y1,USP9X,UBA1,RPS4X,KDM5C,KDM6A,ZFX,EIF1AX	1.69e-15	1.03e-10	(2016) Widespread DNA hypomethylation and differential gene expression in Turner syndrome.	red	9.98716
PMID	PMID:33467186	7	19	9606	9606.ENSP00000155093,9606.ENSP00000322408,9606.ENSP00000342812,9606.ENSP00000353284,9606.ENSP00000354722,9606.ENSP00000355419,9606.ENSP00000442047	ZFY,KDM5D,USP9Y,DDX3Y,EIF1AY,PCDH11Y,UTY	1.85e-15	1.1e-10	(2021) An 8.22 Mb Assembly and Annotation of the Alpaca (Vicugna pacos) Y Chromosome.	red	9.95861
PMID	PMID:33597016	7	19	9606	9606.ENSP00000253039,9606.ENSP00000338413,9606.ENSP00000362744,9606.ENSP00000364550,9606.ENSP00000367203,9606.ENSP00000368927,9606.ENSP00000494040	EIF2S3,UBA1,RPS4X,KDM5C,KDM6A,EIF1AX,DDX3X	1.85e-15	1.1e-10	(2021) Cross-species examination of X-chromosome inactivation highlights domains of escape from silencing.	red	9.95861
PMID	PMID:28367414	7	19	9606	9606.ENSP00000155093,9606.ENSP00000284856,9606.ENSP00000342812,9606.ENSP00000353284,9606.ENSP00000354722,9606.ENSP00000368486,9606.ENSP00000442047	ZFY,TMSB4Y,USP9Y,DDX3Y,EIF1AY,ZFX,UTY	1.85e-15	1.1e-10	(2017) The Prevalence of Y Chromosome Microdeletions in Iranian Infertile Men with Azoospermia and Severe Oligospermia.	red	9.95861
PMID	PMID:36831031	8	45	9606	9606.ENSP00000250784,9606.ENSP00000322408,9606.ENSP00000342812,9606.ENSP00000348169,9606.ENSP00000353284,9606.ENSP00000354722,9606.ENSP00000364550,9606.ENSP00000442047	RPS4Y1,KDM5D,USP9Y,NLGN4Y,DDX3Y,EIF1AY,KDM5C,UTY	2.35e-15	1.36e-10	(2023) Conversion of M1 Macrophages to Foam Cells: Transcriptome Differences Determined by Sex.	red	9.86646
PMID	PMID:30555413	8	45	9606	9606.ENSP00000155093,9606.ENSP00000250784,9606.ENSP00000284856,9606.ENSP00000322408,9606.ENSP00000342812,9606.ENSP00000348169,9606.ENSP00000353284,9606.ENSP00000354722	ZFY,RPS4Y1,TMSB4Y,KDM5D,USP9Y,NLGN4Y,DDX3Y,EIF1AY	2.35e-15	1.36e-10	(2018) Sex-Related Differences in Lactotroph Tumor Aggressiveness Are Associated With a Specific Gene-Expression Signature and Genome Instability.	red	9.86646
PMID	PMID:20827186	7	20	9606	9606.ENSP00000155093,9606.ENSP00000250784,9606.ENSP00000284856,9606.ENSP00000322408,9606.ENSP00000342812,9606.ENSP00000353284,9606.ENSP00000442047	ZFY,RPS4Y1,TMSB4Y,KDM5D,USP9Y,DDX3Y,UTY	2.49e-15	1.41e-10	(2010) Defining genetic risk for graft-versus-host disease and mortality following allogeneic hematopoietic stem cell transplantation.	red	9.85078
PMID	PMID:26902899	6	6	9606	9606.ENSP00000155093,9606.ENSP00000250784,9606.ENSP00000353284,9606.ENSP00000354722,9606.ENSP00000368486,9606.ENSP00000442047	ZFY,RPS4Y1,DDX3Y,EIF1AY,ZFX,UTY	2.59e-15	1.44e-10	(2016) High-throughput allogeneic antibody detection using protein microarrays.	red	9.84164
PMID	PMID:17962616	6	6	9606	9606.ENSP00000250784,9606.ENSP00000322408,9606.ENSP00000342812,9606.ENSP00000353284,9606.ENSP00000354722,9606.ENSP00000494040	RPS4Y1,KDM5D,USP9Y,DDX3Y,EIF1AY,DDX3X	2.59e-15	1.44e-10	(2007) Patient gender is associated with distinct patterns of chromosomal abnormalities and sex chromosome linked gene-expression profiles in meningiomas.	red	9.84164
PMID	PMID:37051325	8	47	9606	9606.ENSP00000155093,9606.ENSP00000284856,9606.ENSP00000342812,9606.ENSP00000348169,9606.ENSP00000353284,9606.ENSP00000368486,9606.ENSP00000442047,9606.ENSP00000494040	ZFY,TMSB4Y,USP9Y,NLGN4Y,DDX3Y,ZFX,UTY,DDX3X	3.23e-15	1.76e-10	(2023) Integrative epigenome profiling of 47XXY provides insights into whole genomic DNA hypermethylation and active chromatin accessibility.	red	9.75449
PMID	PMID:33527138	8	47	9606	9606.ENSP00000155093,9606.ENSP00000353284,9606.ENSP00000362744,9606.ENSP00000364550,9606.ENSP00000367203,9606.ENSP00000368486,9606.ENSP00000442047,9606.ENSP00000494040	ZFY,DDX3Y,RPS4X,KDM5C,KDM6A,ZFX,UTY,DDX3X	3.23e-15	1.76e-10	(2021) Sexual dimorphism in cancer: insights from transcriptional signatures in kidney tissue and renal cell carcinoma.	red	9.75449
PMID	PMID:36831738	9	89	9606	9606.ENSP00000250784,9606.ENSP00000316357,9606.ENSP00000342812,9606.ENSP00000348169,9606.ENSP00000353284,9606.ENSP00000362744,9606.ENSP00000367203,9606.ENSP00000442047,9606.ENSP00000494040	RPS4Y1,USP9X,USP9Y,NLGN4Y,DDX3Y,RPS4X,KDM6A,UTY,DDX3X	3.69e-15	1.97e-10	(2023) Genetic and Epigenetic Sexual Dimorphism of Brain Cells during Aging.	red	9.70553
PMID	PMID:30674303	6	7	9606	9606.ENSP00000155093,9606.ENSP00000250784,9606.ENSP00000284856,9606.ENSP00000342812,9606.ENSP00000353284,9606.ENSP00000442047	ZFY,RPS4Y1,TMSB4Y,USP9Y,DDX3Y,UTY	4.8e-15	2.54e-10	(2019) Analysis of the human Y-chromosome haplogroup Q characterizes ancient population movements in Eurasia and the Americas.	red	9.59517
PMID	PMID:35980752	9	93	9606	9606.ENSP00000155093,9606.ENSP00000322408,9606.ENSP00000342812,9606.ENSP00000348169,9606.ENSP00000353284,9606.ENSP00000354722,9606.ENSP00000367203,9606.ENSP00000442047,9606.ENSP00000494040	ZFY,KDM5D,USP9Y,NLGN4Y,DDX3Y,EIF1AY,KDM6A,UTY,DDX3X	5.35e-15	2.8e-10	(2022) Fetal maturation revealed by amniotic fluid cell-free transcriptome in rhesus macaques.	red	9.55284
PMID	PMID:24388960	7	23	9606	9606.ENSP00000316357,9606.ENSP00000322408,9606.ENSP00000338413,9606.ENSP00000362744,9606.ENSP00000364550,9606.ENSP00000367203,9606.ENSP00000494040	USP9X,KDM5D,UBA1,RPS4X,KDM5C,KDM6A,DDX3X	5.7e-15	2.95e-10	(2014) Mouse model systems to study sex chromosome genes and behavior: relevance to humans.	red	9.53018
NetworkNeighborAL	CL:7869	5	5	9606	9606.ENSP00000322408,9606.ENSP00000342812,9606.ENSP00000353284,9606.ENSP00000354722,9606.ENSP00000442047	KDM5D,USP9Y,DDX3Y,EIF1AY,UTY	6.64e-13	3.37e-10	Sertoli cell-only syndrome, and Translation initiation factor 1A (eIF-1A), conserved site	red	9.47237
PMID	PMID:33511305	8	54	9606	9606.ENSP00000155093,9606.ENSP00000284856,9606.ENSP00000322408,9606.ENSP00000342812,9606.ENSP00000353284,9606.ENSP00000354722,9606.ENSP00000368486,9606.ENSP00000442047	ZFY,TMSB4Y,KDM5D,USP9Y,DDX3Y,EIF1AY,ZFX,UTY	8.91e-15	4.56e-10	(2020) Pilot deep RNA sequencing of worker blood samples from Singapore printing industry for occupational risk assessment.	red	9.34104
PMID	PMID:37800145	7	25	9606	9606.ENSP00000155093,9606.ENSP00000316357,9606.ENSP00000362744,9606.ENSP00000364550,9606.ENSP00000367203,9606.ENSP00000368927,9606.ENSP00000494040	ZFY,USP9X,RPS4X,KDM5C,KDM6A,EIF1AX,DDX3X	9.41e-15	4.78e-10	(2023) Analysis of genetic variability in Turner syndrome linked to long-term clinical features.	red	9.32057
PMID	PMID:17517138	6	10	9606	9606.ENSP00000217961,9606.ENSP00000262648,9606.ENSP00000262848,9606.ENSP00000316598,9606.ENSP00000371073,9606.ENSP00000375080	STS,ANOS1,PRKX,GTPBP6,PLCXD1,PPP2R3B	1.81e-15	6.13e-10	(2007) A Turner syndrome neurocognitive phenotype maps to Xp22.3.	green	9.21254
PMID	PMID:36802379	7	38	9606	9606.ENSP00000262848,9606.ENSP00000324827,9606.ENSP00000334113,9606.ENSP00000370718,9606.ENSP00000370808,9606.ENSP00000371073,9606.ENSP00000396452	PRKX,AKAP17A,DHRSX,ASMTL,SLC25A6,PLCXD1,PUDP	6.17e-15	1.96e-09	(2023) Escape from X-inactivation in twins exhibits intra- and inter-individual variability across tissues and is heritable.	green	8.70774
PMID	PMID:18208332	7	38	9606	9606.ENSP00000262848,9606.ENSP00000324827,9606.ENSP00000370430,9606.ENSP00000370588,9606.ENSP00000370621,9606.ENSP00000370808,9606.ENSP00000396452	PRKX,AKAP17A,PNPLA4,CD99,ZBED1,SLC25A6,PUDP	6.17e-15	1.96e-09	(2008) Large-scale population study of human cell lines indicates that dosage compensation is virtually complete.	green	8.70774
PMID	PMID:36161909	7	48	9606	9606.ENSP00000262848,9606.ENSP00000316598,9606.ENSP00000324827,9606.ENSP00000370588,9606.ENSP00000370621,9606.ENSP00000375080,9606.ENSP00000396452	PRKX,GTPBP6,AKAP17A,CD99,ZBED1,PPP2R3B,PUDP	2.75e-14	7.74e-09	(2022) Monosomy X in isogenic human iPSC-derived trophoblast model impacts expression modules preserved in human placenta.	green	8.11126
PMID	PMID:32441398	7	52	9606	9606.ENSP00000316598,9606.ENSP00000327890,9606.ENSP00000370588,9606.ENSP00000370808,9606.ENSP00000371073,9606.ENSP00000375080,9606.ENSP00000396452	GTPBP6,IL3RA,CD99,SLC25A6,PLCXD1,PPP2R3B,PUDP	4.61e-14	1.23e-08	(2020) Genes that escape from X-chromosome inactivation: Potential contributors to Klinefelter syndrome.	green	7.91009
PMID	PMID:37808213	7	58	9606	9606.ENSP00000316598,9606.ENSP00000324827,9606.ENSP00000327890,9606.ENSP00000334113,9606.ENSP00000370588,9606.ENSP00000370697,9606.ENSP00000370808	GTPBP6,AKAP17A,IL3RA,DHRSX,CD99,P2RY8,SLC25A6	9.38e-14	2.38e-08	(2023) Mosaic loss of the Y chromosome in human neurodegenerative and oncological diseases.	green	7.62342
PMID	PMID:38287344	6	26	9606	9606.ENSP00000316598,9606.ENSP00000324827,9606.ENSP00000370588,9606.ENSP00000370718,9606.ENSP00000370808,9606.ENSP00000375080	GTPBP6,AKAP17A,CD99,ASMTL,SLC25A6,PPP2R3B	2.04e-13	4.92e-08	(2024) Mosaic loss of Y chromosome is associated with aging and epithelial injury in chronic kidney disease.	green	7.30803
PMID	PMID:28974055	6	33	9606	9606.ENSP00000324827,9606.ENSP00000327890,9606.ENSP00000334113,9606.ENSP00000370621,9606.ENSP00000370718,9606.ENSP00000370808	AKAP17A,IL3RA,DHRSX,ZBED1,ASMTL,SLC25A6	7.3e-13	1.68e-07	(2017) A Comparative Genomic and Transcriptomic Survey Provides Novel Insights into N-Acetylserotonin Methyltransferase (ASMT) in Fish.	green	6.77469
PMID	PMID:21252296	6	34	9606	9606.ENSP00000316598,9606.ENSP00000327890,9606.ENSP00000370697,9606.ENSP00000370718,9606.ENSP00000371073,9606.ENSP00000375080	GTPBP6,IL3RA,P2RY8,ASMTL,PLCXD1,PPP2R3B	8.58e-13	1.89e-07	(2011) Epigenetic profile of the euchromatic region of human Y chromosome.	green	6.72354
PMID	PMID:37495650	5	10	9606	9606.ENSP00000316598,9606.ENSP00000370588,9606.ENSP00000370621,9606.ENSP00000370697,9606.ENSP00000370808	GTPBP6,CD99,ZBED1,P2RY8,SLC25A6	1.03e-12	2.18e-07	(2023) Dosage of the pseudoautosomal gene SLC25A6 is implicated in QTc interval duration.	green	6.66154
PMID	PMID:33872316	5	13	9606	9606.ENSP00000327890,9606.ENSP00000334113,9606.ENSP00000370621,9606.ENSP00000370718,9606.ENSP00000371073	IL3RA,DHRSX,ZBED1,ASMTL,PLCXD1	2.94e-12	5.96e-07	(2021) Evolutionary dynamics of the human pseudoautosomal regions.	green	6.22475
PMID	PMID:30213969	6	45	9606	9606.ENSP00000262848,9606.ENSP00000324827,9606.ENSP00000370621,9606.ENSP00000370718,9606.ENSP00000370808,9606.ENSP00000375080	PRKX,AKAP17A,ZBED1,ASMTL,SLC25A6,PPP2R3B	4e-12	7.81e-07	(2018) DNA hypermethylation and differential gene expression associated with Klinefelter syndrome.	green	6.10735
RCTM	HSA-3214842	5	25	9606	9606.ENSP00000322408,9606.ENSP00000352185,9606.ENSP00000364550,9606.ENSP00000367203,9606.ENSP00000442047	KDM5D,PHF2,KDM5C,KDM6A,UTY	3.69e-10	8.42e-07	HDMs demethylate histones	red	6.07469
SMART	SM00558	5	33	9606	9606.ENSP00000322408,9606.ENSP00000352185,9606.ENSP00000364550,9606.ENSP00000367203,9606.ENSP00000442047	KDM5D,PHF2,KDM5C,KDM6A,UTY	1.29e-09	1.06e-06	A domain family that is part of the cupin metalloenzyme superfamily.	red	5.97469
PMID	PMID:35842787	5	16	9606	9606.ENSP00000316598,9606.ENSP00000327890,9606.ENSP00000370808,9606.ENSP00000371073,9606.ENSP00000375080	GTPBP6,IL3RA,SLC25A6,PLCXD1,PPP2R3B	6.96e-12	1.31e-06	(2022) Multi-omics analysis reveals multiple mechanisms causing Prader-Willi like syndrome in a family with a X;15 translocation.	green	5.88273
PMID	PMID:30482800	5	21	9606	9606.ENSP00000262848,9606.ENSP00000334113,9606.ENSP00000370430,9606.ENSP00000370588,9606.ENSP00000370697	PRKX,DHRSX,PNPLA4,CD99,P2RY8	2.24e-11	4.07e-06	(2019) Dosage Compensation and Gene Expression of the X Chromosome in Sheep.	green	5.39041
Function	GO:0032452	5	31	9606	9606.ENSP00000322408,9606.ENSP00000352185,9606.ENSP00000364550,9606.ENSP00000367203,9606.ENSP00000442047	KDM5D,PHF2,KDM5C,KDM6A,UTY	9.7e-10	4.78e-06	Histone demethylase activity	red	5.32057
Process	GO:0070076	5	28	9606	9606.ENSP00000322408,9606.ENSP00000352185,9606.ENSP00000364550,9606.ENSP00000367203,9606.ENSP00000442047	KDM5D,PHF2,KDM5C,KDM6A,UTY	6.12e-10	9.6e-06	Histone lysine demethylation	red	5.01773
InterPro	IPR003347	5	34	9606	9606.ENSP00000322408,9606.ENSP00000352185,9606.ENSP00000364550,9606.ENSP00000367203,9606.ENSP00000442047	KDM5D,PHF2,KDM5C,KDM6A,UTY	1.48e-09	1.06e-05	JmjC domain	red	4.97469
PMID	PMID:36873924	5	28	9606	9606.ENSP00000262848,9606.ENSP00000327890,9606.ENSP00000370588,9606.ENSP00000370621,9606.ENSP00000370718	PRKX,IL3RA,CD99,ZBED1,ASMTL	8.07e-11	1.41e-05	(2023) Altered gene expression in excitatory neurons is associated with Alzheimers disease and its higher incidence in women.	green	4.85078
PMID	PMID:10747295	5	31	9606	9606.ENSP00000316598,9606.ENSP00000327890,9606.ENSP00000370588,9606.ENSP00000370718,9606.ENSP00000370808	GTPBP6,IL3RA,CD99,ASMTL,SLC25A6	1.28e-10	2.16e-05	(2000) Expression analysis of thirty one Y chromosome genes in human prostate cancer.	green	4.66555
Function	GO:0016706	5	61	9606	9606.ENSP00000322408,9606.ENSP00000352185,9606.ENSP00000364550,9606.ENSP00000367203,9606.ENSP00000442047	KDM5D,PHF2,KDM5C,KDM6A,UTY	2.24e-08	2.76e-05	2-oxoglutarate-dependent dioxygenase activity	red	4.55909
PMID	PMID:36819663	5	33	9606	9606.ENSP00000370588,9606.ENSP00000370808,9606.ENSP00000371073,9606.ENSP00000375080,9606.ENSP00000396452	CD99,SLC25A6,PLCXD1,PPP2R3B,PUDP	1.7e-10	2.78e-05	(2023) The human inactive X chromosome modulates expression of the active X chromosome.	green	4.55596
PMID	PMID:23320497	4	8	9606	9606.ENSP00000262648,9606.ENSP00000262848,9606.ENSP00000371073,9606.ENSP00000375080	ANOS1,PRKX,PLCXD1,PPP2R3B	2.4e-10	3.8e-05	(2013) Regions of XY homology in the pig X chromosome and the boundary of the pseudoautosomal region.	green	4.42022
PMID	PMID:36695960	5	38	9606	9606.ENSP00000262848,9606.ENSP00000370430,9606.ENSP00000370588,9606.ENSP00000370697,9606.ENSP00000371073	PRKX,PNPLA4,CD99,P2RY8,PLCXD1	3.25e-10	5e-05	(2023) X-chromosome inactivation patterns depend on age and tissue but not conception method in humans.	green	4.30103
PMID	PMID:33209747	4	9	9606	9606.ENSP00000334113,9606.ENSP00000370588,9606.ENSP00000370718,9606.ENSP00000371073	DHRSX,CD99,ASMTL,PLCXD1	3.46e-10	5.16e-05	(2020) Intra-individual Genomic Variation Analysis in Tissues (Blood vs. Testis) Through SNP Microarray: A Case Report of Two Patients with Idiopathic Sertoli Cell Only Syndrome (SCOS).	green	4.28735
PMID	PMID:31743397	5	39	9606	9606.ENSP00000324827,9606.ENSP00000370588,9606.ENSP00000370808,9606.ENSP00000371073,9606.ENSP00000396452	AKAP17A,CD99,SLC25A6,PLCXD1,PUDP	3.67e-10	5.32e-05	(2019) Human induced pluripotent stem cells from two azoospermic patients with Klinefelter syndrome show similar X chromosome inactivation behavior to female pluripotent stem cells.	green	4.27409
Keyword	KW-0223	5	85	9606	9606.ENSP00000322408,9606.ENSP00000352185,9606.ENSP00000364550,9606.ENSP00000367203,9606.ENSP00000442047	KDM5D,PHF2,KDM5C,KDM6A,UTY	1.08e-07	7.24e-05	Dioxygenase	red	4.14026
PMID	PMID:27687697	5	43	9606	9606.ENSP00000262848,9606.ENSP00000327890,9606.ENSP00000370588,9606.ENSP00000370697,9606.ENSP00000371073	PRKX,IL3RA,CD99,P2RY8,PLCXD1	5.77e-10	8.13e-05	(2016) Widespread DNA hypomethylation and differential gene expression in Turner syndrome.	green	4.08991
DISEASES	DOID:1700	3	4	9606	9606.ENSP00000217961,9606.ENSP00000370430,9606.ENSP00000396452	STS,PNPLA4,PUDP	2.23e-08	0.0001	X-linked ichthyosis	green	4
PMID	PMID:28121931	5	48	9606	9606.ENSP00000327890,9606.ENSP00000334113,9606.ENSP00000370718,9606.ENSP00000370808,9606.ENSP00000396452	IL3RA,DHRSX,ASMTL,SLC25A6,PUDP	9.65e-10	0.00013	(2017) Copy number variations exploration of multiple genes in Graves disease.	green	3.88606
PMID	PMID:32670353	5	54	9606	9606.ENSP00000217961,9606.ENSP00000262648,9606.ENSP00000262848,9606.ENSP00000370430,9606.ENSP00000396452	STS,ANOS1,PRKX,PNPLA4,PUDP	1.68e-09	0.00022	(2020) Novel Microdeletion in the X Chromosome Leads to Kallmann Syndrome, Ichthyosis, Obesity, and Strabismus.	green	3.65758
PMID	PMID:35115028	4	15	9606	9606.ENSP00000217961,9606.ENSP00000262648,9606.ENSP00000370430,9606.ENSP00000396452	STS,ANOS1,PNPLA4,PUDP	1.87e-09	0.00024	(2022) Hypertrophic pyloric stenosis masked by kidney failure in a male infant with a contiguous gene deletion syndrome at Xp22.31 involving the steroid sulfatase gene: case report.	green	3.61979
RCTM	HSA-1221632	3	60	9606	9606.ENSP00000323421,9606.ENSP00000367022,9606.ENSP00000481622	SMC1A,H2AC6,H2BS1	1.24e-07	0.00028	Meiotic synapsis	blue	3.55284
PMID	PMID:35431802	4	17	9606	9606.ENSP00000262648,9606.ENSP00000324827,9606.ENSP00000334113,9606.ENSP00000370588	ANOS1,AKAP17A,DHRSX,CD99	2.88e-09	0.00037	(2022) Of Humans and Gerbils- Independent Diversification of Neuroligin-4 Into X- and Y-Specific Genes in Primates and Rodents.	green	3.4318
RCTM	HSA-157579	3	93	9606	9606.ENSP00000328174,9606.ENSP00000367022,9606.ENSP00000481622	PIF1,H2AC6,H2BS1	4.47e-07	0.00043	Telomere Maintenance	blue	3.36653
PMID	PMID:29022598	4	18	9606	9606.ENSP00000262648,9606.ENSP00000262848,9606.ENSP00000370621,9606.ENSP00000370718	ANOS1,PRKX,ZBED1,ASMTL	3.52e-09	0.00044	(2017) Landscape of X chromosome inactivation across human tissues.	green	3.35655
RCTM	HSA-1640170	4	658	9606	9606.ENSP00000323421,9606.ENSP00000328174,9606.ENSP00000367022,9606.ENSP00000481622	SMC1A,PIF1,H2AC6,H2BS1	1.26e-06	0.00046	Cell Cycle	blue	3.33724
RCTM	HSA-9018519	3	119	9606	9606.ENSP00000323421,9606.ENSP00000367022,9606.ENSP00000481622	SMC1A,H2AC6,H2BS1	9.22e-07	0.00046	Estrogen-dependent gene expression	blue	3.33724
RCTM	HSA-72695	4	51	9606	9606.ENSP00000250784,9606.ENSP00000253039,9606.ENSP00000362744,9606.ENSP00000368927	RPS4Y1,EIF2S3,RPS4X,EIF1AX	7.73e-07	0.00088	Formation of the ternary complex, and subsequently, the 43S complex	red	3.05552
RCTM	HSA-72649	4	58	9606	9606.ENSP00000250784,9606.ENSP00000253039,9606.ENSP00000362744,9606.ENSP00000368927	RPS4Y1,EIF2S3,RPS4X,EIF1AX	1.26e-06	0.00096	Translation initiation complex formation	red	3.01773
RCTM	HSA-72702	4	58	9606	9606.ENSP00000250784,9606.ENSP00000253039,9606.ENSP00000362744,9606.ENSP00000368927	RPS4Y1,EIF2S3,RPS4X,EIF1AX	1.26e-06	0.00096	Ribosomal scanning and start codon recognition	red	3.01773
PMID	PMID:31856728	4	23	9606	9606.ENSP00000262848,9606.ENSP00000334113,9606.ENSP00000370588,9606.ENSP00000371073	PRKX,DHRSX,CD99,PLCXD1	8.42e-09	0.001	(2019) New insights into mammalian sex chromosome structure and evolution using high-quality sequences from bovine X and Y chromosomes.	green	3
PMID	PMID:31944387	3	3	9606	9606.ENSP00000217961,9606.ENSP00000370430,9606.ENSP00000396452	STS,PNPLA4,PUDP	1.28e-08	0.0015	(2020) X-linked ichthyosis: Molecular findings in four pedigrees with inconspicuous clinical manifestations.	green	2.82391
PMID	PMID:7806223	3	3	9606	9606.ENSP00000217961,9606.ENSP00000262648,9606.ENSP00000370430	STS,ANOS1,PNPLA4	1.28e-08	0.0015	(1994) Isolation of a new gene GS2 (DXS1283E) from a CpG island between STS and KAL1 on Xp22.3.	green	2.82391
PMID	PMID:36118896	3	4	9606	9606.ENSP00000217961,9606.ENSP00000370430,9606.ENSP00000396452	STS,PNPLA4,PUDP	2.23e-08	0.0025	(2022) Maternal Xp22.31 copy-number variations detected in non-invasive prenatal screening effectively guide the prenatal diagnosis of X-linked ichthyosis.	green	2.60206
PMID	PMID:36523456	3	4	9606	9606.ENSP00000217961,9606.ENSP00000370430,9606.ENSP00000396452	STS,PNPLA4,PUDP	2.23e-08	0.0025	(2022) Combined use of karyotyping and copy number variation sequencing technology in prenatal diagnosis.	green	2.60206
PMID	PMID:33026262	3	4	9606	9606.ENSP00000217961,9606.ENSP00000370430,9606.ENSP00000396452	STS,PNPLA4,PUDP	2.23e-08	0.0025	(2020) Clinical features and genetic analysis of two Chinese families with X-linked ichthyosis.	green	2.60206
PMID	PMID:11731500	3	4	9606	9606.ENSP00000316598,9606.ENSP00000327890,9606.ENSP00000334113	GTPBP6,IL3RA,DHRSX	2.23e-08	0.0025	(2001) Differential divergence of three human pseudoautosomal genes and their mouse homologs: implications for sex chromosome evolution.	green	2.60206
PMID	PMID:25567849	4	31	9606	9606.ENSP00000316598,9606.ENSP00000327890,9606.ENSP00000370697,9606.ENSP00000370718	GTPBP6,IL3RA,P2RY8,ASMTL	2.5e-08	0.0026	(2009) Genomic sister-disorders of neurodevelopment: an evolutionary approach.	green	2.58503
PMID	PMID:39859321	3	5	9606	9606.ENSP00000324827,9606.ENSP00000370697,9606.ENSP00000370718	AKAP17A,P2RY8,ASMTL	3.57e-08	0.0036	(2025) Localization and Molecular Cloning of the ASMT Gene for Melatonin Synthesis in Pigs.	green	2.4437
PMID	PMID:37106349	3	5	9606	9606.ENSP00000217961,9606.ENSP00000262648,9606.ENSP00000396452	STS,ANOS1,PUDP	3.57e-08	0.0036	(2023) Prenatally detected six duplications at Xp22.33-p11.22: a case report.	green	2.4437
PMID	PMID:37347056	3	5	9606	9606.ENSP00000217961,9606.ENSP00000370430,9606.ENSP00000396452	STS,PNPLA4,PUDP	3.57e-08	0.0036	(2023) Case report: Sex-specific characteristics of epilepsy phenotypes associated with Xp22.31 deletion: a case report and review.	green	2.4437
PMID	PMID:32766777	3	5	9606	9606.ENSP00000217961,9606.ENSP00000370430,9606.ENSP00000396452	STS,PNPLA4,PUDP	3.57e-08	0.0036	(2020) Medical and neurobehavioural phenotypes in male and female carriers of Xp22.31 duplications in the UK Biobank.	green	2.4437
PMID	PMID:22487416	3	5	9606	9606.ENSP00000217961,9606.ENSP00000370430,9606.ENSP00000396452	STS,PNPLA4,PUDP	3.57e-08	0.0036	(2012) Co-existence of other copy number variations with 22q11.2 deletion or duplication: a modifier for variable phenotypes of the syndrome?	green	2.4437
Function	GO:0003676	16	4003	9606	9606.ENSP00000155093,9606.ENSP00000250784,9606.ENSP00000253039,9606.ENSP00000296795,9606.ENSP00000322408,9606.ENSP00000338217,9606.ENSP00000338413,9606.ENSP00000353284,9606.ENSP00000354722,9606.ENSP00000362744,9606.ENSP00000364550,9606.ENSP00000367203,9606.ENSP00000368486,9606.ENSP00000368927,9606.ENSP00000442047,9606.ENSP00000494040	ZFY,RPS4Y1,EIF2S3,TLR3,KDM5D,ZNF532,UBA1,DDX3Y,EIF1AY,RPS4X,KDM5C,KDM6A,ZFX,EIF1AX,UTY,DDX3X	5.53e-06	0.0039	Nucleic acid binding	red	2.40894
RCTM	HSA-110328	2	42	9606	9606.ENSP00000367022,9606.ENSP00000481622	H2AC6,H2BS1	2.92e-05	0.004	Recognition and association of DNA glycosylase with site containing an affected pyrimidine	blue	2.39794
RCTM	HSA-110329	2	42	9606	9606.ENSP00000367022,9606.ENSP00000481622	H2AC6,H2BS1	2.92e-05	0.004	Cleavage of the damaged pyrimidine	blue	2.39794
RCTM	HSA-110330	2	37	9606	9606.ENSP00000367022,9606.ENSP00000481622	H2AC6,H2BS1	2.28e-05	0.004	Recognition and association of DNA glycosylase with site containing an affected purine	blue	2.39794
RCTM	HSA-110331	2	37	9606	9606.ENSP00000367022,9606.ENSP00000481622	H2AC6,H2BS1	2.28e-05	0.004	Cleavage of the damaged purine	blue	2.39794
RCTM	HSA-171306	2	33	9606	9606.ENSP00000367022,9606.ENSP00000481622	H2AC6,H2BS1	1.84e-05	0.004	Packaging Of Telomere Ends	blue	2.39794
RCTM	HSA-1912408	2	62	9606	9606.ENSP00000367022,9606.ENSP00000481622	H2AC6,H2BS1	6.21e-05	0.004	Pre-NOTCH Transcription and Translation	blue	2.39794
RCTM	HSA-201722	2	60	9606	9606.ENSP00000367022,9606.ENSP00000481622	H2AC6,H2BS1	5.82e-05	0.004	Formation of the beta-catenin:TCF transactivating complex	blue	2.39794
RCTM	HSA-212300	2	42	9606	9606.ENSP00000367022,9606.ENSP00000481622	H2AC6,H2BS1	2.92e-05	0.004	PRC2 methylates histones and DNA	blue	2.39794
RCTM	HSA-2299718	2	43	9606	9606.ENSP00000367022,9606.ENSP00000481622	H2AC6,H2BS1	3.05e-05	0.004	Condensation of Prophase Chromosomes	blue	2.39794
RCTM	HSA-2559586	2	60	9606	9606.ENSP00000367022,9606.ENSP00000481622	H2AC6,H2BS1	5.82e-05	0.004	DNA Damage/Telomere Stress Induced Senescence	blue	2.39794
RCTM	HSA-427359	2	37	9606	9606.ENSP00000367022,9606.ENSP00000481622	H2AC6,H2BS1	2.28e-05	0.004	SIRT1 negatively regulates rRNA expression	blue	2.39794
RCTM	HSA-427389	2	45	9606	9606.ENSP00000367022,9606.ENSP00000481622	H2AC6,H2BS1	3.33e-05	0.004	ERCC6 (CSB) and EHMT2 (G9a) positively regulate rRNA expression	blue	2.39794
RCTM	HSA-5250924	2	59	9606	9606.ENSP00000367022,9606.ENSP00000481622	H2AC6,H2BS1	5.63e-05	0.004	B-WICH complex positively regulates rRNA expression	blue	2.39794
RCTM	HSA-5334118	2	34	9606	9606.ENSP00000367022,9606.ENSP00000481622	H2AC6,H2BS1	1.94e-05	0.004	DNA methylation	blue	2.39794
RCTM	HSA-5625886	2	36	9606	9606.ENSP00000367022,9606.ENSP00000481622	H2AC6,H2BS1	2.17e-05	0.004	Activated PKN1 stimulates transcription of AR (androgen receptor) regulated genes KLK2 and KLK3	blue	2.39794
RCTM	HSA-606279	2	54	9606	9606.ENSP00000367022,9606.ENSP00000481622	H2AC6,H2BS1	4.74e-05	0.004	Deposition of new CENPA-containing nucleosomes at the centromere	blue	2.39794
RCTM	HSA-68616	2	38	9606	9606.ENSP00000367022,9606.ENSP00000481622	H2AC6,H2BS1	2.41e-05	0.004	Assembly of the ORC complex at the origin of replication	blue	2.39794
RCTM	HSA-68886	3	382	9606	9606.ENSP00000323421,9606.ENSP00000367022,9606.ENSP00000481622	SMC1A,H2AC6,H2BS1	2.92e-05	0.004	M Phase	blue	2.39794
RCTM	HSA-73728	2	32	9606	9606.ENSP00000367022,9606.ENSP00000481622	H2AC6,H2BS1	1.73e-05	0.004	RNA Polymerase I Promoter Opening	blue	2.39794
RCTM	HSA-73772	2	59	9606	9606.ENSP00000367022,9606.ENSP00000481622	H2AC6,H2BS1	5.63e-05	0.004	RNA Polymerase I Promoter Escape	blue	2.39794
RCTM	HSA-912446	2	56	9606	9606.ENSP00000367022,9606.ENSP00000481622	H2AC6,H2BS1	5.09e-05	0.004	Meiotic recombination	blue	2.39794
RCTM	HSA-9616222	2	59	9606	9606.ENSP00000367022,9606.ENSP00000481622	H2AC6,H2BS1	5.63e-05	0.004	Transcriptional regulation of granulopoiesis	blue	2.39794
RCTM	HSA-9670095	2	48	9606	9606.ENSP00000367022,9606.ENSP00000481622	H2AC6,H2BS1	3.77e-05	0.004	Inhibition of DNA recombination at telomere	blue	2.39794
RCTM	HSA-9710421	2	42	9606	9606.ENSP00000367022,9606.ENSP00000481622	H2AC6,H2BS1	2.92e-05	0.004	Defective pyroptosis	blue	2.39794
RCTM	HSA-8936459	2	66	9606	9606.ENSP00000367022,9606.ENSP00000481622	H2AC6,H2BS1	7.01e-05	0.0041	RUNX1 regulates genes involved in megakaryocyte differentiation and platelet function	blue	2.38722
RCTM	HSA-2559582	2	81	9606	9606.ENSP00000367022,9606.ENSP00000481622	H2AC6,H2BS1	0.0001	0.0047	Senescence-Associated Secretory Phenotype (SASP)	blue	2.3279
RCTM	HSA-427413	2	74	9606	9606.ENSP00000367022,9606.ENSP00000481622	H2AC6,H2BS1	8.77e-05	0.0047	NoRC negatively regulates rRNA expression	blue	2.3279
RCTM	HSA-5578749	2	76	9606	9606.ENSP00000367022,9606.ENSP00000481622	H2AC6,H2BS1	9.24e-05	0.0047	Transcriptional regulation by small RNAs	blue	2.3279
RCTM	HSA-977225	2	79	9606	9606.ENSP00000367022,9606.ENSP00000481622	H2AC6,H2BS1	9.96e-05	0.0047	Amyloid fiber formation	blue	2.3279
PMID	PMID:32566663	3	6	9606	9606.ENSP00000217961,9606.ENSP00000370430,9606.ENSP00000396452	STS,PNPLA4,PUDP	5.35e-08	0.0049	(2020) Prenatal Diagnosis and Molecular Cytogenetic Characterization of Copy Number Variations on 4p15.2p16.3, Xp22.31, and 12p11.1q11 in a Fetus with Ultrasound Anomalies: A Case Report and Literature Review.	green	2.3098
RCTM	HSA-156827	4	110	9606	9606.ENSP00000250784,9606.ENSP00000253039,9606.ENSP00000362744,9606.ENSP00000368927	RPS4Y1,EIF2S3,RPS4X,EIF1AX	1.43e-05	0.0055	L13a-mediated translational silencing of Ceruloplasmin expression	red	2.25964
RCTM	HSA-72706	4	111	9606	9606.ENSP00000250784,9606.ENSP00000253039,9606.ENSP00000362744,9606.ENSP00000368927	RPS4Y1,EIF2S3,RPS4X,EIF1AX	1.48e-05	0.0055	GTP hydrolysis and joining of the 60S ribosomal subunit	red	2.25964
RCTM	HSA-2559580	2	92	9606	9606.ENSP00000367022,9606.ENSP00000481622	H2AC6,H2BS1	0.00013	0.0058	Oxidative Stress Induced Senescence	blue	2.23657
RCTM	HSA-5617472	2	91	9606	9606.ENSP00000367022,9606.ENSP00000481622	H2AC6,H2BS1	0.00013	0.0058	Activation of anterior HOX genes in hindbrain development during early embryogenesis	blue	2.23657
RCTM	HSA-8939236	2	98	9606	9606.ENSP00000367022,9606.ENSP00000481622	H2AC6,H2BS1	0.00015	0.0063	RUNX1 regulates transcription of genes involved in differentiation of HSCs	blue	2.20066
PMID	PMID:15772651	4	41	9606	9606.ENSP00000262848,9606.ENSP00000316598,9606.ENSP00000334113,9606.ENSP00000371073	PRKX,GTPBP6,DHRSX,PLCXD1	7.08e-08	0.0064	(2005) The DNA sequence of the human X chromosome.	green	2.19382
SMART	SM00652	2	3	9606	9606.ENSP00000354722,9606.ENSP00000368927	EIF1AY,EIF1AX	1.67e-05	0.0068	Eukaryotic translation initiation factor 1A	red	2.16749
PMID	PMID:36901946	3	7	9606	9606.ENSP00000217961,9606.ENSP00000370430,9606.ENSP00000396452	STS,PNPLA4,PUDP	7.64e-08	0.0068	(2023) Genetic Heterogeneity of X-Linked Ichthyosis in the Republic of North Ossetia-Alania, Case Series Report.	green	2.16749
PMID	PMID:35883075	3	7	9606	9606.ENSP00000262648,9606.ENSP00000370430,9606.ENSP00000396452	ANOS1,PNPLA4,PUDP	7.64e-08	0.0068	(2022) X-linked recessive ichthyosis in 8 Tunisian patients: awareness of misdiagnosis due to the technical trap of the STS pseudogene.	green	2.16749
PMID	PMID:32139392	3	7	9606	9606.ENSP00000217961,9606.ENSP00000370430,9606.ENSP00000396452	STS,PNPLA4,PUDP	7.64e-08	0.0068	(2020) Medical and neurobehavioural phenotypes in carriers of X-linked ichthyosis-associated genetic deletions in the UK Biobank.	green	2.16749
PMID	PMID:31439979	3	7	9606	9606.ENSP00000217961,9606.ENSP00000370430,9606.ENSP00000396452	STS,PNPLA4,PUDP	7.64e-08	0.0068	(2019) Microduplication of Xp22.31 and MECP2 Pathogenic Variant in a Girl with Rett Syndrome: A Case Report.	green	2.16749
PMID	PMID:31857824	3	7	9606	9606.ENSP00000217961,9606.ENSP00000370430,9606.ENSP00000396452	STS,PNPLA4,PUDP	7.64e-08	0.0068	(2019) A prenatal diagnosis and genetics study of five pedigrees in the Chinese population with Xp22.31 microduplication.	green	2.16749
PMID	PMID:23807007	3	7	9606	9606.ENSP00000217961,9606.ENSP00000370430,9606.ENSP00000396452	STS,PNPLA4,PUDP	7.64e-08	0.0068	(2013) Pre-Descemet corneal dystrophy and X-linked ichthyosis associated with deletion of Xp22.31 containing the STS gene.	green	2.16749
PMID	PMID:28122887	3	8	9606	9606.ENSP00000262648,9606.ENSP00000370430,9606.ENSP00000396452	ANOS1,PNPLA4,PUDP	1.05e-07	0.0084	(2017) Expanding the genetic spectrum of ANOS1 mutations in patients with congenital hypogonadotropic hypogonadism.	green	2.07572
Process	GO:0006413	4	75	9606	9606.ENSP00000253039,9606.ENSP00000354722,9606.ENSP00000368927,9606.ENSP00000494040	EIF2S3,EIF1AY,EIF1AX,DDX3X	3.33e-06	0.0087	Translational initiation	red	2.06048
Process	GO:0019538	16	3910	9606	9606.ENSP00000250784,9606.ENSP00000253039,9606.ENSP00000285420,9606.ENSP00000296795,9606.ENSP00000316357,9606.ENSP00000322408,9606.ENSP00000338413,9606.ENSP00000342812,9606.ENSP00000352185,9606.ENSP00000354722,9606.ENSP00000362744,9606.ENSP00000364550,9606.ENSP00000367203,9606.ENSP00000368927,9606.ENSP00000442047,9606.ENSP00000494040	RPS4Y1,EIF2S3,OTUD6B,TLR3,USP9X,KDM5D,UBA1,USP9Y,PHF2,EIF1AY,RPS4X,KDM5C,KDM6A,EIF1AX,UTY,DDX3X	4.01e-06	0.009	Protein metabolic process	red	2.04576
PMID	PMID:33117798	4	47	9606	9606.ENSP00000324827,9606.ENSP00000370808,9606.ENSP00000371073,9606.ENSP00000396452	AKAP17A,SLC25A6,PLCXD1,PUDP	1.18e-07	0.0094	(2020) Modeling Klinefelter Syndrome Using Induced Pluripotent Stem Cells Reveals Impaired Germ Cell Differentiation.	green	2.02687
SMART	SM00363	2	5	9606	9606.ENSP00000250784,9606.ENSP00000362744	RPS4Y1,RPS4X	3.49e-05	0.0096	S4 RNA-binding domain	red	2.01773
Component	GO:0044815	3	208	9606	9606.ENSP00000323421,9606.ENSP00000367022,9606.ENSP00000481622	SMC1A,H2AC6,H2BS1	4.81e-06	0.0098	DNA packaging complex	blue	2.00877
DISEASES	DOID:12603	3	38	9606	9606.ENSP00000324827,9606.ENSP00000327890,9606.ENSP00000370697	AKAP17A,IL3RA,P2RY8	6.66e-06	0.0102	Acute leukemia	green	1.9914
PMID	PMID:36833329	3	9	9606	9606.ENSP00000370588,9606.ENSP00000370697,9606.ENSP00000370808	CD99,P2RY8,SLC25A6	1.4e-07	0.0109	(2023) CD99 and the Chicken Alloantigen D Blood System.	green	1.96257
PMID	PMID:26236399	3	9	9606	9606.ENSP00000316598,9606.ENSP00000371073,9606.ENSP00000375080	GTPBP6,PLCXD1,PPP2R3B	1.4e-07	0.0109	(2015) Cytogenetic and molecular characterization of a recombinant X chromosome in a family with a severe neurologic phenotype and macular degeneration.	green	1.96257
PMID	PMID:18925931	4	51	9606	9606.ENSP00000324827,9606.ENSP00000327890,9606.ENSP00000370697,9606.ENSP00000370718	AKAP17A,IL3RA,P2RY8,ASMTL	1.61e-07	0.0122	(2008) Multiplex ligation-dependent probe amplification for genetic screening in autism spectrum disorders: efficient identification of known microduplications and identification of a novel microduplication in ASMT.	green	1.91364
COMPARTMENTS	GOCC:0005694	4	951	9606	9606.ENSP00000323421,9606.ENSP00000328174,9606.ENSP00000367022,9606.ENSP00000481622	SMC1A,PIF1,H2AC6,H2BS1	5.49e-06	0.0126	Chromosome	blue	1.89963
Keyword	KW-0156	5	292	9606	9606.ENSP00000322408,9606.ENSP00000352185,9606.ENSP00000364550,9606.ENSP00000367203,9606.ENSP00000442047	KDM5D,PHF2,KDM5C,KDM6A,UTY	3.8e-05	0.0128	Chromatin regulator	red	1.89279
Keyword	KW-0396	3	47	9606	9606.ENSP00000253039,9606.ENSP00000354722,9606.ENSP00000368927	EIF2S3,EIF1AY,EIF1AX	3.82e-05	0.0128	Initiation factor	red	1.89279
Keyword	KW-0408	5	311	9606	9606.ENSP00000322408,9606.ENSP00000352185,9606.ENSP00000364550,9606.ENSP00000367203,9606.ENSP00000442047	KDM5D,PHF2,KDM5C,KDM6A,UTY	5.1e-05	0.0128	Iron	red	1.89279
PMID	PMID:31882810	4	52	9606	9606.ENSP00000316598,9606.ENSP00000370697,9606.ENSP00000371073,9606.ENSP00000375080	GTPBP6,P2RY8,PLCXD1,PPP2R3B	1.73e-07	0.0129	(2019) The Use of Whole Exome Sequencing in a Cohort of Transgender Individuals to Identify Rare Genetic Variants.	green	1.88941
PMID	PMID:33771885	4	53	9606	9606.ENSP00000324827,9606.ENSP00000327890,9606.ENSP00000370588,9606.ENSP00000370621	AKAP17A,IL3RA,CD99,ZBED1	1.86e-07	0.0137	(2021) Circulating Tumor Cell Genomic Evolution and Hormone Therapy Outcomes in Men with Metastatic Castration-Resistant Prostate Cancer.	green	1.86328
PMID	PMID:26872047	4	54	9606	9606.ENSP00000327890,9606.ENSP00000370697,9606.ENSP00000370718,9606.ENSP00000370808	IL3RA,P2RY8,ASMTL,SLC25A6	2e-07	0.0145	(2016) Genome-Wide DNA Copy Number Analysis of Acute Lymphoblastic Leukemia Identifies New Genetic Markers Associated with Clinical Outcome.	green	1.83863
PMID	PMID:36479267	3	11	9606	9606.ENSP00000217961,9606.ENSP00000370430,9606.ENSP00000396452	STS,PNPLA4,PUDP	2.31e-07	0.0165	(2022) X-linked ichthyosis: New insights into a multi-system disorder.	green	1.78252
PMID	PMID:28884032	3	11	9606	9606.ENSP00000217961,9606.ENSP00000370430,9606.ENSP00000396452	STS,PNPLA4,PUDP	2.31e-07	0.0165	(2017) Neurological Manifestations of X-Linked Ichthyosis: Case Report and Review of the Literature.	green	1.78252
PMID	PMID:24914684	3	11	9606	9606.ENSP00000316598,9606.ENSP00000371073,9606.ENSP00000375080	GTPBP6,PLCXD1,PPP2R3B	2.31e-07	0.0165	(2014) X chromosome-linked CNVs in male infertility: discovery of overall duplication load and recurrent, patient-specific gains with potential clinical relevance.	green	1.78252
Process	GO:0006412	6	389	9606	9606.ENSP00000250784,9606.ENSP00000253039,9606.ENSP00000354722,9606.ENSP00000362744,9606.ENSP00000368927,9606.ENSP00000494040	RPS4Y1,EIF2S3,EIF1AY,RPS4X,EIF1AX,DDX3X	1.02e-05	0.02	Translation	red	1.69897
Function	GO:0034647	2	5	9606	9606.ENSP00000322408,9606.ENSP00000364550	KDM5D,KDM5C	3.49e-05	0.0215	Histone H3-tri/di/monomethyl-lysine-4 demethylase activity	red	1.66756
Function	GO:0071558	2	5	9606	9606.ENSP00000367203,9606.ENSP00000442047	KDM6A,UTY	3.49e-05	0.0215	Histone H3-tri/di-methyl-lysine-27 demethylase activity	red	1.66756
SMART	SM00545	2	10	9606	9606.ENSP00000322408,9606.ENSP00000364550	KDM5D,KDM5C	0.00011	0.0224	Small domain found in the jumonji family of transcription factors	red	1.64975
DISEASES	DOID:2531	4	190	9606	9606.ENSP00000324827,9606.ENSP00000327890,9606.ENSP00000370588,9606.ENSP00000370697	AKAP17A,IL3RA,CD99,P2RY8	2.5e-05	0.0229	Hematologic cancer	green	1.64016
Pfam	PF00467	2	2	9606	9606.ENSP00000250784,9606.ENSP00000362744	RPS4Y1,RPS4X	1e-05	0.0231	KOW motif	red	1.63639
Pfam	PF02928	2	5	9606	9606.ENSP00000322408,9606.ENSP00000364550	KDM5D,KDM5C	3.49e-05	0.0231	C5HC2 zinc finger	red	1.63639
Pfam	PF04704	2	3	9606	9606.ENSP00000155093,9606.ENSP00000368486	ZFY,ZFX	1.67e-05	0.0231	Zfx / Zfy transcription activation region	red	1.63639
Pfam	PF08071	2	3	9606	9606.ENSP00000250784,9606.ENSP00000362744	RPS4Y1,RPS4X	1.67e-05	0.0231	RS4NT (NUC023) domain	red	1.63639
Pfam	PF08429	2	4	9606	9606.ENSP00000322408,9606.ENSP00000364550	KDM5D,KDM5C	2.5e-05	0.0231	PLU-1-like protein	red	1.63639
Pfam	PF16121	2	3	9606	9606.ENSP00000250784,9606.ENSP00000362744	RPS4Y1,RPS4X	1.67e-05	0.0231	40S ribosomal protein S4 C-terminus	red	1.63639
PMID	PMID:38283145	3	13	9606	9606.ENSP00000262648,9606.ENSP00000370430,9606.ENSP00000396452	ANOS1,PNPLA4,PUDP	3.55e-07	0.0243	(2023) Case Report: From epilepsy and uterus didelphys to Turner syndrome-associated dysgerminoma.	green	1.61439
Keyword	KW-0158	3	433	9606	9606.ENSP00000323421,9606.ENSP00000367022,9606.ENSP00000481622	SMC1A,H2AC6,H2BS1	4.23e-05	0.0285	Chromosome	blue	1.54516
Keyword	KW-0544	2	52	9606	9606.ENSP00000367022,9606.ENSP00000481622	H2AC6,H2BS1	4.41e-05	0.0285	Nucleosome core	blue	1.54516
SMART	SM00249	3	82	9606	9606.ENSP00000322408,9606.ENSP00000352185,9606.ENSP00000364550	KDM5D,PHF2,KDM5C	0.00019	0.0307	PHD zinc finger	red	1.51286
SMART	SM00501	2	14	9606	9606.ENSP00000322408,9606.ENSP00000364550	KDM5D,KDM5C	0.0002	0.0307	BRIGHT, ARID (A/T-rich interaction domain) domain	red	1.51286
Keyword	KW-0694	6	686	9606	9606.ENSP00000250784,9606.ENSP00000296795,9606.ENSP00000353284,9606.ENSP00000362744,9606.ENSP00000368927,9606.ENSP00000494040	RPS4Y1,TLR3,DDX3Y,RPS4X,EIF1AX,DDX3X	0.00023	0.0309	RNA-binding	red	1.51004
Function	GO:0003743	3	57	9606	9606.ENSP00000253039,9606.ENSP00000354722,9606.ENSP00000368927	EIF2S3,EIF1AY,EIF1AX	6.62e-05	0.0326	Translation initiation factor activity	red	1.48678
WikiPathways	WP107	3	50	9606	9606.ENSP00000253039,9606.ENSP00000354722,9606.ENSP00000368927	EIF2S3,EIF1AY,EIF1AX	4.56e-05	0.0356	Translation factors	red	1.44855
InterPro	IPR018104	2	2	9606	9606.ENSP00000354722,9606.ENSP00000368927	EIF1AY,EIF1AX	1e-05	0.0359	Translation initiation factor 1A (eIF-1A), conserved site	red	1.44491
Process	GO:0006417	6	456	9606	9606.ENSP00000253039,9606.ENSP00000285420,9606.ENSP00000354722,9606.ENSP00000362744,9606.ENSP00000368927,9606.ENSP00000494040	EIF2S3,OTUD6B,EIF1AY,RPS4X,EIF1AX,DDX3X	2.47e-05	0.0387	Regulation of translation	red	1.41229
InterPro	IPR000876	2	3	9606	9606.ENSP00000250784,9606.ENSP00000362744	RPS4Y1,RPS4X	1.67e-05	0.0399	Ribosomal protein S4e	red	1.39903
InterPro	IPR001253	2	3	9606	9606.ENSP00000354722,9606.ENSP00000368927	EIF1AY,EIF1AX	1.67e-05	0.0399	Translation initiation factor 1A (eIF-1A)	red	1.39903
InterPro	IPR002942	2	4	9606	9606.ENSP00000250784,9606.ENSP00000362744	RPS4Y1,RPS4X	2.5e-05	0.0399	RNA-binding S4 domain	red	1.39903
InterPro	IPR004198	2	5	9606	9606.ENSP00000322408,9606.ENSP00000364550	KDM5D,KDM5C	3.49e-05	0.0399	Zinc finger, C5HC2-type	red	1.39903
InterPro	IPR005824	2	9	9606	9606.ENSP00000250784,9606.ENSP00000362744	RPS4Y1,RPS4X	9.12e-05	0.0399	KOW	red	1.39903
InterPro	IPR006196	2	3	9606	9606.ENSP00000354722,9606.ENSP00000368927	EIF1AY,EIF1AX	1.67e-05	0.0399	RNA-binding domain, S1, IF1 type	red	1.39903
InterPro	IPR006794	2	3	9606	9606.ENSP00000155093,9606.ENSP00000368486	ZFY,ZFX	1.67e-05	0.0399	Transcriptional activator, Zfx / Zfy domain	red	1.39903
InterPro	IPR013637	2	4	9606	9606.ENSP00000322408,9606.ENSP00000364550	KDM5D,KDM5C	2.5e-05	0.0399	Lysine-specific demethylase-like domain	red	1.39903
InterPro	IPR013843	2	3	9606	9606.ENSP00000250784,9606.ENSP00000362744	RPS4Y1,RPS4X	1.67e-05	0.0399	Ribosomal protein S4e, N-terminal	red	1.39903
InterPro	IPR013845	2	3	9606	9606.ENSP00000250784,9606.ENSP00000362744	RPS4Y1,RPS4X	1.67e-05	0.0399	Ribosomal protein S4e, central region	red	1.39903
InterPro	IPR018199	2	3	9606	9606.ENSP00000250784,9606.ENSP00000362744	RPS4Y1,RPS4X	1.67e-05	0.0399	Ribosomal protein S4e, N-terminal, conserved site	red	1.39903
InterPro	IPR019786	3	63	9606	9606.ENSP00000322408,9606.ENSP00000352185,9606.ENSP00000364550	KDM5D,PHF2,KDM5C	8.8e-05	0.0399	Zinc finger, PHD-type, conserved site	red	1.39903
InterPro	IPR021905	2	4	9606	9606.ENSP00000316357,9606.ENSP00000342812	USP9X,USP9Y	2.5e-05	0.0399	Domain of unknown function DUF3517	red	1.39903
InterPro	IPR032277	2	3	9606	9606.ENSP00000250784,9606.ENSP00000362744	RPS4Y1,RPS4X	1.67e-05	0.0399	40S ribosomal protein S4, C-terminal domain	red	1.39903
InterPro	IPR036986	2	6	9606	9606.ENSP00000250784,9606.ENSP00000362744	RPS4Y1,RPS4X	4.66e-05	0.0399	RNA-binding S4 domain superfamily	red	1.39903
InterPro	IPR038237	2	3	9606	9606.ENSP00000250784,9606.ENSP00000362744	RPS4Y1,RPS4X	1.67e-05	0.0399	Ribosomal protein S4e, central domain superfamily	red	1.39903
InterPro	IPR041982	2	3	9606	9606.ENSP00000250784,9606.ENSP00000362744	RPS4Y1,RPS4X	1.67e-05	0.0399	Ribosomal protein S4, KOW domain	red	1.39903
InterPro	IPR046941	2	3	9606	9606.ENSP00000367203,9606.ENSP00000442047	KDM6A,UTY	1.67e-05	0.0399	Lysine-specific demethylase 6, GATA-like domain superfamily	red	1.39903
InterPro	IPR003349	2	11	9606	9606.ENSP00000322408,9606.ENSP00000364550	KDM5D,KDM5C	0.00013	0.0442	JmjN domain	red	1.35458
KEGG	hsa05322	2	94	9606	9606.ENSP00000367022,9606.ENSP00000481622	H2AC6,H2BS1	0.00014	0.0471	Systemic lupus erythematosus	blue	1.32698
PMID	PMID:31210441	3	17	9606	9606.ENSP00000316598,9606.ENSP00000371073,9606.ENSP00000375080	GTPBP6,PLCXD1,PPP2R3B	7.21e-07	0.0488	(2019) Investigation of Chromosomal Abnormalities and Microdeletion Microduplication(s) in Fifty Iranian Patients with Multiple Congenital Anomalies.	green	1.31158
InterPro	IPR019787	3	76	9606	9606.ENSP00000322408,9606.ENSP00000352185,9606.ENSP00000364550	KDM5D,PHF2,KDM5C	0.00015	0.0491	Zinc finger, PHD-finger	red	1.30892
Process	GO:0071557	2	5	9606	9606.ENSP00000367203,9606.ENSP00000442047	KDM6A,UTY	3.49e-05	0.0498	Histone H3-K27 demethylation	red	1.30277
