# Supplementary material for: Sex chromosome aneuploidy impacts on human gene expression and regulation: a systematic review
Source: Mol Med. 2025 Dec 30;32:11. doi: 10.1186/s10020-025-01404-1 (PMC12859965; doi:10.1186/s10020-025-01404-1)
Supplement: Supplementary file 8 — Supplementary Material 8. Table S3. DEG list. [file 10020_2025_1404_MOESM8_ESM.xlsx]

## Sheet: X_dispar_contrasts
gene_id	gene_symbol	chromosome/region	n_contrast	prop_contrast	study_list	tissue_list	contrast_list
ENSG00000000457	SCYL3	chr1	2	0.0645161	Viu23, Viu23	fat, mus	X_XXY, X_XXY
ENSG00000000460	FIRRM	chr1	2	0.0645161	Viu23, Viu23	fat, mus	X_XXY, X_XXY
ENSG00000000938	FGR	chr1	1	0.0322581	Zha20	pbm	X_XX
ENSG00000000971	CFH	chr1	4	0.129032	Viu23, Viu23, Viu23, Viu23	blo, blo, blo, mus	X_XX, X_XXY, XXY_XY, X_XXY
ENSG00000001167	NFYA	chr6	1	0.0322581	Viu23	mus	X_XXY
ENSG00000001497	LAS1L	X_link	1	0.0322581	Viu23	blo	X_XX
ENSG00000001561	ENPP4	chr6	3	0.0967742	Ast23, Liu23, Liu23	ips, lcl, lcl	XXY_XY, XXX_XY, XXYY_XY
ENSG00000001629	ANKIB1	chr7	2	0.0645161	Viu23, Viu23	fat, mus	X_XXY, X_XXY
ENSG00000001630	CYP51A1	chr7	1	0.0322581	Liu23	lcl	XXX_XY
ENSG00000002016	RAD52	chr12	3	0.0967742	Ast23, Ast23, Viu23	ips, ips, mus	XXY_XY, XXY_XY, X_XXY
ENSG00000002330	BAD	chr11	4	0.129032	Ast23, Liu23, Liu23, Zha20	ips, lcl, lcl, pbm	XXY_XY, XXX_XY, XXYY_XY, X_XX
ENSG00000002586	CD99	PAR1	19	0.612903	Ast23, Ast23, Liu23, Liu23, Liu23, Liu23, Liu23, Liu23, Viu23, Viu23, Viu23, Viu23, Viu23, Viu23, Viu23, Viu23, Viu23, Zha20, Zha20	ips, ips, lcl, lcl, lcl, lcl, lcl, lcl, blo, blo, blo, fat, fat, fat, mus, mus, mus, pbm, pbm	XXY_XY, XXY_XY, XXX_XX, XXX_XYY, XXY_XYY, XXYY_XXX, XXYY_XY, XYY_XX, X_XX, X_XXY, XXY_XY, X_XX, X_XXY, XXY_XY, X_XX, X_XXY, XXY_XY, X_XX, XXY_XY
ENSG00000002587	HS3ST1	chr4	1	0.0322581	Viu23	mus	X_XXY
ENSG00000002726	AOC1	chr7	2	0.0645161	Viu23, Wil22	mus, tes	X_XXY, XXY_XY
ENSG00000002745	WNT16	chr7	1	0.0322581	Viu23	fat	X_XXY
ENSG00000002746	HECW1	chr7	2	0.0645161	Ast23, Viu23	ips, mus	XXY_XY, X_XXY
ENSG00000002834	LASP1	chr17	1	0.0322581	Viu23	blo	X_XXY
ENSG00000002919	SNX11	chr17	1	0.0322581	Viu23	blo	X_XXY
ENSG00000003249	DBNDD1	chr16	2	0.0645161	Ast23, Viu23	ips, fat	XXY_XY, X_XXY
ENSG00000003393	ALS2	chr2	1	0.0322581	Viu23	fat	X_XXY
ENSG00000003400	CASP10	chr2	1	0.0322581	Viu23	fat	X_XXY
ENSG00000003402	CFLAR	chr2	2	0.0645161	Viu23, Viu23	blo, blo	X_XX, X_XXY
ENSG00000003436	TFPI	chr2	4	0.129032	Ast23, Ast23, Viu23, Viu23	ips, ips, blo, blo	XXY_XY, XXY_XY, X_XX, X_XXY
ENSG00000003756	RBM5	chr3	2	0.0645161	Ast23, Viu23	ips, mus	XXY_XY, X_XXY
ENSG00000004059	ARF5	chr7	4	0.129032	Liu23, Liu23, Liu23, Viu23	lcl, lcl, lcl, mus	XXX_XX, XXX_XY, XXYY_XY, X_XXY
ENSG00000004139	SARM1	chr17	3	0.0967742	Ast23, Viu23, Viu23	ips, blo, blo	XXY_XY, X_XX, X_XXY
ENSG00000004142	POLDIP2	chr17	1	0.0322581	Viu23	mus	X_XXY
ENSG00000004399	PLXND1	chr3	1	0.0322581	Viu23	blo	X_XXY
ENSG00000004468	CD38	chr4	2	0.0645161	Viu23, Zha20	fat, pbm	X_XXY, X_XX
ENSG00000004487	KDM1A	chr1	2	0.0645161	Viu23, Viu23	blo, blo	X_XX, X_XXY
ENSG00000004660	CAMKK1	chr17	4	0.129032	Ast23, Viu23, Viu23, Viu23	ips, blo, blo, mus	XXY_XY, X_XX, X_XXY, X_XXY
ENSG00000004700	RECQL	chr12	1	0.0322581	Viu23	blo	X_XX
ENSG00000004766	VPS50	chr7	3	0.0967742	Ast23, Viu23, Zha20	ips, fat, pbm	XXY_XY, X_XXY, X_XX
ENSG00000004776	HSPB6	chr19	1	0.0322581	Ast23	ips	XXY_XY
ENSG00000004779	NDUFAB1	chr16	1	0.0322581	Ast23	ips	XXY_XY
ENSG00000004799	PDK4	chr7	2	0.0645161	Viu23, Viu23	blo, mus	X_XX, X_XXY
ENSG00000004864	SLC25A13	chr7	2	0.0645161	Viu23, Viu23	mus, mus	X_XXY, XXY_XY
ENSG00000004866	ST7	chr7	1	0.0322581	Ast23	ips	XXY_XY
ENSG00000004897	CDC27	chr17	2	0.0645161	Viu23, Viu23	fat, mus	X_XXY, X_XXY
ENSG00000004939	SLC4A1	chr17	1	0.0322581	Viu23	mus	X_XXY
ENSG00000004961	HCCS	X_link	1	0.0322581	Viu23	mus	X_XXY
ENSG00000004975	DVL2	chr17	2	0.0645161	Viu23, Viu23	blo, mus	X_XX, X_XXY
ENSG00000005020	SKAP2	chr7	2	0.0645161	Ast23, Zha20	ips, pbm	XXY_XY, X_XX
ENSG00000005022	SLC25A5	X_link	1	0.0322581	Ast23	ips	XXY_XY
ENSG00000005059	MCUB	chr4	1	0.0322581	Ast23	ips	XXY_XY
ENSG00000005073	HOXA11	chr7	1	0.0322581	Viu23	fat	X_XXY
ENSG00000005075	POLR2J	chr7	3	0.0967742	Ast23, Liu23, Viu23	ips, lcl, fat	XXY_XY, XXYY_XY, X_XXY
ENSG00000005100	DHX33	chr17	1	0.0322581	Viu23	mus	X_XXY
ENSG00000005102	MEOX1	chr17	4	0.129032	Viu23, Viu23, Viu23, Viu23	blo, blo, blo, mus	X_XX, X_XXY, XXY_XY, X_XXY
ENSG00000005175	RPAP3	chr12	1	0.0322581	Viu23	mus	X_XXY
ENSG00000005187	ACSM3	chr16	2	0.0645161	Liu23, Viu23	lcl, blo	XXYY_XY, X_XXY
ENSG00000005189	REXO5	chr16	1	0.0322581	Ast23	ips	XXY_XY
ENSG00000005194	CIAPIN1	chr16	1	0.0322581	Viu23	mus	X_XXY
ENSG00000005206	SPPL2B	chr19	3	0.0967742	Ast23, Viu23, Viu23	ips, fat, mus	XXY_XY, X_XXY, X_XXY
ENSG00000005243	COPZ2	chr17	3	0.0967742	Viu23, Viu23, Viu23	blo, blo, mus	X_XX, X_XXY, X_XXY
ENSG00000005249	PRKAR2B	chr7	5	0.16129	Ast23, Viu23, Viu23, Viu23, Zha20	ips, blo, blo, mus, pbm	XXY_XY, X_XX, X_XXY, X_XXY, X_XX
ENSG00000005302	MSL3	X_link	1	0.0322581	Viu23	mus	X_XXY
ENSG00000005339	CREBBP	chr16	2	0.0645161	Ast23, Viu23	ips, blo	XXY_XY, X_XXY
ENSG00000005379	TSPOAP1	chr17	2	0.0645161	Ast23, Viu23	ips, blo	XXY_XY, X_XXY
ENSG00000005381	MPO	chr17	3	0.0967742	Viu23, Viu23, Viu23	blo, blo, blo	X_XX, X_XXY, XXY_XY
ENSG00000005436	GCFC2	chr2	1	0.0322581	Win18	tes	XXY_XY
ENSG00000005448	WDR54	chr2	1	0.0322581	Viu23	mus	X_XXY
ENSG00000005469	CROT	chr7	2	0.0645161	Ast23, Viu23	ips, blo	XXY_XY, X_XXY
ENSG00000005471	ABCB4	chr7	1	0.0322581	Viu23	blo	X_XXY
ENSG00000005483	KMT2E	chr7	2	0.0645161	Ast23, Viu23	ips, blo	XXY_XY, X_XXY
ENSG00000005486	RHBDD2	chr7	2	0.0645161	Viu23, Viu23	blo, fat	X_XXY, X_XXY
ENSG00000005513	SOX8	chr16	3	0.0967742	Ast23, Viu23, Viu23	ips, blo, blo	XXY_XY, X_XX, X_XXY
ENSG00000005700	IBTK	chr6	2	0.0645161	Ast23, Viu23	ips, fat	XXY_XY, X_XXY
ENSG00000005801	ZNF195	chr11	2	0.0645161	Ast23, Viu23	ips, fat	XXY_XY, X_XXY
ENSG00000005810	MYCBP2	chr13	2	0.0645161	Ast23, Ast23	ips, ips	XXY_XY, XXY_XY
ENSG00000005812	FBXL3	chr13	2	0.0645161	Viu23, Viu23	blo, blo	X_XX, X_XXY
ENSG00000005882	PDK2	chr17	3	0.0967742	Ast23, Liu23, Liu23	ips, lcl, lcl	XXY_XY, XXYY_XY, XXYY_XYY
ENSG00000005884	ITGA3	chr17	3	0.0967742	Ast23, Liu23, Liu23	ips, lcl, lcl	XXY_XY, XXX_XX, XXX_XY
ENSG00000005889	ZFX	X_link	23	0.741935	Ast23, Liu23, Liu23, Liu23, Liu23, Liu23, Liu23, Liu23, Liu23, Liu23, Liu23, Sun25, Viu23, Viu23, Viu23, Viu23, Viu23, Viu23, Viu23, Viu23, Viu23, Zha20, Zha20	ips, lcl, lcl, lcl, lcl, lcl, lcl, lcl, lcl, lcl, lcl, pan, blo, blo, blo, fat, fat, fat, mus, mus, mus, pbm, pbm	XXY_XY, XXX_XX, XXX_XXY, XXX_XY, XXX_XYY, XXY_XY, XXY_XYY, XXYY_XXX, XXYY_XY, XXYY_XYY, XYY_XX, X_XX, X_XX, X_XXY, XXY_XY, X_XX, X_XXY, XXY_XY, X_XX, X_XXY, XXY_XY, X_XX, XXY_XY
ENSG00000005893	LAMP2	X_link	2	0.0645161	Ast23, Viu23	ips, blo	XXY_XY, X_XXY
ENSG00000005961	ITGA2B	chr17	5	0.16129	Ast23, Viu23, Viu23, Zha20, Zha20	ips, blo, blo, pbm, pbm	XXY_XY, X_XX, X_XXY, X_XX, XXY_XY
ENSG00000006007	GDE1	chr16	2	0.0645161	Viu23, Viu23	blo, blo	X_XX, X_XXY
ENSG00000006015	REX1BD	chr19	2	0.0645161	Liu23, Viu23	lcl, fat	XXX_XYY, X_XXY
ENSG00000006016	CRLF1	chr19	1	0.0322581	Ast23	ips	XXY_XY
ENSG00000006042	TMEM98	chr17	1	0.0322581	Viu23	blo	X_XXY
ENSG00000006047	YBX2	chr17	1	0.0322581	Ast23	ips	XXY_XY
ENSG00000006062	MAP3K14	chr17	1	0.0322581	Ast23	ips	XXY_XY
ENSG00000006071	ABCC8	chr11	2	0.0645161	Ast23, Wil22	ips, tes	XXY_XY, XXY_XY
ENSG00000006125	AP2B1	chr17	1	0.0322581	Viu23	blo	X_XXY
ENSG00000006194	ZNF263	chr16	1	0.0322581	Ast23	ips	XXY_XY
ENSG00000006210	CX3CL1	chr16	1	0.0322581	Ast23	ips	XXY_XY
ENSG00000006283	CACNA1G	chr17	2	0.0645161	Ast23, Ast23	ips, ips	XXY_XY, XXY_XY
ENSG00000006327	TNFRSF12A	chr16	2	0.0645161	Ast23, Sun25	ips, pan	XXY_XY, X_XX
ENSG00000006432	MAP3K9	chr14	2	0.0645161	Liu23, Liu23	lcl, lcl	XXX_XY, XXYY_XY
ENSG00000006459	KDM7A	chr7	2	0.0645161	Viu23, Viu23	blo, blo	X_XX, X_XXY
ENSG00000006468	ETV1	chr7	1	0.0322581	Viu23	blo	X_XXY
ENSG00000006530	AGK	chr7	1	0.0322581	Ast23	ips	XXY_XY
ENSG00000006555	TTC22	chr1	1	0.0322581	Viu23	mus	X_XXY
ENSG00000006576	PHTF2	chr7	2	0.0645161	Ast23, Zha20	ips, pbm	XXY_XY, X_XX
ENSG00000006606	CCL26	chr7	1	0.0322581	Ast23	ips	XXY_XY
ENSG00000006607	FARP2	chr2	1	0.0322581	Viu23	blo	X_XXY
ENSG00000006611	USH1C	chr11	2	0.0645161	Ast23, Win18	ips, tes	XXY_XY, XXY_XY
ENSG00000006634	DBF4	chr7	1	0.0322581	Ast23	ips	XXY_XY
ENSG00000006638	TBXA2R	chr19	1	0.0322581	Viu23	fat	X_XX
ENSG00000006652	IFRD1	chr7	3	0.0967742	Viu23, Viu23, Zha20	blo, blo, pbm	X_XX, X_XXY, X_XX
ENSG00000006712	PAF1	chr19	1	0.0322581	Ast23	ips	XXY_XY
ENSG00000006715	VPS41	chr7	2	0.0645161	Viu23, Viu23	blo, blo	X_XX, X_XXY
ENSG00000006740	ARHGAP44	chr17	1	0.0322581	Liu23	lcl	XYY_XX
ENSG00000006747	SCIN	chr7	1	0.0322581	Viu23	mus	X_XXY
ENSG00000006756	ARSD	X_link	5	0.16129	Ast23, Viu23, Viu23, Viu23, Zha20	ips, blo, fat, fat, pbm	XXY_XY, X_XX, X_XX, XXY_XY, XXY_XY
ENSG00000006757	PNPLA4	X_link	19	0.612903	Liu23, Liu23, Liu23, Liu23, Liu23, Liu23, Liu23, Liu23, Liu23, Liu23, Sun25, Viu23, Viu23, Viu23, Viu23, Viu23, Viu23, Zha20, Zha20	lcl, lcl, lcl, lcl, lcl, lcl, lcl, lcl, lcl, lcl, kid, blo, blo, blo, fat, fat, mus, pbm, pbm	XXX_XX, XXX_XXY, XXX_XY, XXX_XYY, XXY_XY, XXY_XYY, XXYY_XXX, XXYY_XY, XXYY_XYY, XYY_XX, X_XX, X_XX, X_XXY, XXY_XY, X_XXY, XXY_XY, X_XXY, X_XX, XXY_XY
ENSG00000006831	ADIPOR2	chr12	1	0.0322581	Viu23	mus	X_XXY
ENSG00000007038	PRSS21	chr16	4	0.129032	Ast23, Ast23, Viu23, Viu23	ips, ips, blo, blo	XXY_XY, XXY_XY, X_XX, X_XXY
ENSG00000007047	MARK4	chr19	2	0.0645161	Ast23, Viu23	ips, fat	XXY_XY, X_XXY
ENSG00000007080	CCDC124	chr19	1	0.0322581	Viu23	fat	X_XXY
ENSG00000007168	PAFAH1B1	chr17	1	0.0322581	Viu23	fat	X_XXY
ENSG00000007171	NOS2	chr17	1	0.0322581	Ast23	ips	XXY_XY
ENSG00000007255	TRAPPC6A	chr19	2	0.0645161	Ast23, Liu23	ips, lcl	XXY_XY, XXX_XX
ENSG00000007312	CD79B	chr17	1	0.0322581	Ast23	ips	XXY_XY
ENSG00000007314	SCN4A	chr17	3	0.0967742	Viu23, Viu23, Viu23	blo, blo, fat	X_XX, X_XXY, X_XXY
ENSG00000007350	TKTL1	X_link	1	0.0322581	Viu23	mus	X_XXY
ENSG00000007376	RPUSD1	chr16	1	0.0322581	Viu23	fat	X_XXY
ENSG00000007392	LUC7L	chr16	4	0.129032	Ast23, Viu23, Viu23, Viu23	ips, fat, fat, mus	XXY_XY, X_XXY, XXY_XY, X_XXY
ENSG00000007402	CACNA2D2	chr3	1	0.0322581	Viu23	mus	X_XXY
ENSG00000007516	BAIAP3	chr16	1	0.0322581	Viu23	blo	X_XXY
ENSG00000007541	PIGQ	chr16	2	0.0645161	Viu23, Viu23	fat, mus	X_XXY, X_XXY
ENSG00000007545	CRAMP1	chr16	1	0.0322581	Viu23	blo	X_XXY
ENSG00000007908	SELE	chr1	2	0.0645161	Viu23, Viu23	fat, fat	X_XXY, XXY_XY
ENSG00000007944	MYLIP	chr6	2	0.0645161	Viu23, Viu23	blo, mus	X_XXY, X_XXY
ENSG00000008018	PSMB1	chr6	1	0.0322581	Viu23	mus	X_XXY
ENSG00000008056	SYN1	X_link	1	0.0322581	Ast23	ips	XXY_XY
ENSG00000008083	JARID2	chr6	2	0.0645161	Ast23, Viu23	ips, blo	XXY_XY, X_XXY
ENSG00000008086	CDKL5	X_link	1	0.0322581	Viu23	blo	X_XXY
ENSG00000008128	CDK11A	chr1	1	0.0322581	Ast23	ips	XXY_XY
ENSG00000008130	NADK	chr1	3	0.0967742	Ast23, Viu23, Viu23	ips, blo, blo	XXY_XY, X_XX, X_XXY
ENSG00000008197	TFAP2D	chr6	1	0.0322581	Win18	tes	XXY_XY
ENSG00000008226	DLEC1	chr3	1	0.0322581	Viu23	fat	XXY_XY
ENSG00000008256	CYTH3	chr7	2	0.0645161	Viu23, Zha20	fat, pbm	X_XXY, X_XX
ENSG00000008277	ADAM22	chr7	2	0.0645161	Viu23, Viu23	blo, mus	X_XXY, X_XXY
ENSG00000008282	SYPL1	chr7	5	0.16129	Ast23, Viu23, Viu23, Viu23, Zha20	ips, blo, blo, mus, pbm	XXY_XY, X_XX, X_XXY, X_XXY, X_XX
ENSG00000008283	CYB561	chr17	3	0.0967742	Viu23, Viu23, Zha20	blo, blo, pbm	X_XX, X_XXY, X_XX
ENSG00000008294	SPAG9	chr17	2	0.0645161	Ast23, Viu23	ips, blo	XXY_XY, X_XXY
ENSG00000008300	CELSR3	chr3	7	0.225806	Liu23, Liu23, Liu23, Liu23, Viu23, Viu23, Zha20	lcl, lcl, lcl, lcl, blo, blo, pbm	XXX_XX, XXX_XY, XXY_XY, XXYY_XY, X_XX, X_XXY, X_XX
ENSG00000008311	AASS	chr7	1	0.0322581	Viu23	blo	X_XXY
ENSG00000008323	PLEKHG6	chr12	2	0.0645161	Viu23, Viu23	blo, mus	X_XXY, X_XXY
ENSG00000008324	SS18L2	chr3	1	0.0322581	Ast23	ips	XXY_XY
ENSG00000008382	MPND	chr19	1	0.0322581	Ast23	ips	XXY_XY
ENSG00000008394	MGST1	chr12	2	0.0645161	Viu23, Zha20	mus, pbm	X_XXY, X_XX
ENSG00000008405	CRY1	chr12	1	0.0322581	Liu23	lcl	XXX_XY
ENSG00000008438	PGLYRP1	chr19	1	0.0322581	Viu23	blo	X_XXY
ENSG00000008513	ST3GAL1	chr8	6	0.193548	Ast23, Viu23, Viu23, Viu23, Zha20, Zha20	ips, blo, blo, mus, pbm, pbm	XXY_XY, X_XX, X_XXY, X_XXY, X_XX, XXY_XY
ENSG00000008517	IL32	chr16	1	0.0322581	Ast23	ips	XXY_XY
ENSG00000008710	PKD1	chr16	3	0.0967742	Viu23, Viu23, Zha20	blo, fat, pbm	X_XX, X_XXY, X_XX
ENSG00000008735	MAPK8IP2	chr22	2	0.0645161	Viu23, Viu23	fat, fat	X_XX, X_XXY
ENSG00000008869	HEATR5B	chr2	2	0.0645161	Ast23, Viu23	ips, mus	XXY_XY, X_XXY
ENSG00000008952	SEC62	chr3	1	0.0322581	Viu23	mus	X_XXY
ENSG00000008988	RPS20	chr8	1	0.0322581	Liu23	lcl	XXX_XY
ENSG00000009307	CSDE1	chr1	3	0.0967742	Viu23, Viu23, Viu23	blo, blo, mus	X_XX, X_XXY, X_XXY
ENSG00000009335	UBE3C	chr7	2	0.0645161	Viu23, Win18	mus, tes	X_XXY, XXY_XY
ENSG00000009694	TENM1	X_link	2	0.0645161	Ast23, Ast23	ips, ips	XXY_XY, XXY_XY
ENSG00000009790	TRAF3IP3	chr1	1	0.0322581	Viu23	fat	X_XXY
ENSG00000009844	VTA1	chr6	2	0.0645161	Viu23, Viu23	blo, mus	X_XX, X_XXY
ENSG00000009950	MLXIPL	chr7	2	0.0645161	Viu23, Viu23	blo, blo	X_XX, XXY_XY
ENSG00000009954	BAZ1B	chr7	1	0.0322581	Ast23	ips	XXY_XY
ENSG00000010017	RANBP9	chr6	2	0.0645161	Viu23, Viu23	blo, mus	X_XX, X_XXY
ENSG00000010072	SPRTN	chr1	3	0.0967742	Ast23, Liu23, Viu23	ips, lcl, mus	XXY_XY, XXYY_XY, X_XXY
ENSG00000010256	UQCRC1	chr3	1	0.0322581	Ast23	ips	XXY_XY
ENSG00000010270	STARD3NL	chr7	3	0.0967742	Viu23, Viu23, Zha20	blo, blo, pbm	X_XX, X_XXY, X_XX
ENSG00000010278	CD9	chr12	4	0.129032	Liu23, Viu23, Viu23, Viu23	lcl, blo, fat, mus	XXYY_XY, X_XXY, X_XXY, X_XXY
ENSG00000010282	HHATL	chr3	2	0.0645161	Viu23, Wil22	fat, tes	X_XXY, XXY_XY
ENSG00000010295	IFFO1	chr12	1	0.0322581	Viu23	mus	X_XXY
ENSG00000010310	GIPR	chr19	3	0.0967742	Liu23, Liu23, Viu23	lcl, lcl, fat	XXX_XY, XXYY_XY, XXY_XY
ENSG00000010318	PHF7	chr3	1	0.0322581	Viu23	mus	X_XXY
ENSG00000010319	SEMA3G	chr3	2	0.0645161	Ast23, Viu23	ips, fat	XXY_XY, X_XXY
ENSG00000010322	NISCH	chr3	2	0.0645161	Viu23, Viu23	fat, mus	X_XXY, X_XXY
ENSG00000010327	STAB1	chr3	1	0.0322581	Ast23	ips	XXY_XY
ENSG00000010361	FUZ	chr19	2	0.0645161	Ast23, Viu23	ips, blo	XXY_XY, X_XXY
ENSG00000010404	IDS	X_link	3	0.0967742	Ast23, Viu23, Viu23	ips, blo, blo	XXY_XY, X_XX, X_XXY
ENSG00000010539	ZNF200	chr16	2	0.0645161	Viu23, Viu23	blo, fat	X_XXY, X_XXY
ENSG00000010610	CD4	chr12	1	0.0322581	Ast23	ips	XXY_XY
ENSG00000010626	LRRC23	chr12	2	0.0645161	Ast23, Viu23	ips, mus	XXY_XY, X_XXY
ENSG00000010704	HFE	chr6	2	0.0645161	Ast23, Viu23	ips, mus	XXY_XY, X_XXY
ENSG00000010803	SCMH1	chr1	4	0.129032	Viu23, Viu23, Viu23, Zha20	blo, blo, mus, pbm	X_XX, X_XXY, X_XXY, X_XX
ENSG00000010810	FYN	chr6	1	0.0322581	Viu23	blo	X_XXY
ENSG00000010818	HIVEP2	chr6	2	0.0645161	Ast23, Ast23	ips, ips	XXY_XY, XXY_XY
ENSG00000011007	ELOA	chr1	1	0.0322581	Viu23	mus	X_XXY
ENSG00000011021	CLCN6	chr1	2	0.0645161	Viu23, Win18	mus, tes	X_XXY, XXY_XY
ENSG00000011028	MRC2	chr17	2	0.0645161	Ast23, Viu23	ips, fat	XXY_XY, X_XXY
ENSG00000011105	TSPAN9	chr12	4	0.129032	Viu23, Viu23, Viu23, Zha20	blo, blo, mus, pbm	X_XX, X_XXY, X_XXY, X_XX
ENSG00000011114	BTBD7	chr14	1	0.0322581	Viu23	fat	X_XXY
ENSG00000011132	APBA3	chr19	2	0.0645161	Viu23, Viu23	blo, fat	X_XX, X_XXY
ENSG00000011143	MKS1	chr17	2	0.0645161	Viu23, Zha20	mus, pbm	X_XXY, XXY_XY
ENSG00000011198	ABHD5	chr3	2	0.0645161	Viu23, Viu23	blo, blo	X_XX, X_XXY
ENSG00000011201	ANOS1	X_link	8	0.258065	Ast23, Ast23, Liu23, Liu23, Liu23, Liu23, Liu23, Liu23	ips, ips, lcl, lcl, lcl, lcl, lcl, lcl	XXY_XY, XXY_XY, XXX_XXY, XXX_XY, XXX_XYY, XXYY_XXX, XXYY_XY, XYY_XX
ENSG00000011258	MBTD1	chr17	1	0.0322581	Viu23	mus	X_XXY
ENSG00000011260	UTP18	chr17	3	0.0967742	Ast23, Viu23, Viu23	ips, fat, mus	XXY_XY, X_XXY, X_XXY
ENSG00000011275	RNF216	chr7	4	0.129032	Viu23, Viu23, Viu23, Zha20	blo, blo, mus, pbm	X_XX, X_XXY, X_XXY, X_XX
ENSG00000011295	TTC19	chr17	4	0.129032	Ast23, Viu23, Viu23, Viu23	ips, blo, blo, mus	XXY_XY, X_XX, X_XXY, X_XXY
ENSG00000011304	PTBP1	chr19	2	0.0645161	Viu23, Viu23	fat, mus	X_XXY, X_XXY
ENSG00000011347	SYT7	chr11	2	0.0645161	Ast23, Ast23	ips, ips	XXY_XY, XXY_XY
ENSG00000011422	PLAUR	chr19	3	0.0967742	Ast23, Ast23, Viu23	ips, ips, blo	XXY_XY, XXY_XY, X_XXY
ENSG00000011426	ANLN	chr7	2	0.0645161	Viu23, Wil22	fat, tes	X_XXY, XXY_XY
ENSG00000011451	WIZ	chr19	1	0.0322581	Viu23	fat	X_XXY
ENSG00000011454	RABGAP1	chr9	1	0.0322581	Viu23	fat	X_XXY
ENSG00000011478	QPCTL	chr19	2	0.0645161	Viu23, Viu23	fat, mus	X_XXY, X_XXY
ENSG00000011523	CEP68	chr2	6	0.193548	Liu23, Liu23, Viu23, Viu23, Viu23, Zha20	lcl, lcl, blo, blo, blo, pbm	XXX_XX, XXX_XY, X_XX, X_XXY, XXY_XY, X_XX
ENSG00000011566	MAP4K3	chr2	1	0.0322581	Ast23	ips	XXY_XY
ENSG00000011590	ZBTB32	chr19	1	0.0322581	Win18	tes	XXY_XY
ENSG00000011638	LDAF1	chr16	4	0.129032	Ast23, Ast23, Viu23, Viu23	ips, ips, fat, mus	XXY_XY, XXY_XY, X_XXY, X_XXY
ENSG00000012048	BRCA1	chr17	1	0.0322581	Viu23	blo	X_XXY
ENSG00000012061	ERCC1	chr19	2	0.0645161	Viu23, Viu23	blo, mus	X_XXY, X_XXY
ENSG00000012171	SEMA3B	chr3	2	0.0645161	Ast23, Viu23	ips, fat	XXY_XY, X_XXY
ENSG00000012174	MBTPS2	X_link	3	0.0967742	Ast23, Viu23, Viu23	ips, blo, blo	XXY_XY, X_XX, X_XXY
ENSG00000012211	PRICKLE3	X_link	1	0.0322581	Viu23	mus	X_XXY
ENSG00000012223	LTF	chr3	2	0.0645161	Sun25, Viu23	liv, blo	X_XX, X_XX
ENSG00000012232	EXTL3	chr8	3	0.0967742	Viu23, Viu23, Viu23	blo, blo, mus	X_XX, X_XXY, X_XXY
ENSG00000012660	ELOVL5	chr6	2	0.0645161	Liu23, Liu23	lcl, lcl	XXX_XX, XXX_XY
ENSG00000012779	ALOX5	chr10	1	0.0322581	Viu23	blo	X_XXY
ENSG00000012817	KDM5D	Y_link	9	0.290323	Ast23, Ast23, Liu23, Liu23, Liu23, Liu23, Liu23, Liu23, Liu23	ips, ips, lcl, lcl, lcl, lcl, lcl, lcl, lcl	XXY_XY, XXY_XY, XXX_XXY, XXX_XY, XXX_XYY, XXY_XYY, XXYY_XXX, XXYY_XY, XYY_XX
ENSG00000012822	CALCOCO1	chr12	2	0.0645161	Viu23, Viu23	blo, fat	X_XXY, X_XXY
ENSG00000012963	UBR7	chr14	1	0.0322581	Viu23	fat	X_XXY
ENSG00000012983	MAP4K5	chr14	1	0.0322581	Viu23	blo	X_XXY
ENSG00000013016	EHD3	chr2	4	0.129032	Viu23, Viu23, Viu23, Zha20	blo, blo, mus, pbm	X_XX, X_XXY, X_XXY, XXY_XY
ENSG00000013275	PSMC4	chr19	2	0.0645161	Viu23, Viu23	fat, mus	X_XXY, X_XXY
ENSG00000013288	MAN2B2	chr4	3	0.0967742	Viu23, Viu23, Viu23	blo, fat, mus	X_XXY, X_XXY, X_XXY
ENSG00000013293	SLC7A14	chr3	1	0.0322581	Ast23	ips	XXY_XY
ENSG00000013297	CLDN11	chr3	2	0.0645161	Ast23, Viu23	ips, mus	XXY_XY, X_XXY
ENSG00000013364	MVP	chr16	2	0.0645161	Ast23, Viu23	ips, blo	XXY_XY, X_XXY
ENSG00000013374	NUB1	chr7	4	0.129032	Ast23, Viu23, Viu23, Viu23	ips, blo, blo, mus	XXY_XY, X_XX, X_XXY, X_XXY
ENSG00000013392	RWDD2A	chr6	3	0.0967742	Viu23, Viu23, Viu23	blo, blo, mus	X_XX, X_XXY, X_XXY
ENSG00000013441	CLK1	chr2	1	0.0322581	Viu23	mus	X_XXY
ENSG00000013503	POLR3B	chr12	2	0.0645161	Ast23, Ast23	ips, ips	XXY_XY, XXY_XY
ENSG00000013523	ANGEL1	chr14	2	0.0645161	Ast23, Win18	ips, tes	XXY_XY, XXY_XY
ENSG00000013561	RNF14	chr5	1	0.0322581	Ast23	ips	XXY_XY
ENSG00000013583	HEBP1	chr12	1	0.0322581	Ast23	ips	XXY_XY
ENSG00000013588	GPRC5A	chr12	1	0.0322581	Viu23	mus	X_XXY
ENSG00000013619	MAMLD1	X_link	1	0.0322581	Viu23	fat	X_XXY
ENSG00000013725	CD6	chr11	2	0.0645161	Viu23, Zha20	fat, pbm	X_XXY, X_XX
ENSG00000014123	UFL1	chr6	3	0.0967742	Ast23, Liu23, Viu23	ips, lcl, blo	XXY_XY, XXYY_XYY, X_XXY
ENSG00000014138	POLA2	chr11	2	0.0645161	Ast23, Viu23	ips, blo	XXY_XY, X_XX
ENSG00000014164	ZC3H3	chr8	1	0.0322581	Viu23	fat	X_XXY
ENSG00000014641	MDH1	chr2	1	0.0322581	Ast23	ips	XXY_XY
ENSG00000014824	SLC30A9	chr4	2	0.0645161	Ast23, Viu23	ips, mus	XXY_XY, X_XXY
ENSG00000014914	MTMR11	chr1	1	0.0322581	Zha20	pbm	X_XX
ENSG00000014919	COX15	chr10	1	0.0322581	Ast23	ips	XXY_XY
ENSG00000015153	YAF2	chr12	2	0.0645161	Viu23, Viu23	fat, mus	X_XXY, X_XXY
ENSG00000015171	ZMYND11	chr10	3	0.0967742	Viu23, Viu23, Viu23	blo, blo, mus	X_XX, X_XXY, X_XXY
ENSG00000015413	DPEP1	chr16	2	0.0645161	Ast23, Viu23	ips, mus	XXY_XY, X_XXY
ENSG00000015475	BID	chr22	2	0.0645161	Viu23, Viu23	blo, mus	X_XXY, X_XXY
ENSG00000015479	MATR3	chr5	1	0.0322581	Ast23	ips	XXY_XY
ENSG00000015532	XYLT2	chr17	1	0.0322581	Viu23	blo	X_XXY
ENSG00000015568	RGPD5	chr2	5	0.16129	Viu23, Viu23, Viu23, Viu23, Zha20	blo, blo, fat, mus, pbm	X_XX, X_XXY, X_XXY, X_XXY, X_XX
ENSG00000015676	NUDCD3	chr7	4	0.129032	Liu23, Viu23, Viu23, Viu23	lcl, blo, blo, mus	XXX_XX, X_XX, X_XXY, X_XXY
ENSG00000016082	ISL1	chr5	1	0.0322581	Wil22	tes	XXY_XY
ENSG00000016391	CHDH	chr3	1	0.0322581	Ast23	ips	XXY_XY
ENSG00000016402	IL20RA	chr6	1	0.0322581	Viu23	mus	X_XXY
ENSG00000017260	ATP2C1	chr3	1	0.0322581	Ast23	ips	XXY_XY
ENSG00000017427	IGF1	chr12	1	0.0322581	Viu23	blo	X_XX
ENSG00000017797	RALBP1	chr18	1	0.0322581	Viu23	blo	X_XX
ENSG00000018189	RUFY3	chr4	1	0.0322581	Viu23	blo	X_XXY
ENSG00000018236	CNTN1	chr12	1	0.0322581	Ast23	ips	XXY_XY
ENSG00000018280	SLC11A1	chr2	2	0.0645161	Viu23, Zha20	blo, pbm	X_XXY, X_XX
ENSG00000018408	WWTR1	chr3	1	0.0322581	Viu23	fat	X_XXY
ENSG00000018510	AGPS	chr2	1	0.0322581	Viu23	fat	X_XXY
ENSG00000018610	STEEP1	X_link	2	0.0645161	Viu23, Viu23	fat, fat	X_XXY, XXY_XY
ENSG00000018625	ATP1A2	chr1	3	0.0967742	Ast23, Viu23, Viu23	ips, blo, fat	XXY_XY, X_XXY, X_XXY
ENSG00000018699	TTC27	chr2	1	0.0322581	Ast23	ips	XXY_XY
ENSG00000018869	ZNF582	chr19	1	0.0322581	Liu23	lcl	XXYY_XY
ENSG00000019144	PHLDB1	chr11	2	0.0645161	Viu23, Viu23	blo, blo	X_XX, X_XXY
ENSG00000019485	PRDM11	chr11	3	0.0967742	Ast23, Viu23, Viu23	ips, mus, mus	XXY_XY, X_XXY, XXY_XY
ENSG00000019505	SYT13	chr11	1	0.0322581	Viu23	mus	X_XXY
ENSG00000019549	SNAI2	chr8	1	0.0322581	Viu23	fat	X_XXY
ENSG00000019582	CD74	chr5	1	0.0322581	Ast23	ips	XXY_XY
ENSG00000019991	HGF	chr7	2	0.0645161	Liu23, Viu23	lcl, mus	XXY_XY, X_XXY
ENSG00000020129	NCDN	chr1	3	0.0967742	Viu23, Viu23, Viu23	blo, fat, mus	X_XXY, X_XXY, X_XXY
ENSG00000020181	ADGRA2	chr8	3	0.0967742	Ast23, Viu23, Viu23	ips, blo, blo	XXY_XY, X_XX, X_XXY
ENSG00000020256	ZFP64	chr20	2	0.0645161	Viu23, Viu23	blo, mus	X_XXY, X_XXY
ENSG00000020426	MNAT1	chr14	1	0.0322581	Viu23	blo	X_XXY
ENSG00000020922	MRE11	chr11	1	0.0322581	Viu23	fat	X_XXY
ENSG00000021300	PLEKHB1	chr11	1	0.0322581	Ast23	ips	XXY_XY
ENSG00000021355	SERPINB1	chr6	4	0.129032	Ast23, Viu23, Viu23, Zha20	ips, blo, mus, pbm	XXY_XY, X_XX, X_XXY, X_XX
ENSG00000021574	SPAST	chr2	3	0.0967742	Viu23, Viu23, Viu23	blo, blo, fat	X_XX, X_XXY, X_XXY
ENSG00000021645	NRXN3	chr14	3	0.0967742	Ast23, Ast23, Viu23	ips, ips, mus	XXY_XY, XXY_XY, X_XXY
ENSG00000021762	OSBPL5	chr11	1	0.0322581	Ast23	ips	XXY_XY
ENSG00000021776	AQR	chr15	1	0.0322581	Viu23	fat	X_XXY
ENSG00000021826	CPS1	chr2	1	0.0322581	Viu23	blo	X_XXY
ENSG00000022267	FHL1	X_link	4	0.129032	Ast23, Viu23, Viu23, Viu23	ips, blo, blo, mus	XXY_XY, X_XX, X_XXY, X_XXY
ENSG00000022277	RTF2	chr20	2	0.0645161	Viu23, Viu23	blo, blo	X_XX, X_XXY
ENSG00000022355	GABRA1	chr5	1	0.0322581	Win18	tes	XXY_XY
ENSG00000022556	NLRP2	chr19	5	0.16129	Ast23, Viu23, Viu23, Viu23, Zha20	ips, blo, blo, fat, pbm	XXY_XY, X_XX, X_XXY, X_XXY, X_XX
ENSG00000022567	SLC45A4	chr8	2	0.0645161	Viu23, Zha20	blo, pbm	X_XXY, XXY_XY
ENSG00000022976	ZNF839	chr14	3	0.0967742	Viu23, Viu23, Viu23	blo, fat, mus	X_XXY, X_XXY, X_XXY
ENSG00000023041	ZDHHC6	chr10	1	0.0322581	Zha20	pbm	X_XX
ENSG00000023191	RNH1	chr11	1	0.0322581	Viu23	fat	X_XXY
ENSG00000023287	RB1CC1	chr8	3	0.0967742	Ast23, Viu23, Viu23	ips, blo, blo	XXY_XY, X_XX, X_XXY
ENSG00000023330	ALAS1	chr3	1	0.0322581	Viu23	blo	X_XXY
ENSG00000023516	AKAP11	chr13	1	0.0322581	Viu23	mus	X_XXY
ENSG00000023572	GLRX2	chr1	1	0.0322581	Viu23	mus	X_XXY
ENSG00000023608	SNAPC1	chr14	1	0.0322581	Ast23	ips	XXY_XY
ENSG00000023697	DERA	chr12	2	0.0645161	Viu23, Viu23	blo, fat	X_XX, X_XXY
ENSG00000023734	STRAP	chr12	1	0.0322581	Viu23	mus	X_XXY
ENSG00000023839	ABCC2	chr10	1	0.0322581	Viu23	mus	X_XXY
ENSG00000023902	PLEKHO1	chr1	2	0.0645161	Viu23, Viu23	blo, mus	X_XXY, X_XXY
ENSG00000024048	UBR2	chr6	4	0.129032	Ast23, Viu23, Viu23, Zha20	ips, blo, blo, pbm	XXY_XY, X_XX, X_XXY, X_XX
ENSG00000024422	EHD2	chr19	4	0.129032	Ast23, Viu23, Viu23, Viu23	ips, blo, blo, blo	XXY_XY, X_XX, X_XXY, XXY_XY
ENSG00000024526	DEPDC1	chr1	1	0.0322581	Ast23	ips	XXY_XY
ENSG00000024862	CCDC28A	chr6	7	0.225806	Ast23, Viu23, Viu23, Viu23, Viu23, Viu23, Viu23	ips, blo, blo, fat, fat, mus, mus	XXY_XY, X_XX, X_XXY, X_XX, X_XXY, X_XX, X_XXY
ENSG00000025039	RRAGD	chr6	3	0.0967742	Liu23, Viu23, Viu23	lcl, blo, blo	XXYY_XY, X_XX, X_XXY
ENSG00000025156	HSF2	chr6	3	0.0967742	Ast23, Viu23, Viu23	ips, blo, blo	XXY_XY, X_XX, X_XXY
ENSG00000025293	PHF20	chr20	2	0.0645161	Viu23, Viu23	fat, mus	X_XXY, X_XXY
ENSG00000025423	HSD17B6	chr12	2	0.0645161	Ast23, Ast23	ips, ips	XXY_XY, XXY_XY
ENSG00000025434	NR1H3	chr11	1	0.0322581	Viu23	mus	X_XXY
ENSG00000025708	TYMP	chr22	2	0.0645161	Viu23, Viu23	blo, blo	X_XX, X_XXY
ENSG00000025770	NCAPH2	chr22	2	0.0645161	Ast23, Zha20	ips, pbm	XXY_XY, X_XX
ENSG00000025800	KPNA6	chr1	1	0.0322581	Viu23	mus	X_XXY
ENSG00000026025	VIM	chr10	2	0.0645161	Viu23, Viu23	blo, mus	X_XXY, X_XXY
ENSG00000026297	RNASET2	chr6	1	0.0322581	Ast23	ips	XXY_XY
ENSG00000026508	CD44	chr11	3	0.0967742	Ast23, Liu23, Viu23	ips, lcl, fat	XXY_XY, XXYY_XY, X_XXY
ENSG00000026559	KCNG1	chr20	1	0.0322581	Viu23	blo	X_XXY
ENSG00000026652	AGPAT4	chr6	4	0.129032	Liu23, Liu23, Viu23, Viu23	lcl, lcl, blo, mus	XXX_XY, XXX_XYY, X_XXY, X_XXY
ENSG00000026950	BTN3A1	chr6	5	0.16129	Ast23, Viu23, Viu23, Viu23, Viu23	ips, blo, fat, mus, mus	XXY_XY, X_XXY, X_XXY, X_XX, X_XXY
ENSG00000027001	MIPEP	chr13	3	0.0967742	Liu23, Viu23, Viu23	lcl, blo, blo	XXX_XY, X_XX, X_XXY
ENSG00000027644	INSRR	chr1	1	0.0322581	Wil22	tes	XXY_XY
ENSG00000027697	IFNGR1	chr6	2	0.0645161	Ast23, Viu23	ips, blo	XXY_XY, X_XX
ENSG00000027847	B4GALT7	chr5	2	0.0645161	Viu23, Viu23	blo, mus	X_XXY, X_XXY
ENSG00000028116	VRK2	chr2	3	0.0967742	Viu23, Viu23, Viu23	blo, mus, mus	X_XX, X_XXY, XXY_XY
ENSG00000028137	TNFRSF1B	chr1	2	0.0645161	Ast23, Viu23	ips, blo	XXY_XY, X_XXY
ENSG00000028203	VEZT	chr12	2	0.0645161	Liu23, Viu23	lcl, mus	XXYY_XY, X_XXY
ENSG00000028277	POU2F2	chr19	2	0.0645161	Ast23, Viu23	ips, mus	XXY_XY, X_XXY
ENSG00000028310	BRD9	chr5	1	0.0322581	Ast23	ips	XXY_XY
ENSG00000028528	SNX1	chr15	2	0.0645161	Viu23, Viu23	blo, mus	X_XXY, X_XXY
ENSG00000029153	BMAL2	chr12	2	0.0645161	Viu23, Viu23	blo, mus	X_XX, X_XXY
ENSG00000029363	BCLAF1	chr6	2	0.0645161	Ast23, Viu23	ips, mus	XXY_XY, X_XXY
ENSG00000029364	SLC39A9	chr14	2	0.0645161	Viu23, Viu23	fat, mus	X_XXY, X_XXY
ENSG00000029725	RABEP1	chr17	2	0.0645161	Viu23, Viu23	blo, mus	X_XXY, X_XXY
ENSG00000030110	BAK1	chr6	2	0.0645161	Viu23, Viu23	blo, mus	X_XXY, X_XXY
ENSG00000030419	IKZF2	chr2	1	0.0322581	Viu23	mus	X_XXY
ENSG00000030582	GRN	chr17	2	0.0645161	Viu23, Viu23	blo, blo	X_XX, X_XXY
ENSG00000031003	FAM13B	chr5	2	0.0645161	Viu23, Viu23	fat, mus	X_XXY, X_XXY
ENSG00000031081	ARHGAP31	chr3	1	0.0322581	Viu23	blo	X_XXY
ENSG00000031691	CENPQ	chr6	2	0.0645161	Ast23, Viu23	ips, mus	XXY_XY, X_XXY
ENSG00000031698	SARS1	chr1	2	0.0645161	Ast23, Viu23	ips, mus	XXY_XY, X_XXY
ENSG00000031823	RANBP3	chr19	1	0.0322581	Viu23	fat	X_XXY
ENSG00000032219	ARID4A	chr14	1	0.0322581	Viu23	blo	X_XX
ENSG00000032389	EIPR1	chr2	2	0.0645161	Viu23, Win18	mus, tes	X_XXY, XXY_XY
ENSG00000032444	PNPLA6	chr19	1	0.0322581	Viu23	fat	X_XXY
ENSG00000032742	IFT88	chr13	3	0.0967742	Ast23, Viu23, Viu23	ips, blo, fat	XXY_XY, X_XXY, X_XXY
ENSG00000033030	ZCCHC8	chr12	1	0.0322581	Viu23	mus	X_XXY
ENSG00000033100	CHPF2	chr7	2	0.0645161	Ast23, Ast23	ips, ips	XXY_XY, XXY_XY
ENSG00000033122	LRRC7	chr1	1	0.0322581	Wil22	tes	XXY_XY
ENSG00000033170	FUT8	chr14	2	0.0645161	Liu23, Liu23	lcl, lcl	XXY_XY, XXYY_XY
ENSG00000033178	UBA6	chr4	1	0.0322581	Ast23	ips	XXY_XY
ENSG00000033327	GAB2	chr11	3	0.0967742	Liu23, Viu23, Viu23	lcl, blo, fat	XXY_XY, X_XXY, X_XXY
ENSG00000033627	ATP6V0A1	chr17	1	0.0322581	Viu23	blo	X_XXY
ENSG00000033800	PIAS1	chr15	3	0.0967742	Viu23, Viu23, Viu23	blo, fat, mus	X_XXY, X_XXY, X_XXY
ENSG00000033867	SLC4A7	chr3	5	0.16129	Ast23, Liu23, Viu23, Viu23, Viu23	ips, lcl, blo, blo, fat	XXY_XY, XXYY_XY, X_XX, X_XXY, X_XXY
ENSG00000034053	APBA2	chr15	6	0.193548	Sun25, Viu23, Viu23, Viu23, Zha20, Zha20	pan, blo, blo, fat, pbm, pbm	X_XX, X_XX, X_XXY, X_XXY, X_XX, XXY_XY
ENSG00000034152	MAP2K3	chr17	1	0.0322581	Viu23	mus	X_XXY
ENSG00000034533	ASTE1	chr3	1	0.0322581	Ast23	ips	XXY_XY
ENSG00000034677	RNF19A	chr8	2	0.0645161	Viu23, Viu23	fat, mus	X_XXY, X_XXY
ENSG00000034713	GABARAPL2	chr16	3	0.0967742	Ast23, Viu23, Zha20	ips, blo, pbm	XXY_XY, X_XXY, XXY_XY
ENSG00000035115	SH3YL1	chr2	2	0.0645161	Ast23, Viu23	ips, blo	XXY_XY, X_XXY
ENSG00000035141	FAM136A	chr2	1	0.0322581	Viu23	blo	X_XXY
ENSG00000035403	VCL	chr10	5	0.16129	Viu23, Viu23, Viu23, Zha20, Zha20	blo, blo, mus, pbm, pbm	X_XX, X_XXY, X_XXY, X_XX, XXY_XY
ENSG00000035499	DEPDC1B	chr5	2	0.0645161	Viu23, Wil22	fat, tes	X_XXY, XXY_XY
ENSG00000035664	DAPK2	chr15	4	0.129032	Ast23, Ast23, Viu23, Viu23	ips, ips, blo, fat	XXY_XY, XXY_XY, X_XXY, X_XXY
ENSG00000035681	NSMAF	chr8	4	0.129032	Viu23, Viu23, Viu23, Zha20	blo, fat, mus, pbm	X_XXY, X_XXY, X_XXY, XXY_XY
ENSG00000035720	STAP1	chr4	2	0.0645161	Viu23, Viu23	blo, fat	X_XXY, X_XXY
ENSG00000035862	TIMP2	chr17	3	0.0967742	Ast23, Viu23, Viu23	ips, blo, fat	XXY_XY, X_XXY, X_XXY
ENSG00000036054	TBC1D23	chr3	2	0.0645161	Ast23, Viu23	ips, fat	XXY_XY, X_XXY
ENSG00000036257	CUL3	chr2	3	0.0967742	Viu23, Viu23, Viu23	blo, blo, mus	X_XX, X_XXY, X_XXY
ENSG00000036448	MYOM2	chr8	3	0.0967742	Viu23, Viu23, Viu23	blo, blo, blo	X_XX, X_XXY, XXY_XY
ENSG00000036549	ZZZ3	chr1	1	0.0322581	Viu23	mus	X_XXY
ENSG00000036672	USP2	chr11	1	0.0322581	Wil22	tes	XXY_XY
ENSG00000037042	TUBG2	chr17	3	0.0967742	Ast23, Ast23, Viu23	ips, ips, fat	XXY_XY, XXY_XY, X_XXY
ENSG00000037280	FLT4	chr5	1	0.0322581	Viu23	blo	X_XX
ENSG00000037474	NSUN2	chr5	3	0.0967742	Liu23, Liu23, Viu23	lcl, lcl, blo	XXYY_XY, XXYY_XYY, X_XXY
ENSG00000037637	FBXO42	chr1	1	0.0322581	Viu23	fat	X_XXY
ENSG00000037749	MFAP3	chr5	2	0.0645161	Viu23, Viu23	fat, mus	X_XXY, X_XXY
ENSG00000037757	MRI1	chr19	2	0.0645161	Viu23, Viu23	blo, fat	X_XX, X_XXY
ENSG00000037897	METTL1	chr12	1	0.0322581	Ast23	ips	XXY_XY
ENSG00000038002	AGA	chr4	2	0.0645161	Ast23, Viu23	ips, mus	XXY_XY, X_XXY
ENSG00000038210	PI4K2B	chr4	1	0.0322581	Ast23	ips	XXY_XY
ENSG00000038219	BOD1L1	chr4	1	0.0322581	Viu23	fat	X_XXY
ENSG00000038274	MAT2B	chr5	1	0.0322581	Viu23	blo	X_XX
ENSG00000038295	TLL1	chr4	2	0.0645161	Viu23, Viu23	fat, mus	X_XXY, X_XXY
ENSG00000038382	TRIO	chr5	2	0.0645161	Viu23, Viu23	blo, blo	X_XX, X_XXY
ENSG00000038427	VCAN	chr5	3	0.0967742	Ast23, Wil22, Zha20	ips, tes, pbm	XXY_XY, XXY_XY, X_XX
ENSG00000038532	CLEC16A	chr16	1	0.0322581	Ast23	ips	XXY_XY
ENSG00000039068	CDH1	chr16	4	0.129032	Ast23, Liu23, Viu23, Viu23	ips, lcl, fat, mus	XXY_XY, XXYY_XY, XXY_XY, X_XXY
ENSG00000039123	MTREX	chr5	1	0.0322581	Ast23	ips	XXY_XY
ENSG00000039139	DNAH5	chr5	2	0.0645161	Ast23, Ast23	ips, ips	XXY_XY, XXY_XY
ENSG00000039319	ZFYVE16	chr5	4	0.129032	Ast23, Viu23, Viu23, Zha20	ips, blo, blo, pbm	XXY_XY, X_XX, X_XXY, X_XX
ENSG00000039523	RIPOR1	chr16	2	0.0645161	Ast23, Ast23	ips, ips	XXY_XY, XXY_XY
ENSG00000039650	PNKP	chr19	2	0.0645161	Viu23, Viu23	fat, mus	X_XXY, X_XXY
ENSG00000039987	BEST2	chr19	1	0.0322581	Ast23	ips	XXY_XY
ENSG00000040199	PHLPP2	chr16	5	0.16129	Ast23, Viu23, Viu23, Win18, Zha20	ips, fat, mus, tes, pbm	XXY_XY, X_XXY, X_XXY, XXY_XY, X_XX
ENSG00000040275	SPDL1	chr5	2	0.0645161	Ast23, Viu23	ips, blo	XXY_XY, X_XXY
ENSG00000040487	SLC66A1	chr1	1	0.0322581	Viu23	mus	X_XXY
ENSG00000040531	CTNS	chr17	1	0.0322581	Zha20	pbm	X_XX
ENSG00000040633	PHF23	chr17	4	0.129032	Ast23, Viu23, Viu23, Viu23	ips, blo, fat, mus	XXY_XY, X_XXY, X_XXY, X_XXY
ENSG00000041353	RAB27B	chr18	1	0.0322581	Viu23	blo	X_XX
ENSG00000041357	PSMA4	chr15	1	0.0322581	Viu23	blo	X_XX
ENSG00000041515	MYO16	chr13	1	0.0322581	Viu23	blo	X_XXY
ENSG00000041802	LSG1	chr3	1	0.0322581	Ast23	ips	XXY_XY
ENSG00000041880	PARP3	chr3	1	0.0322581	Viu23	fat	X_XXY
ENSG00000041982	TNC	chr9	2	0.0645161	Ast23, Ast23	ips, ips	XXY_XY, XXY_XY
ENSG00000041988	THAP3	chr1	2	0.0645161	Ast23, Viu23	ips, blo	XXY_XY, X_XX
ENSG00000042062	RIPOR3	chr20	1	0.0322581	Ast23	ips	XXY_XY
ENSG00000042088	TDP1	chr14	1	0.0322581	Zha20	pbm	X_XX
ENSG00000042286	AIFM2	chr10	3	0.0967742	Viu23, Viu23, Zha20	blo, mus, pbm	X_XX, X_XXY, X_XX
ENSG00000042317	SPATA7	chr14	1	0.0322581	Viu23	blo	X_XX
ENSG00000042429	MED17	chr11	3	0.0967742	Ast23, Viu23, Viu23	ips, fat, mus	XXY_XY, X_XXY, X_XXY
ENSG00000042445	RETSAT	chr2	2	0.0645161	Ast23, Ast23	ips, ips	XXY_XY, XXY_XY
ENSG00000042980	ADAM28	chr8	1	0.0322581	Viu23	mus	X_XXY
ENSG00000043039	BARX2	chr11	1	0.0322581	Wil22	tes	XXY_XY
ENSG00000043143	JADE2	chr5	4	0.129032	Ast23, Ast23, Viu23, Win18	ips, ips, blo, tes	XXY_XY, XXY_XY, X_XX, XXY_XY
ENSG00000043462	LCP2	chr5	1	0.0322581	Viu23	mus	X_XXY
ENSG00000043591	ADRB1	chr10	2	0.0645161	Viu23, Viu23	blo, blo	X_XX, X_XXY
ENSG00000044090	CUL7	chr6	1	0.0322581	Ast23	ips	XXY_XY
ENSG00000044115	CTNNA1	chr5	1	0.0322581	Viu23	mus	X_XXY
ENSG00000044446	PHKA2	X_link	2	0.0645161	Viu23, Viu23	fat, mus	X_XXY, X_XXY
ENSG00000044459	CNTLN	chr9	3	0.0967742	Viu23, Viu23, Zha20	blo, blo, pbm	X_XX, X_XXY, X_XX
ENSG00000046604	DSG2	chr18	1	0.0322581	Viu23	mus	X_XXY
ENSG00000046647	GEMIN8	X_link	1	0.0322581	Ast23	ips	XXY_XY
ENSG00000046651	OFD1	X_link	3	0.0967742	Viu23, Viu23, Viu23	blo, blo, mus	X_XX, X_XXY, X_XXY
ENSG00000046653	GPM6B	X_link	2	0.0645161	Ast23, Ast23	ips, ips	XXY_XY, XXY_XY
ENSG00000047056	WDR37	chr10	1	0.0322581	Viu23	blo	X_XXY
ENSG00000047188	YTHDC2	chr5	4	0.129032	Ast23, Ast23, Viu23, Viu23	ips, ips, blo, fat	XXY_XY, XXY_XY, X_XXY, X_XXY
ENSG00000047230	CTPS2	X_link	2	0.0645161	Viu23, Viu23	blo, blo	X_XX, X_XXY
ENSG00000047249	ATP6V1H	chr8	2	0.0645161	Ast23, Viu23	ips, mus	XXY_XY, X_XXY
ENSG00000047315	POLR2B	chr4	1	0.0322581	Viu23	mus	X_XXY
ENSG00000047346	ATOSA	chr15	2	0.0645161	Ast23, Zha20	ips, pbm	XXY_XY, X_XX
ENSG00000047365	ARAP2	chr4	2	0.0645161	Ast23, Ast23	ips, ips	XXY_XY, XXY_XY
ENSG00000047578	KATNIP	chr16	3	0.0967742	Ast23, Viu23, Viu23	ips, blo, mus	XXY_XY, X_XXY, X_XXY
ENSG00000047579	DTNBP1	chr6	2	0.0645161	Viu23, Zha20	mus, pbm	X_XXY, X_XX
ENSG00000047597	XK	X_link	2	0.0645161	Viu23, Zha20	blo, pbm	X_XXY, X_XX
ENSG00000047617	ANO2	chr12	1	0.0322581	Ast23	ips	XXY_XY
ENSG00000047621	C12orf4	chr12	3	0.0967742	Liu23, Viu23, Zha20	lcl, fat, pbm	XXX_XY, X_XXY, X_XX
ENSG00000047634	SCML1	X_link	8	0.258065	Ast23, Ast23, Liu23, Liu23, Liu23, Liu23, Liu23, Viu23	ips, ips, lcl, lcl, lcl, lcl, lcl, blo	XXY_XY, XXY_XY, XXX_XY, XXX_XYY, XXY_XY, XXYY_XY, XXYY_XYY, X_XXY
ENSG00000047644	WWC3	X_link	1	0.0322581	Ast23	ips	XXY_XY
ENSG00000047648	ARHGAP6	X_link	4	0.129032	Viu23, Viu23, Viu23, Zha20	blo, blo, mus, pbm	X_XX, X_XXY, X_XXY, X_XX
ENSG00000047849	MAP4	chr3	1	0.0322581	Viu23	mus	X_XXY
ENSG00000047932	GOPC	chr6	2	0.0645161	Ast23, Viu23	ips, mus	XXY_XY, X_XXY
ENSG00000048028	USP28	chr11	1	0.0322581	Viu23	mus	X_XXY
ENSG00000048052	HDAC9	chr7	1	0.0322581	Viu23	blo	X_XXY
ENSG00000048140	TSPAN17	chr5	1	0.0322581	Viu23	mus	X_XXY
ENSG00000048162	NOP16	chr5	3	0.0967742	Liu23, Liu23, Viu23	lcl, lcl, mus	XXX_XY, XXYY_XY, X_XXY
ENSG00000048342	CC2D2A	chr4	3	0.0967742	Ast23, Viu23, Viu23	ips, blo, blo	XXY_XY, X_XXY, XXY_XY
ENSG00000048392	RRM2B	chr8	3	0.0967742	Viu23, Viu23, Viu23	blo, blo, mus	X_XX, X_XXY, X_XXY
ENSG00000048405	ZNF800	chr7	1	0.0322581	Win18	tes	XXY_XY
ENSG00000048462	TNFRSF17	chr16	1	0.0322581	Wil22	tes	XXY_XY
ENSG00000048471	SNX29	chr16	1	0.0322581	Ast23	ips	XXY_XY
ENSG00000048540	LMO3	chr12	2	0.0645161	Ast23, Viu23	ips, mus	XXY_XY, X_XXY
ENSG00000048544	MRPS10	chr6	1	0.0322581	Viu23	mus	X_XXY
ENSG00000048545	GUCA1A	chr6	1	0.0322581	Ast23	ips	XXY_XY
ENSG00000048740	CELF2	chr10	2	0.0645161	Viu23, Viu23	blo, mus	X_XXY, X_XXY
ENSG00000048828	FAM120A	chr9	1	0.0322581	Viu23	blo	X_XXY
ENSG00000048991	R3HDM1	chr2	2	0.0645161	Ast23, Zha20	ips, pbm	XXY_XY, X_XX
ENSG00000049089	COL9A2	chr1	1	0.0322581	Viu23	mus	X_XXY
ENSG00000049130	KITLG	chr12	3	0.0967742	Ast23, Ast23, Viu23	ips, ips, blo	XXY_XY, XXY_XY, X_XX
ENSG00000049167	ERCC8	chr5	1	0.0322581	Ast23	ips	XXY_XY
ENSG00000049192	ADAMTS6	chr5	3	0.0967742	Ast23, Viu23, Zha20	ips, blo, pbm	XXY_XY, X_XXY, XXY_XY
ENSG00000049239	H6PD	chr1	5	0.16129	Ast23, Liu23, Liu23, Viu23, Zha20	ips, lcl, lcl, mus, pbm	XXY_XY, XXX_XY, XXYY_XY, X_XXY, X_XX
ENSG00000049245	VAMP3	chr1	3	0.0967742	Viu23, Viu23, Viu23	blo, blo, mus	X_XX, X_XXY, X_XXY
ENSG00000049246	PER3	chr1	7	0.225806	Ast23, Liu23, Liu23, Liu23, Liu23, Viu23, Zha20	ips, lcl, lcl, lcl, lcl, blo, pbm	XXY_XY, XXX_XY, XXX_XYY, XXYY_XY, XXYY_XYY, X_XXY, XXY_XY
ENSG00000049283	EPN3	chr17	1	0.0322581	Ast23	ips	XXY_XY
ENSG00000049323	LTBP1	chr2	4	0.129032	Viu23, Viu23, Zha20, Zha20	blo, blo, pbm, pbm	X_XX, X_XXY, X_XX, XXY_XY
ENSG00000049449	RCN1	chr11	1	0.0322581	Viu23	mus	X_XXY
ENSG00000049618	ARID1B	chr6	1	0.0322581	Zha20	pbm	X_XX
ENSG00000049759	NEDD4L	chr18	5	0.16129	Ast23, Viu23, Viu23, Zha20, Zha20	ips, blo, blo, pbm, pbm	XXY_XY, X_XX, X_XXY, X_XX, XXY_XY
ENSG00000049769	PPP1R3F	X_link	1	0.0322581	Viu23	blo	X_XX
ENSG00000049860	HEXB	chr5	1	0.0322581	Ast23	ips	XXY_XY
ENSG00000049883	PTCD2	chr5	2	0.0645161	Ast23, Viu23	ips, blo	XXY_XY, X_XXY
ENSG00000050030	NEXMIF	X_link	2	0.0645161	Ast23, Viu23	ips, fat	XXY_XY, X_XXY
ENSG00000050130	JKAMP	chr14	2	0.0645161	Ast23, Viu23	ips, mus	XXY_XY, X_XXY
ENSG00000050165	DKK3	chr11	1	0.0322581	Ast23	ips	XXY_XY
ENSG00000050327	ARHGEF5	chr7	5	0.16129	Ast23, Ast23, Viu23, Viu23, Viu23	ips, ips, blo, blo, mus	XXY_XY, XXY_XY, X_XX, X_XXY, X_XXY
ENSG00000050393	MCUR1	chr6	3	0.0967742	Viu23, Viu23, Zha20	blo, blo, pbm	X_XX, X_XXY, XXY_XY
ENSG00000050405	LIMA1	chr12	2	0.0645161	Viu23, Viu23	fat, mus	X_XXY, X_XXY
ENSG00000050426	LETMD1	chr12	2	0.0645161	Ast23, Viu23	ips, mus	XXY_XY, X_XXY
ENSG00000050438	SLC4A8	chr12	1	0.0322581	Wil22	tes	XXY_XY
ENSG00000050555	LAMC3	chr9	1	0.0322581	Ast23	ips	XXY_XY
ENSG00000050628	PTGER3	chr1	1	0.0322581	Viu23	mus	X_XXY
ENSG00000050748	MAPK9	chr5	5	0.16129	Liu23, Viu23, Viu23, Viu23, Viu23	lcl, blo, blo, fat, mus	XXYY_XY, X_XX, X_XXY, X_XXY, X_XXY
ENSG00000050767	COL23A1	chr5	1	0.0322581	Ast23	ips	XXY_XY
ENSG00000050820	BCAR1	chr16	1	0.0322581	Viu23	blo	X_XXY
ENSG00000051009	FHIP1B	chr11	1	0.0322581	Viu23	blo	X_XXY
ENSG00000051128	HOMER3	chr19	1	0.0322581	Viu23	blo	X_XXY
ENSG00000051341	POLQ	chr3	1	0.0322581	Viu23	fat	X_XXY
ENSG00000051382	PIK3CB	chr3	1	0.0322581	Viu23	mus	X_XXY
ENSG00000051523	CYBA	chr16	1	0.0322581	Viu23	blo	X_XXY
ENSG00000051596	THOC3	chr5	1	0.0322581	Ast23	ips	XXY_XY
ENSG00000051620	HEBP2	chr6	2	0.0645161	Viu23, Viu23	blo, blo	X_XX, X_XXY
ENSG00000051825	MPHOSPH9	chr12	1	0.0322581	Ast23	ips	XXY_XY
ENSG00000052344	PRSS8	chr16	1	0.0322581	Ast23	ips	XXY_XY
ENSG00000052723	SIKE1	chr1	1	0.0322581	Viu23	mus	X_XXY
ENSG00000052749	RRP12	chr10	2	0.0645161	Viu23, Zha20	blo, pbm	X_XXY, X_XX
ENSG00000052802	MSMO1	chr4	1	0.0322581	Ast23	ips	XXY_XY
ENSG00000052841	TTC17	chr11	1	0.0322581	Viu23	mus	X_XXY
ENSG00000052850	ALX4	chr11	2	0.0645161	Viu23, Wil22	mus, tes	X_XXY, XXY_XY
ENSG00000053108	FSTL4	chr5	1	0.0322581	Ast23	ips	XXY_XY
ENSG00000053254	FOXN3	chr14	3	0.0967742	Ast23, Ast23, Viu23	ips, ips, blo	XXY_XY, XXY_XY, X_XX
ENSG00000053328	METTL24	chr6	2	0.0645161	Viu23, Viu23	blo, blo	X_XX, X_XXY
ENSG00000053371	AKR7A2	chr1	2	0.0645161	Ast23, Viu23	ips, blo	XXY_XY, X_XXY
ENSG00000053372	MRTO4	chr1	1	0.0322581	Viu23	fat	X_XXY
ENSG00000053438	NNAT	chr20	2	0.0645161	Ast23, Ast23	ips, ips	XXY_XY, XXY_XY
ENSG00000053501	USE1	chr19	1	0.0322581	Viu23	mus	X_XXY
ENSG00000053702	NRIP2	chr12	3	0.0967742	Viu23, Viu23, Viu23	blo, blo, mus	X_XXY, XXY_XY, X_XXY
ENSG00000053770	AP5M1	chr14	1	0.0322581	Zha20	pbm	X_XX
ENSG00000053900	ANAPC4	chr4	1	0.0322581	Ast23	ips	XXY_XY
ENSG00000054118	THRAP3	chr1	1	0.0322581	Ast23	ips	XXY_XY
ENSG00000054148	PHPT1	chr9	1	0.0322581	Viu23	fat	X_XXY
ENSG00000054179	ENTPD2	chr9	5	0.16129	Ast23, Ast23, Viu23, Viu23, Viu23	ips, ips, blo, blo, mus	XXY_XY, XXY_XY, X_XX, X_XXY, X_XXY
ENSG00000054219	LY75	chr2	1	0.0322581	Viu23	mus	X_XXY
ENSG00000054267	ARID4B	chr1	2	0.0645161	Viu23, Viu23	blo, blo	X_XX, X_XXY
ENSG00000054277	OPN3	chr1	1	0.0322581	Ast23	ips	XXY_XY
ENSG00000054282	SDCCAG8	chr1	2	0.0645161	Ast23, Viu23	ips, fat	XXY_XY, X_XXY
ENSG00000054356	PTPRN	chr2	2	0.0645161	Ast23, Wil22	ips, tes	XXY_XY, XXY_XY
ENSG00000054392	HHAT	chr1	1	0.0322581	Viu23	blo	X_XX
ENSG00000054523	KIF1B	chr1	4	0.129032	Liu23, Viu23, Viu23, Viu23	lcl, blo, blo, mus	XXYY_XY, X_XX, X_XXY, X_XXY
ENSG00000054611	TBC1D22A	chr22	3	0.0967742	Ast23, Liu23, Viu23	ips, lcl, blo	XXY_XY, XXX_XX, X_XXY
ENSG00000054654	SYNE2	chr14	1	0.0322581	Ast23	ips	XXY_XY
ENSG00000054690	PLEKHH1	chr14	2	0.0645161	Viu23, Zha20	blo, pbm	X_XXY, XXY_XY
ENSG00000054793	ATP9A	chr20	2	0.0645161	Ast23, Viu23	ips, mus	XXY_XY, X_XXY
ENSG00000054803	CBLN4	chr20	1	0.0322581	Viu23	fat	X_XXY
ENSG00000054967	RELT	chr11	3	0.0967742	Viu23, Viu23, Viu23	blo, mus, mus	X_XXY, X_XXY, XXY_XY
ENSG00000054983	GALC	chr14	1	0.0322581	Ast23	ips	XXY_XY
ENSG00000055044	NOP58	chr2	2	0.0645161	Ast23, Liu23	ips, lcl	XXY_XY, XXYY_XY
ENSG00000055070	SZRD1	chr1	1	0.0322581	Viu23	mus	X_XXY
ENSG00000055118	KCNH2	chr7	2	0.0645161	Viu23, Viu23	blo, blo	X_XX, X_XXY
ENSG00000055130	CUL1	chr7	3	0.0967742	Viu23, Viu23, Viu23	blo, blo, mus	X_XX, X_XXY, X_XXY
ENSG00000055147	FAM114A2	chr5	3	0.0967742	Ast23, Ast23, Viu23	ips, ips, fat	XXY_XY, XXY_XY, X_XXY
ENSG00000055163	CYFIP2	chr5	4	0.129032	Ast23, Liu23, Viu23, Viu23	ips, lcl, mus, mus	XXY_XY, XXYY_XY, X_XXY, XXY_XY
ENSG00000055208	TAB2	chr6	4	0.129032	Viu23, Viu23, Viu23, Zha20	blo, blo, mus, pbm	X_XX, X_XXY, X_XXY, X_XX
ENSG00000055211	GINM1	chr6	2	0.0645161	Ast23, Viu23	ips, mus	XXY_XY, X_XXY
ENSG00000055332	EIF2AK2	chr2	2	0.0645161	Viu23, Viu23	blo, blo	X_XX, X_XXY
ENSG00000055483	USP36	chr17	2	0.0645161	Viu23, Zha20	blo, pbm	X_XX, X_XX
ENSG00000055609	KMT2C	chr7	1	0.0322581	Viu23	blo	X_XXY
ENSG00000055732	MCOLN3	chr1	1	0.0322581	Ast23	ips	XXY_XY
ENSG00000055813	CCDC85A	chr2	2	0.0645161	Viu23, Viu23	fat, mus	X_XXY, X_XXY
ENSG00000055917	PUM2	chr2	1	0.0322581	Viu23	fat	X_XXY
ENSG00000055950	MRPL43	chr10	3	0.0967742	Ast23, Viu23, Viu23	ips, blo, mus	XXY_XY, X_XX, X_XXY
ENSG00000056097	ZFR	chr5	3	0.0967742	Viu23, Viu23, Viu23	blo, fat, mus	X_XXY, X_XX, X_XXY
ENSG00000056277	ZNF280C	X_link	2	0.0645161	Ast23, Viu23	ips, fat	XXY_XY, X_XXY
ENSG00000056291	NPFFR2	chr4	1	0.0322581	Ast23	ips	XXY_XY
ENSG00000056487	PHF21B	chr22	1	0.0322581	Ast23	ips	XXY_XY
ENSG00000056558	TRAF1	chr9	2	0.0645161	Ast23, Viu23	ips, mus	XXY_XY, X_XXY
ENSG00000056586	RC3H2	chr9	1	0.0322581	Viu23	fat	X_XXY
ENSG00000056736	IL17RB	chr3	2	0.0645161	Viu23, Viu23	blo, blo	X_XXY, XXY_XY
ENSG00000056972	TRAF3IP2	chr6	3	0.0967742	Viu23, Viu23, Zha20	mus, mus, pbm	X_XXY, XXY_XY, X_XX
ENSG00000056998	GYG2	X_link	2	0.0645161	Ast23, Viu23	ips, mus	XXY_XY, X_XXY
ENSG00000057019	DCBLD2	chr3	2	0.0645161	Viu23, Viu23	blo, blo	X_XX, X_XXY
ENSG00000057252	SOAT1	chr1	1	0.0322581	Viu23	blo	X_XXY
ENSG00000057294	PKP2	chr12	3	0.0967742	Viu23, Viu23, Viu23	blo, fat, mus	X_XXY, X_XXY, X_XXY
ENSG00000057468	MSH4	chr1	1	0.0322581	Viu23	mus	X_XXY
ENSG00000057663	ATG5	chr6	1	0.0322581	Ast23	ips	XXY_XY
ENSG00000057704	TMCC3	chr12	4	0.129032	Ast23, Viu23, Viu23, Viu23	ips, blo, blo, mus	XXY_XY, X_XX, X_XXY, X_XXY
ENSG00000057757	PITHD1	chr1	1	0.0322581	Ast23	ips	XXY_XY
ENSG00000057935	MTA3	chr2	5	0.16129	Ast23, Viu23, Viu23, Viu23, Zha20	ips, blo, blo, mus, pbm	XXY_XY, X_XX, X_XXY, X_XXY, X_XX
ENSG00000058056	USP13	chr3	1	0.0322581	Viu23	fat	X_XXY
ENSG00000058063	ATP11B	chr3	1	0.0322581	Viu23	blo	X_XX
ENSG00000058085	LAMC2	chr1	1	0.0322581	Ast23	ips	XXY_XY
ENSG00000058091	CDK14	chr7	2	0.0645161	Ast23, Viu23	ips, fat	XXY_XY, X_XXY
ENSG00000058262	SEC61A1	chr3	1	0.0322581	Viu23	mus	X_XXY
ENSG00000058272	PPP1R12A	chr12	1	0.0322581	Viu23	blo	X_XX
ENSG00000058335	RASGRF1	chr15	1	0.0322581	Ast23	ips	XXY_XY
ENSG00000058404	CAMK2B	chr7	2	0.0645161	Viu23, Viu23	fat, fat	X_XXY, XXY_XY
ENSG00000058453	CROCC	chr1	1	0.0322581	Viu23	mus	X_XXY
ENSG00000058600	POLR3E	chr16	2	0.0645161	Viu23, Viu23	blo, blo	X_XX, X_XXY
ENSG00000058668	ATP2B4	chr1	1	0.0322581	Liu23	lcl	XXX_XY
ENSG00000058673	ZC3H11A	chr1	2	0.0645161	Viu23, Viu23	blo, blo	X_XX, X_XXY
ENSG00000058799	YIPF1	chr1	3	0.0967742	Ast23, Viu23, Viu23	ips, blo, mus	XXY_XY, X_XX, X_XXY
ENSG00000058866	DGKG	chr3	1	0.0322581	Viu23	mus	X_XXY
ENSG00000059122	FLYWCH1	chr16	3	0.0967742	Ast23, Viu23, Viu23	ips, fat, mus	XXY_XY, X_XXY, X_XXY
ENSG00000059145	UNKL	chr16	2	0.0645161	Viu23, Viu23	blo, fat	X_XXY, X_XXY
ENSG00000059377	TBXAS1	chr7	2	0.0645161	Viu23, Zha20	blo, pbm	X_XXY, X_XX
ENSG00000059378	PARP12	chr7	3	0.0967742	Ast23, Liu23, Liu23	ips, lcl, lcl	XXY_XY, XXX_XY, XXYY_XY
ENSG00000059573	ALDH18A1	chr10	2	0.0645161	Viu23, Viu23	fat, mus	X_XXY, X_XXY
ENSG00000059588	TARBP1	chr1	2	0.0645161	Ast23, Viu23	ips, mus	XXY_XY, X_XXY
ENSG00000059728	MXD1	chr2	2	0.0645161	Viu23, Viu23	blo, blo	X_XX, X_XXY
ENSG00000059758	CDK17	chr12	2	0.0645161	Ast23, Viu23	ips, fat	XXY_XY, X_XXY
ENSG00000059804	SLC2A3	chr12	2	0.0645161	Ast23, Viu23	ips, blo	XXY_XY, X_XXY
ENSG00000060069	CTDP1	chr18	1	0.0322581	Viu23	fat	X_XXY
ENSG00000060138	YBX3	chr12	3	0.0967742	Ast23, Liu23, Zha20	ips, lcl, pbm	XXY_XY, XXX_XY, X_XX
ENSG00000060140	STYK1	chr12	1	0.0322581	Viu23	mus	X_XXY
ENSG00000060237	WNK1	chr12	1	0.0322581	Ast23	ips	XXY_XY
ENSG00000060491	OGFR	chr20	1	0.0322581	Ast23	ips	XXY_XY
ENSG00000060642	PIGV	chr1	2	0.0645161	Ast23, Viu23	ips, mus	XXY_XY, X_XXY
ENSG00000060688	SNRNP40	chr1	1	0.0322581	Viu23	fat	X_XXY
ENSG00000060709	RIMBP2	chr12	2	0.0645161	Viu23, Viu23	blo, blo	X_XX, X_XXY
ENSG00000060749	QSER1	chr11	1	0.0322581	Viu23	mus	X_XXY
ENSG00000060762	MPC1	chr6	1	0.0322581	Ast23	ips	XXY_XY
ENSG00000060971	ACAA1	chr3	1	0.0322581	Ast23	ips	XXY_XY
ENSG00000061273	HDAC7	chr12	1	0.0322581	Viu23	mus	X_XXY
ENSG00000061656	SPAG4	chr20	2	0.0645161	Ast23, Liu23	ips, lcl	XXY_XY, XXYY_XY
ENSG00000061676	NCKAP1	chr2	3	0.0967742	Ast23, Viu23, Viu23	ips, blo, mus	XXY_XY, X_XX, X_XXY
ENSG00000061794	MRPS35	chr12	1	0.0322581	Ast23	ips	XXY_XY
ENSG00000061918	GUCY1B1	chr4	3	0.0967742	Viu23, Viu23, Zha20	blo, blo, pbm	X_XX, X_XXY, X_XX
ENSG00000061936	SFSWAP	chr12	2	0.0645161	Viu23, Viu23	fat, mus	X_XXY, X_XXY
ENSG00000061938	TNK2	chr3	2	0.0645161	Viu23, Viu23	fat, mus	XXY_XY, X_XXY
ENSG00000061987	MON2	chr12	1	0.0322581	Viu23	mus	X_XXY
ENSG00000062038	CDH3	chr16	1	0.0322581	Ast23	ips	XXY_XY
ENSG00000062282	DGAT2	chr11	2	0.0645161	Ast23, Viu23	ips, mus	XXY_XY, X_XXY
ENSG00000062370	ZNF112	chr19	5	0.16129	Liu23, Viu23, Viu23, Viu23, Viu23	lcl, blo, blo, blo, fat	XXYY_XY, X_XX, X_XXY, XXY_XY, X_XXY
ENSG00000062524	LTK	chr15	4	0.129032	Liu23, Liu23, Liu23, Viu23	lcl, lcl, lcl, blo	XXX_XY, XXY_XY, XXYY_XY, X_XXY
ENSG00000062598	ELMO2	chr20	2	0.0645161	Viu23, Viu23	fat, mus	X_XXY, X_XXY
ENSG00000062716	VMP1	chr17	4	0.129032	Viu23, Viu23, Viu23, Zha20	blo, blo, mus, pbm	X_XX, X_XXY, X_XXY, X_XX
ENSG00000062725	APPBP2	chr17	2	0.0645161	Ast23, Viu23	ips, fat	XXY_XY, X_XXY
ENSG00000062822	POLD1	chr19	1	0.0322581	Viu23	mus	X_XXY
ENSG00000063015	SEZ6	chr17	1	0.0322581	Ast23	ips	XXY_XY
ENSG00000063127	SLC6A16	chr19	2	0.0645161	Ast23, Ast23	ips, ips	XXY_XY, XXY_XY
ENSG00000063169	BICRA	chr19	1	0.0322581	Zha20	pbm	X_XX
ENSG00000063176	SPHK2	chr19	2	0.0645161	Viu23, Viu23	fat, mus	X_XXY, X_XXY
ENSG00000063177	RPL18	chr19	2	0.0645161	Ast23, Liu23	ips, lcl	XXY_XY, XXX_XY
ENSG00000063180	CA11	chr19	2	0.0645161	Ast23, Viu23	ips, fat	XXY_XY, X_XXY
ENSG00000063241	ISOC2	chr19	1	0.0322581	Viu23	fat	X_XXY
ENSG00000063244	U2AF2	chr19	2	0.0645161	Ast23, Viu23	ips, fat	XXY_XY, X_XXY
ENSG00000063245	EPN1	chr19	1	0.0322581	Viu23	fat	X_XXY
ENSG00000063322	MED29	chr19	2	0.0645161	Ast23, Viu23	ips, fat	XXY_XY, X_XXY
ENSG00000063438	AHRR	chr5	1	0.0322581	Viu23	mus	X_XXY
ENSG00000063587	ZNF275	X_link	3	0.0967742	Viu23, Viu23, Zha20	blo, blo, pbm	X_XX, X_XXY, X_XX
ENSG00000063601	MTMR1	X_link	2	0.0645161	Viu23, Viu23	blo, mus	X_XXY, X_XXY
ENSG00000063761	ADCK1	chr14	1	0.0322581	Viu23	fat	X_XXY
ENSG00000063978	RNF4	chr4	2	0.0645161	Ast23, Viu23	ips, mus	XXY_XY, X_XXY
ENSG00000064012	CASP8	chr2	5	0.16129	Ast23, Ast23, Liu23, Viu23, Viu23	ips, ips, lcl, blo, blo	XXY_XY, XXY_XY, XXX_XX, X_XX, X_XXY
ENSG00000064042	LIMCH1	chr4	3	0.0967742	Ast23, Viu23, Viu23	ips, blo, blo	XXY_XY, X_XXY, XXY_XY
ENSG00000064102	INTS13	chr12	1	0.0322581	Viu23	mus	X_XXY
ENSG00000064115	TM7SF3	chr12	2	0.0645161	Ast23, Viu23	ips, mus	XXY_XY, X_XXY
ENSG00000064218	DMRT3	chr9	2	0.0645161	Viu23, Viu23	fat, mus	X_XX, X_XXY
ENSG00000064225	ST3GAL6	chr3	3	0.0967742	Ast23, Viu23, Viu23	ips, fat, mus	XXY_XY, X_XXY, X_XXY
ENSG00000064270	ATP2C2	chr16	4	0.129032	Ast23, Ast23, Viu23, Viu23	ips, ips, fat, mus	XXY_XY, XXY_XY, XXY_XY, X_XXY
ENSG00000064300	NGFR	chr17	2	0.0645161	Ast23, Viu23	ips, mus	XXY_XY, X_XXY
ENSG00000064393	HIPK2	chr7	2	0.0645161	Ast23, Ast23	ips, ips	XXY_XY, XXY_XY
ENSG00000064419	TNPO3	chr7	3	0.0967742	Liu23, Viu23, Viu23	lcl, blo, mus	XXX_XY, X_XX, X_XXY
ENSG00000064490	RFXANK	chr19	1	0.0322581	Ast23	ips	XXY_XY
ENSG00000064545	TMEM161A	chr19	1	0.0322581	Ast23	ips	XXY_XY
ENSG00000064547	LPAR2	chr19	2	0.0645161	Viu23, Viu23	blo, mus	X_XXY, X_XXY
ENSG00000064601	CTSA	chr20	4	0.129032	Ast23, Viu23, Viu23, Zha20	ips, blo, blo, pbm	XXY_XY, X_XX, X_XXY, X_XX
ENSG00000064607	SUGP2	chr19	1	0.0322581	Ast23	ips	XXY_XY
ENSG00000064652	SNX24	chr5	2	0.0645161	Viu23, Zha20	blo, pbm	X_XXY, X_XX
ENSG00000064666	CNN2	chr19	2	0.0645161	Ast23, Viu23	ips, blo	XXY_XY, X_XXY
ENSG00000064687	ABCA7	chr19	3	0.0967742	Viu23, Viu23, Viu23	blo, fat, mus	X_XXY, X_XXY, X_XXY
ENSG00000064692	SNCAIP	chr5	1	0.0322581	Ast23	ips	XXY_XY
ENSG00000064703	DDX20	chr1	2	0.0645161	Viu23, Viu23	fat, mus	X_XXY, X_XXY
ENSG00000064726	BTBD1	chr15	1	0.0322581	Viu23	mus	X_XXY
ENSG00000064763	FAR2	chr12	2	0.0645161	Ast23, Viu23	ips, fat	XXY_XY, X_XXY
ENSG00000064787	BCAS1	chr20	1	0.0322581	Viu23	mus	X_XXY
ENSG00000064886	CHI3L2	chr1	1	0.0322581	Viu23	fat	XXY_XY
ENSG00000064932	SBNO2	chr19	1	0.0322581	Viu23	blo	X_XXY
ENSG00000064933	PMS1	chr2	2	0.0645161	Ast23, Viu23	ips, fat	XXY_XY, X_XXY
ENSG00000064961	HMG20B	chr19	1	0.0322581	Viu23	fat	X_XXY
ENSG00000064989	CALCRL	chr2	3	0.0967742	Ast23, Viu23, Zha20	ips, blo, pbm	XXY_XY, X_XXY, X_XX
ENSG00000064995	TAF11	chr6	1	0.0322581	Ast23	ips	XXY_XY
ENSG00000065000	AP3D1	chr19	1	0.0322581	Viu23	fat	X_XXY
ENSG00000065029	ZNF76	chr6	2	0.0645161	Viu23, Viu23	blo, mus	X_XX, X_XXY
ENSG00000065054	NHERF2	chr16	1	0.0322581	Viu23	fat	X_XXY
ENSG00000065057	NTHL1	chr16	1	0.0322581	Ast23	ips	XXY_XY
ENSG00000065060	BLTP3A	chr6	1	0.0322581	Ast23	ips	XXY_XY
ENSG00000065135	GNAI3	chr1	2	0.0645161	Ast23, Viu23	ips, blo	XXY_XY, X_XX
ENSG00000065150	IPO5	chr13	1	0.0322581	Viu23	fat	XXY_XY
ENSG00000065154	OAT	chr10	6	0.193548	Ast23, Liu23, Liu23, Liu23, Viu23, Viu23	ips, lcl, lcl, lcl, fat, mus	XXY_XY, XXX_XY, XXY_XY, XXYY_XY, X_XXY, X_XXY
ENSG00000065183	WDR3	chr1	2	0.0645161	Viu23, Viu23	blo, fat	X_XXY, X_XXY
ENSG00000065243	PKN2	chr1	3	0.0967742	Ast23, Viu23, Viu23	ips, blo, blo	XXY_XY, X_XX, X_XXY
ENSG00000065268	WDR18	chr19	1	0.0322581	Ast23	ips	XXY_XY
ENSG00000065308	TRAM2	chr6	1	0.0322581	Zha20	pbm	X_XX
ENSG00000065320	NTN1	chr17	2	0.0645161	Ast23, Ast23	ips, ips	XXY_XY, XXY_XY
ENSG00000065328	MCM10	chr10	1	0.0322581	Liu23	lcl	XXYY_XY
ENSG00000065361	ERBB3	chr12	1	0.0322581	Ast23	ips	XXY_XY
ENSG00000065427	KARS1	chr16	2	0.0645161	Viu23, Viu23	fat, mus	XXY_XY, X_XXY
ENSG00000065485	PDIA5	chr3	1	0.0322581	Ast23	ips	XXY_XY
ENSG00000065491	TBC1D22B	chr6	1	0.0322581	Ast23	ips	XXY_XY
ENSG00000065518	NDUFB4	chr3	1	0.0322581	Viu23	mus	X_XXY
ENSG00000065526	SPEN	chr1	2	0.0645161	Ast23, Viu23	ips, blo	XXY_XY, X_XXY
ENSG00000065534	MYLK	chr3	2	0.0645161	Viu23, Viu23	blo, blo	X_XX, X_XXY
ENSG00000065559	MAP2K4	chr17	4	0.129032	Viu23, Viu23, Viu23, Viu23	blo, blo, fat, mus	X_XX, X_XXY, X_XXY, X_XXY
ENSG00000065600	PACC1	chr1	3	0.0967742	Ast23, Viu23, Zha20	ips, fat, pbm	XXY_XY, X_XXY, X_XX
ENSG00000065609	SNAP91	chr6	1	0.0322581	Wil22	tes	XXY_XY
ENSG00000065615	CYB5R4	chr6	3	0.0967742	Ast23, Viu23, Viu23	ips, blo, blo	XXY_XY, X_XX, X_XXY
ENSG00000065618	COL17A1	chr10	3	0.0967742	Viu23, Viu23, Viu23	blo, fat, mus	X_XX, XXY_XY, X_XXY
ENSG00000065621	GSTO2	chr10	1	0.0322581	Ast23	ips	XXY_XY
ENSG00000065665	SEC61A2	chr10	1	0.0322581	Ast23	ips	XXY_XY
ENSG00000065675	PRKCQ	chr10	2	0.0645161	Viu23, Viu23	blo, fat	X_XXY, X_XX
ENSG00000065717	TLE2	chr19	3	0.0967742	Ast23, Viu23, Zha20	ips, fat, pbm	XXY_XY, X_XXY, X_XX
ENSG00000065802	ASB1	chr2	1	0.0322581	Ast23	ips	XXY_XY
ENSG00000065809	FAM107B	chr10	1	0.0322581	Zha20	pbm	X_XX
ENSG00000065833	ME1	chr6	2	0.0645161	Ast23, Viu23	ips, mus	XXY_XY, X_XXY
ENSG00000065882	TBC1D1	chr4	4	0.129032	Viu23, Viu23, Viu23, Viu23	blo, blo, mus, mus	X_XX, X_XXY, X_XXY, XXY_XY
ENSG00000065883	CDK13	chr7	2	0.0645161	Liu23, Viu23	lcl, fat	XXX_XY, X_XXY
ENSG00000065911	MTHFD2	chr2	2	0.0645161	Viu23, Viu23	fat, mus	X_XXY, X_XXY
ENSG00000065978	YBX1	chr1	1	0.0322581	Ast23	ips	XXY_XY
ENSG00000065989	PDE4A	chr19	1	0.0322581	Zha20	pbm	X_XX
ENSG00000066027	PPP2R5A	chr1	5	0.16129	Ast23, Viu23, Viu23, Viu23, Viu23	ips, blo, blo, fat, fat	XXY_XY, X_XX, X_XXY, X_XX, X_XXY
ENSG00000066032	CTNNA2	chr2	1	0.0322581	Ast23	ips	XXY_XY
ENSG00000066044	ELAVL1	chr19	2	0.0645161	Viu23, Viu23	blo, mus	X_XXY, X_XXY
ENSG00000066084	DIP2B	chr12	3	0.0967742	Liu23, Viu23, Zha20	lcl, blo, pbm	XXX_XX, X_XXY, XXY_XY
ENSG00000066135	KDM4A	chr1	1	0.0322581	Ast23	ips	XXY_XY
ENSG00000066136	NFYC	chr1	1	0.0322581	Viu23	blo	X_XXY
ENSG00000066185	ZMYND12	chr1	1	0.0322581	Viu23	blo	X_XXY
ENSG00000066248	NGEF	chr2	1	0.0322581	Ast23	ips	XXY_XY
ENSG00000066279	ASPM	chr1	3	0.0967742	Ast23, Liu23, Wil22	ips, lcl, tes	XXY_XY, XXYY_XY, XXY_XY
ENSG00000066379	POLR1H	chr6	1	0.0322581	Ast23	ips	XXY_XY
ENSG00000066382	MPPED2	chr11	2	0.0645161	Ast23, Viu23	ips, blo	XXY_XY, X_XX
ENSG00000066422	ZBTB11	chr3	1	0.0322581	Viu23	fat	X_XXY
ENSG00000066427	ATXN3	chr14	2	0.0645161	Viu23, Viu23	fat, mus	X_XXY, X_XXY
ENSG00000066455	GOLGA5	chr14	1	0.0322581	Viu23	mus	X_XXY
ENSG00000066468	FGFR2	chr10	4	0.129032	Viu23, Viu23, Viu23, Viu23	blo, blo, fat, mus	X_XX, X_XXY, X_XXY, X_XXY
ENSG00000066557	LRRC40	chr1	1	0.0322581	Ast23	ips	XXY_XY
ENSG00000066629	EML1	chr14	2	0.0645161	Viu23, Viu23	fat, mus	X_XXY, X_XXY
ENSG00000066651	TRMT11	chr6	2	0.0645161	Ast23, Viu23	ips, mus	XXY_XY, X_XXY
ENSG00000066654	THUMPD1	chr16	1	0.0322581	Viu23	blo	X_XXY
ENSG00000066697	MSANTD3	chr9	2	0.0645161	Liu23, Viu23	lcl, fat	XXYY_XY, X_XXY
ENSG00000066739	ATG2B	chr14	1	0.0322581	Ast23	ips	XXY_XY
ENSG00000066827	ZFAT	chr8	1	0.0322581	Viu23	fat	X_XXY
ENSG00000066923	STAG3	chr7	3	0.0967742	Ast23, Ast23, Viu23	ips, ips, blo	XXY_XY, XXY_XY, X_XXY
ENSG00000066933	MYO9A	chr15	1	0.0322581	Viu23	fat	X_XXY
ENSG00000067048	DDX3Y	Y_link	7	0.225806	Liu23, Liu23, Liu23, Liu23, Liu23, Liu23, Liu23	lcl, lcl, lcl, lcl, lcl, lcl, lcl	XXX_XXY, XXX_XY, XXX_XYY, XXY_XYY, XXYY_XXX, XXYY_XY, XYY_XX
ENSG00000067057	PFKP	chr10	2	0.0645161	Viu23, Wil22	blo, tes	X_XXY, XXY_XY
ENSG00000067064	IDI1	chr10	1	0.0322581	Viu23	mus	X_XXY
ENSG00000067082	KLF6	chr10	1	0.0322581	Viu23	blo	X_XXY
ENSG00000067113	PLPP1	chr5	2	0.0645161	Viu23, Zha20	fat, pbm	X_XXY, XXY_XY
ENSG00000067141	NEO1	chr15	2	0.0645161	Ast23, Viu23	ips, fat	XXY_XY, X_XXY
ENSG00000067167	TRAM1	chr8	1	0.0322581	Ast23	ips	XXY_XY
ENSG00000067177	PHKA1	X_link	4	0.129032	Liu23, Viu23, Viu23, Viu23	lcl, blo, fat, mus	XXYY_XY, X_XXY, X_XXY, X_XXY
ENSG00000067182	TNFRSF1A	chr12	3	0.0967742	Ast23, Viu23, Viu23	ips, blo, mus	XXY_XY, X_XXY, X_XXY
ENSG00000067208	EVI5	chr1	1	0.0322581	Viu23	mus	X_XXY
ENSG00000067221	STOML1	chr15	1	0.0322581	Ast23	ips	XXY_XY
ENSG00000067225	PKM	chr15	2	0.0645161	Viu23, Zha20	mus, pbm	X_XXY, X_XX
ENSG00000067248	DHX29	chr5	3	0.0967742	Viu23, Viu23, Win18	blo, mus, tes	X_XXY, X_XXY, XXY_XY
ENSG00000067334	DNTTIP2	chr1	2	0.0645161	Liu23, Win18	lcl, tes	XXYY_XYY, XXY_XY
ENSG00000067365	METTL22	chr16	2	0.0645161	Ast23, Liu23	ips, lcl	XXY_XY, XXX_XYY
ENSG00000067560	RHOA	chr3	1	0.0322581	Viu23	mus	X_XXY
ENSG00000067606	PRKCZ	chr1	2	0.0645161	Ast23, Viu23	ips, mus	XXY_XY, X_XXY
ENSG00000067646	ZFY	Y_link	8	0.258065	Ast23, Liu23, Liu23, Liu23, Liu23, Liu23, Liu23, Liu23	ips, lcl, lcl, lcl, lcl, lcl, lcl, lcl	XXY_XY, XXX_XXY, XXX_XY, XXX_XYY, XXY_XYY, XXYY_XXX, XXYY_XY, XYY_XX
ENSG00000067704	IARS2	chr1	3	0.0967742	Ast23, Viu23, Viu23	ips, blo, fat	XXY_XY, X_XXY, X_XXY
ENSG00000067715	SYT1	chr12	2	0.0645161	Ast23, Viu23	ips, blo	XXY_XY, X_XXY
ENSG00000067798	NAV3	chr12	1	0.0322581	Ast23	ips	XXY_XY
ENSG00000067836	ROGDI	chr16	4	0.129032	Viu23, Viu23, Viu23, Viu23	blo, blo, fat, mus	X_XX, X_XXY, X_XXY, X_XXY
ENSG00000067840	PDZD4	X_link	1	0.0322581	Ast23	ips	XXY_XY
ENSG00000067900	ROCK1	chr18	4	0.129032	Liu23, Liu23, Viu23, Viu23	lcl, lcl, blo, mus	XXX_XY, XXYY_XY, X_XXY, X_XXY
ENSG00000067955	CBFB	chr16	4	0.129032	Viu23, Viu23, Viu23, Viu23	blo, blo, fat, mus	X_XX, X_XXY, X_XXY, X_XXY
ENSG00000067992	PDK3	X_link	4	0.129032	Ast23, Viu23, Viu23, Viu23	ips, blo, blo, mus	XXY_XY, X_XX, X_XXY, X_XXY
ENSG00000068001	HYAL2	chr3	1	0.0322581	Zha20	pbm	X_XX
ENSG00000068024	HDAC4	chr2	1	0.0322581	Viu23	mus	X_XXY
ENSG00000068028	RASSF1	chr3	2	0.0645161	Ast23, Viu23	ips, fat	XXY_XY, X_XXY
ENSG00000068078	FGFR3	chr4	3	0.0967742	Viu23, Viu23, Wil22	fat, mus, tes	XXY_XY, X_XXY, XXY_XY
ENSG00000068097	HEATR6	chr17	1	0.0322581	Ast23	ips	XXY_XY
ENSG00000068120	COASY	chr17	3	0.0967742	Viu23, Viu23, Viu23	blo, blo, fat	X_XX, X_XXY, X_XXY
ENSG00000068137	PLEKHH3	chr17	2	0.0645161	Ast23, Ast23	ips, ips	XXY_XY, XXY_XY
ENSG00000068308	OTUD5	X_link	3	0.0967742	Ast23, Viu23, Viu23	ips, blo, fat	XXY_XY, X_XXY, X_XXY
ENSG00000068323	TFE3	X_link	1	0.0322581	Viu23	blo	X_XXY
ENSG00000068354	TBC1D25	X_link	1	0.0322581	Viu23	fat	X_XXY
ENSG00000068366	ACSL4	X_link	2	0.0645161	Viu23, Zha20	blo, pbm	X_XX, X_XX
ENSG00000068394	GPKOW	X_link	1	0.0322581	Viu23	fat	X_XXY
ENSG00000068400	GRIPAP1	X_link	5	0.16129	Liu23, Viu23, Viu23, Viu23, Zha20	lcl, blo, fat, mus, pbm	XXX_XY, X_XXY, XXY_XY, X_XXY, X_XX
ENSG00000068438	FTSJ1	X_link	3	0.0967742	Liu23, Viu23, Viu23	lcl, fat, mus	XXYY_XY, X_XXY, X_XXY
ENSG00000068489	PRR11	chr17	2	0.0645161	Ast23, Viu23	ips, blo	XXY_XY, X_XXY
ENSG00000068650	ATP11A	chr13	4	0.129032	Ast23, Liu23, Liu23, Viu23	ips, lcl, lcl, blo	XXY_XY, XXY_XY, XXYY_XY, X_XXY
ENSG00000068654	POLR1A	chr2	2	0.0645161	Viu23, Viu23	blo, blo	X_XX, X_XXY
ENSG00000068697	LAPTM4A	chr2	2	0.0645161	Ast23, Viu23	ips, mus	XXY_XY, X_XXY
ENSG00000068784	SRBD1	chr2	4	0.129032	Ast23, Viu23, Viu23, Viu23	ips, blo, blo, fat	XXY_XY, X_XX, X_XXY, X_XXY
ENSG00000068796	KIF2A	chr5	3	0.0967742	Viu23, Viu23, Viu23	blo, fat, mus	X_XX, X_XXY, X_XXY
ENSG00000068831	RASGRP2	chr11	1	0.0322581	Ast23	ips	XXY_XY
ENSG00000068878	PSME4	chr2	2	0.0645161	Viu23, Win18	mus, tes	X_XXY, XXY_XY
ENSG00000068903	SIRT2	chr19	2	0.0645161	Viu23, Viu23	fat, mus	X_XXY, X_XXY
ENSG00000068912	ERLEC1	chr2	1	0.0322581	Viu23	mus	X_XXY
ENSG00000068976	PYGM	chr11	3	0.0967742	Ast23, Ast23, Viu23	ips, ips, blo	XXY_XY, XXY_XY, X_XXY
ENSG00000069020	MAST4	chr5	2	0.0645161	Ast23, Viu23	ips, mus	XXY_XY, X_XXY
ENSG00000069188	SDK2	chr17	1	0.0322581	Wil22	tes	XXY_XY
ENSG00000069248	NUP133	chr1	1	0.0322581	Ast23	ips	XXY_XY
ENSG00000069275	NUCKS1	chr1	1	0.0322581	Viu23	blo	X_XXY
ENSG00000069329	VPS35	chr16	1	0.0322581	Liu23	lcl	XXX_XY
ENSG00000069345	DNAJA2	chr16	1	0.0322581	Viu23	mus	X_XXY
ENSG00000069399	BCL3	chr19	1	0.0322581	Viu23	blo	X_XXY
ENSG00000069482	GAL	chr11	2	0.0645161	Ast23, Ast23	ips, ips	XXY_XY, XXY_XY
ENSG00000069509	FUNDC1	X_link	11	0.354839	Liu23, Liu23, Liu23, Liu23, Liu23, Liu23, Liu23, Liu23, Liu23, Liu23, Viu23	lcl, lcl, lcl, lcl, lcl, lcl, lcl, lcl, lcl, lcl, blo	XXX_XX, XXX_XXY, XXX_XY, XXX_XYY, XXY_XY, XXY_XYY, XXYY_XXX, XXYY_XY, XXYY_XYY, XYY_XX, X_XXY
ENSG00000069535	MAOB	X_link	3	0.0967742	Ast23, Viu23, Viu23	ips, blo, blo	XXY_XY, X_XX, X_XXY
ENSG00000069696	DRD4	chr11	1	0.0322581	Viu23	blo	X_XXY
ENSG00000069702	TGFBR3	chr1	1	0.0322581	Ast23	ips	XXY_XY
ENSG00000069812	HES2	chr1	1	0.0322581	Wil22	tes	XXY_XY
ENSG00000069849	ATP1B3	chr3	2	0.0645161	Ast23, Viu23	ips, mus	XXY_XY, X_XXY
ENSG00000069869	NEDD4	chr15	2	0.0645161	Ast23, Ast23	ips, ips	XXY_XY, XXY_XY
ENSG00000069943	PIGB	chr15	3	0.0967742	Ast23, Viu23, Viu23	ips, blo, blo	XXY_XY, X_XX, X_XXY
ENSG00000069956	MAPK6	chr15	1	0.0322581	Viu23	mus	X_XXY
ENSG00000069974	RAB27A	chr15	1	0.0322581	Viu23	blo	X_XX
ENSG00000069998	HDHD5	chr22	1	0.0322581	Viu23	mus	X_XXY
ENSG00000070010	UFD1	chr22	1	0.0322581	Viu23	mus	X_XXY
ENSG00000070019	GUCY2C	chr12	2	0.0645161	Ast23, Ast23	ips, ips	XXY_XY, XXY_XY
ENSG00000070081	NUCB2	chr11	1	0.0322581	Ast23	ips	XXY_XY
ENSG00000070087	PFN2	chr3	2	0.0645161	Viu23, Viu23	blo, mus	X_XXY, X_XXY
ENSG00000070159	PTPN3	chr9	1	0.0322581	Ast23	ips	XXY_XY
ENSG00000070182	SPTB	chr14	1	0.0322581	Zha20	pbm	X_XX
ENSG00000070193	FGF10	chr5	1	0.0322581	Viu23	fat	X_XXY
ENSG00000070214	SLC44A1	chr9	3	0.0967742	Viu23, Viu23, Viu23	blo, fat, mus	X_XX, X_XXY, X_XXY
ENSG00000070269	TMEM260	chr14	1	0.0322581	Viu23	mus	X_XXY
ENSG00000070366	SMG6	chr17	2	0.0645161	Ast23, Zha20	ips, pbm	XXY_XY, X_XX
ENSG00000070367	EXOC5	chr14	3	0.0967742	Ast23, Viu23, Viu23	ips, fat, mus	XXY_XY, X_XXY, X_XXY
ENSG00000070371	CLTCL1	chr22	3	0.0967742	Viu23, Viu23, Zha20	blo, blo, pbm	X_XX, X_XXY, X_XX
ENSG00000070404	FSTL3	chr19	1	0.0322581	Zha20	pbm	X_XX
ENSG00000070413	DGCR2	chr22	1	0.0322581	Viu23	blo	X_XXY
ENSG00000070423	RNF126	chr19	1	0.0322581	Viu23	fat	X_XXY
ENSG00000070444	MNT	chr17	2	0.0645161	Viu23, Viu23	fat, mus	X_XXY, X_XXY
ENSG00000070476	ZXDC	chr3	1	0.0322581	Viu23	mus	X_XXY
ENSG00000070501	POLB	chr8	2	0.0645161	Viu23, Viu23	blo, blo	X_XX, X_XXY
ENSG00000070526	ST6GALNAC1	chr17	2	0.0645161	Viu23, Viu23	blo, blo	X_XX, X_XXY
ENSG00000070540	WIPI1	chr17	1	0.0322581	Viu23	mus	X_XXY
ENSG00000070614	NDST1	chr5	2	0.0645161	Viu23, Viu23	blo, blo	X_XX, X_XXY
ENSG00000070669	ASNS	chr7	3	0.0967742	Ast23, Ast23, Viu23	ips, ips, mus	XXY_XY, XXY_XY, X_XXY
ENSG00000070731	ST6GALNAC2	chr17	3	0.0967742	Viu23, Viu23, Viu23	blo, blo, mus	X_XX, X_XXY, X_XXY
ENSG00000070756	PABPC1	chr8	1	0.0322581	Zha20	pbm	X_XX
ENSG00000070759	TESK2	chr1	3	0.0967742	Ast23, Ast23, Viu23	ips, ips, blo	XXY_XY, XXY_XY, X_XXY
ENSG00000070785	EIF2B3	chr1	1	0.0322581	Viu23	mus	X_XXY
ENSG00000070808	CAMK2A	chr5	2	0.0645161	Viu23, Viu23	fat, mus	X_XXY, X_XXY
ENSG00000070814	TCOF1	chr5	1	0.0322581	Viu23	fat	X_XXY
ENSG00000070831	CDC42	chr1	2	0.0645161	Viu23, Viu23	fat, mus	X_XXY, X_XXY
ENSG00000070915	SLC12A3	chr16	3	0.0967742	Viu23, Viu23, Viu23	blo, blo, blo	X_XX, X_XXY, XXY_XY
ENSG00000070950	RAD18	chr3	2	0.0645161	Ast23, Viu23	ips, mus	XXY_XY, X_XXY
ENSG00000070961	ATP2B1	chr12	1	0.0322581	Viu23	mus	X_XXY
ENSG00000071051	NCK2	chr2	1	0.0322581	Viu23	mus	X_XXY
ENSG00000071054	MAP4K4	chr2	2	0.0645161	Ast23, Viu23	ips, blo	XXY_XY, X_XXY
ENSG00000071073	MGAT4A	chr2	1	0.0322581	Viu23	fat	X_XXY
ENSG00000071127	WDR1	chr4	2	0.0645161	Ast23, Viu23	ips, blo	XXY_XY, X_XXY
ENSG00000071189	SNX13	chr7	3	0.0967742	Ast23, Viu23, Zha20	ips, fat, pbm	XXY_XY, X_XXY, X_XX
ENSG00000071205	ARHGAP10	chr4	3	0.0967742	Ast23, Liu23, Zha20	ips, lcl, pbm	XXY_XY, XXX_XY, X_XX
ENSG00000071242	RPS6KA2	chr6	7	0.225806	Ast23, Liu23, Liu23, Liu23, Viu23, Viu23, Viu23	ips, lcl, lcl, lcl, blo, blo, mus	XXY_XY, XXX_XY, XXX_XYY, XXY_XY, X_XX, X_XXY, X_XXY
ENSG00000071246	VASH1	chr14	1	0.0322581	Ast23	ips	XXY_XY
ENSG00000071282	LMCD1	chr3	1	0.0322581	Ast23	ips	XXY_XY
ENSG00000071462	BUD23	chr7	2	0.0645161	Viu23, Viu23	fat, mus	X_XXY, X_XXY
ENSG00000071553	ATP6AP1	X_link	1	0.0322581	Viu23	blo	X_XXY
ENSG00000071564	TCF3	chr19	1	0.0322581	Viu23	fat	X_XXY
ENSG00000071575	TRIB2	chr2	1	0.0322581	Viu23	blo	X_XXY
ENSG00000071626	DAZAP1	chr19	3	0.0967742	Ast23, Viu23, Viu23	ips, fat, mus	XXY_XY, X_XXY, X_XXY
ENSG00000071655	MBD3	chr19	2	0.0645161	Viu23, Viu23	blo, fat	X_XX, X_XXY
ENSG00000071794	HLTF	chr3	1	0.0322581	Ast23	ips	XXY_XY
ENSG00000071859	FAM50A	X_link	2	0.0645161	Ast23, Zha20	ips, pbm	XXY_XY, X_XX
ENSG00000071889	FAM3A	X_link	1	0.0322581	Viu23	blo	X_XX
ENSG00000071894	CPSF1	chr8	2	0.0645161	Viu23, Viu23	fat, mus	X_XXY, X_XXY
ENSG00000071909	MYO3B	chr2	1	0.0322581	Win18	tes	XXY_XY
ENSG00000071967	CYBRD1	chr2	2	0.0645161	Ast23, Ast23	ips, ips	XXY_XY, XXY_XY
ENSG00000071991	CDH19	chr18	1	0.0322581	Viu23	mus	X_XXY
ENSG00000071994	PDCD2	chr6	1	0.0322581	Ast23	ips	XXY_XY
ENSG00000072041	SLC6A15	chr12	4	0.129032	Ast23, Viu23, Viu23, Viu23	ips, blo, blo, mus	XXY_XY, X_XX, X_XXY, X_XXY
ENSG00000072042	RDH11	chr14	1	0.0322581	Zha20	pbm	X_XX
ENSG00000072062	PRKACA	chr19	3	0.0967742	Ast23, Viu23, Viu23	ips, blo, blo	XXY_XY, X_XX, X_XXY
ENSG00000072071	ADGRL1	chr19	2	0.0645161	Viu23, Viu23	fat, mus	X_XXY, X_XXY
ENSG00000072110	ACTN1	chr14	3	0.0967742	Ast23, Viu23, Viu23	ips, blo, mus	XXY_XY, X_XXY, X_XXY
ENSG00000072121	ZFYVE26	chr14	1	0.0322581	Viu23	blo	X_XXY
ENSG00000072133	RPS6KA6	X_link	4	0.129032	Ast23, Viu23, Viu23, Win18	ips, blo, blo, tes	XXY_XY, X_XX, X_XXY, XXY_XY
ENSG00000072134	EPN2	chr17	1	0.0322581	Zha20	pbm	XXY_XY
ENSG00000072135	PTPN18	chr2	6	0.193548	Ast23, Viu23, Viu23, Viu23, Viu23, Zha20	ips, blo, blo, fat, mus, pbm	XXY_XY, X_XX, X_XXY, X_XXY, X_XXY, XXY_XY
ENSG00000072163	LIMS2	chr2	4	0.129032	Viu23, Viu23, Viu23, Zha20	blo, blo, blo, pbm	X_XX, X_XXY, XXY_XY, X_XX
ENSG00000072195	SPEG	chr2	5	0.16129	Viu23, Viu23, Viu23, Zha20, Zha20	blo, blo, fat, pbm, pbm	X_XX, X_XXY, X_XXY, X_XX, XXY_XY
ENSG00000072201	LNX1	chr4	2	0.0645161	Ast23, Ast23	ips, ips	XXY_XY, XXY_XY
ENSG00000072210	ALDH3A2	chr17	2	0.0645161	Viu23, Viu23	fat, mus	X_XXY, X_XXY
ENSG00000072274	TFRC	chr3	1	0.0322581	Ast23	ips	XXY_XY
ENSG00000072310	SREBF1	chr17	1	0.0322581	Ast23	ips	XXY_XY
ENSG00000072422	RHOBTB1	chr10	3	0.0967742	Viu23, Viu23, Zha20	blo, blo, pbm	X_XX, X_XXY, X_XX
ENSG00000072501	SMC1A	X_link	16	0.516129	Ast23, Liu23, Liu23, Liu23, Liu23, Liu23, Liu23, Liu23, Liu23, Liu23, Liu23, Viu23, Viu23, Viu23, Viu23, Zha20	ips, lcl, lcl, lcl, lcl, lcl, lcl, lcl, lcl, lcl, lcl, blo, blo, blo, mus, pbm	XXY_XY, XXX_XX, XXX_XXY, XXX_XY, XXX_XYY, XXY_XY, XXY_XYY, XXYY_XXX, XXYY_XY, XXYY_XYY, XYY_XX, X_XX, X_XXY, XXY_XY, XXY_XY, XXY_XY
ENSG00000072506	HSD17B10	X_link	3	0.0967742	Liu23, Liu23, Liu23	lcl, lcl, lcl	XXX_XXY, XXX_XY, XXX_XYY
ENSG00000072518	MARK2	chr11	1	0.0322581	Viu23	blo	X_XXY
ENSG00000072571	HMMR	chr5	3	0.0967742	Ast23, Liu23, Viu23	ips, lcl, fat	XXY_XY, XXY_XY, X_XXY
ENSG00000072609	CHFR	chr12	1	0.0322581	Viu23	mus	X_XXY
ENSG00000072657	TRHDE	chr12	3	0.0967742	Ast23, Ast23, Viu23	ips, ips, blo	XXY_XY, XXY_XY, X_XX
ENSG00000072682	P4HA2	chr5	3	0.0967742	Ast23, Liu23, Win18	ips, lcl, tes	XXY_XY, XXX_XY, XXY_XY
ENSG00000072736	NFATC3	chr16	2	0.0645161	Viu23, Viu23	fat, mus	X_XXY, X_XXY
ENSG00000072778	ACADVL	chr17	2	0.0645161	Viu23, Viu23	fat, mus	X_XXY, X_XXY
ENSG00000072786	STK10	chr5	1	0.0322581	Ast23	ips	XXY_XY
ENSG00000072803	FBXW11	chr5	1	0.0322581	Viu23	fat	X_XXY
ENSG00000072818	ACAP1	chr17	2	0.0645161	Viu23, Viu23	fat, mus	X_XXY, X_XXY
ENSG00000072832	CRMP1	chr4	1	0.0322581	Ast23	ips	XXY_XY
ENSG00000072840	EVC	chr4	1	0.0322581	Viu23	blo	X_XXY
ENSG00000072849	DERL2	chr17	1	0.0322581	Viu23	blo	X_XXY
ENSG00000072864	NDE1	chr16	1	0.0322581	Viu23	blo	X_XXY
ENSG00000072952	IRAG1	chr11	1	0.0322581	Ast23	ips	XXY_XY
ENSG00000072954	TMEM38A	chr19	1	0.0322581	Sun25	pan	X_XX
ENSG00000073008	PVR	chr19	3	0.0967742	Ast23, Viu23, Viu23	ips, blo, blo	XXY_XY, X_XX, X_XXY
ENSG00000073050	XRCC1	chr19	2	0.0645161	Ast23, Viu23	ips, mus	XXY_XY, X_XXY
ENSG00000073060	SCARB1	chr12	1	0.0322581	Viu23	fat	X_XX
ENSG00000073111	MCM2	chr3	2	0.0645161	Ast23, Liu23	ips, lcl	XXY_XY, XXYY_XXX
ENSG00000073150	PANX2	chr22	2	0.0645161	Ast23, Viu23	ips, fat	XXY_XY, XXY_XY
ENSG00000073169	SELENOO	chr22	3	0.0967742	Ast23, Viu23, Viu23	ips, blo, fat	XXY_XY, X_XXY, X_XXY
ENSG00000073282	TP63	chr3	4	0.129032	Liu23, Liu23, Liu23, Viu23	lcl, lcl, lcl, fat	XXX_XY, XXY_XY, XXYY_XY, XXY_XY
ENSG00000073331	ALPK1	chr4	1	0.0322581	Viu23	mus	X_XXY
ENSG00000073350	LLGL2	chr17	3	0.0967742	Ast23, Viu23, Viu23	ips, fat, mus	XXY_XY, X_XXY, X_XXY
ENSG00000073417	PDE8A	chr15	2	0.0645161	Ast23, Viu23	ips, blo	XXY_XY, X_XX
ENSG00000073536	NLE1	chr17	2	0.0645161	Ast23, Viu23	ips, mus	XXY_XY, X_XXY
ENSG00000073584	SMARCE1	chr17	3	0.0967742	Ast23, Viu23, Viu23	ips, blo, mus	XXY_XY, X_XXY, X_XXY
ENSG00000073605	GSDMB	chr17	2	0.0645161	Ast23, Viu23	ips, mus	XXY_XY, X_XXY
ENSG00000073614	KDM5A	chr12	1	0.0322581	Viu23	fat	X_XXY
ENSG00000073670	ADAM11	chr17	1	0.0322581	Ast23	ips	XXY_XY
ENSG00000073711	PPP2R3A	chr3	1	0.0322581	Viu23	blo	X_XXY
ENSG00000073712	FERMT2	chr14	2	0.0645161	Viu23, Viu23	blo, blo	X_XX, X_XXY
ENSG00000073734	ABCB11	chr2	1	0.0322581	Viu23	fat	X_XXY
ENSG00000073737	DHRS9	chr2	3	0.0967742	Viu23, Viu23, Viu23	blo, fat, mus	X_XXY, X_XXY, X_XXY
ENSG00000073756	PTGS2	chr1	1	0.0322581	Viu23	mus	X_XXY
ENSG00000073792	IGF2BP2	chr3	3	0.0967742	Ast23, Viu23, Zha20	ips, mus, pbm	XXY_XY, X_XXY, X_XX
ENSG00000073803	MAP3K13	chr3	1	0.0322581	Viu23	mus	X_XXY
ENSG00000073849	ST6GAL1	chr3	2	0.0645161	Viu23, Viu23	blo, mus	X_XX, X_XXY
ENSG00000073910	FRY	chr13	2	0.0645161	Ast23, Viu23	ips, blo	XXY_XY, X_XXY
ENSG00000073921	PICALM	chr11	2	0.0645161	Viu23, Viu23	blo, blo	X_XX, X_XXY
ENSG00000073969	NSF	chr17	1	0.0322581	Ast23	ips	XXY_XY
ENSG00000074054	CLASP1	chr2	3	0.0967742	Viu23, Win18, Zha20	fat, tes, pbm	X_XXY, XXY_XY, X_XX
ENSG00000074071	MRPS34	chr16	1	0.0322581	Viu23	mus	X_XXY
ENSG00000074181	NOTCH3	chr19	1	0.0322581	Viu23	blo	X_XX
ENSG00000074201	CLNS1A	chr11	2	0.0645161	Viu23, Viu23	blo, fat	X_XXY, X_XXY
ENSG00000074211	PPP2R2C	chr4	2	0.0645161	Viu23, Viu23	fat, mus	X_XXY, X_XXY
ENSG00000074219	TEAD2	chr19	2	0.0645161	Ast23, Viu23	ips, blo	XXY_XY, X_XX
ENSG00000074266	EED	chr11	1	0.0322581	Viu23	mus	X_XXY
ENSG00000074276	CDHR2	chr5	1	0.0322581	Viu23	mus	X_XXY
ENSG00000074317	SNCB	chr5	1	0.0322581	Viu23	mus	X_XXY
ENSG00000074319	TSG101	chr11	3	0.0967742	Viu23, Viu23, Viu23	blo, blo, mus	X_XX, X_XXY, X_XXY
ENSG00000074370	ATP2A3	chr17	2	0.0645161	Viu23, Viu23	fat, mus	X_XXY, X_XXY
ENSG00000074416	MGLL	chr3	2	0.0645161	Viu23, Viu23	blo, blo	X_XX, X_XXY
ENSG00000074603	DPP8	chr15	2	0.0645161	Viu23, Viu23	fat, mus	X_XXY, X_XXY
ENSG00000074621	SLC24A1	chr15	1	0.0322581	Ast23	ips	XXY_XY
ENSG00000074657	ZNF532	chr18	9	0.290323	Ast23, Liu23, Liu23, Liu23, Viu23, Viu23, Viu23, Zha20, Zha20	ips, lcl, lcl, lcl, blo, blo, fat, pbm, pbm	XXY_XY, XXX_XX, XXYY_XY, XXYY_XYY, X_XX, X_XXY, X_XXY, X_XX, XXY_XY
ENSG00000074660	SCARF1	chr17	2	0.0645161	Viu23, Viu23	blo, mus	X_XXY, X_XXY
ENSG00000074696	HACD3	chr15	2	0.0645161	Viu23, Viu23	blo, blo	X_XX, X_XXY
ENSG00000074706	IPCEF1	chr6	2	0.0645161	Viu23, Viu23	mus, mus	X_XXY, XXY_XY
ENSG00000074755	ZZEF1	chr17	2	0.0645161	Ast23, Viu23	ips, mus	XXY_XY, X_XXY
ENSG00000074842	MYDGF	chr19	1	0.0322581	Ast23	ips	XXY_XY
ENSG00000074855	ANO8	chr19	5	0.16129	Ast23, Viu23, Viu23, Viu23, Zha20	ips, blo, blo, fat, pbm	XXY_XY, X_XX, X_XXY, X_XXY, X_XX
ENSG00000074935	TUBE1	chr6	2	0.0645161	Ast23, Viu23	ips, mus	XXY_XY, X_XXY
ENSG00000074964	ARHGEF10L	chr1	1	0.0322581	Viu23	mus	X_XXY
ENSG00000075035	WSCD2	chr12	1	0.0322581	Viu23	blo	X_XX
ENSG00000075043	KCNQ2	chr20	1	0.0322581	Ast23	ips	XXY_XY
ENSG00000075073	TACR2	chr10	1	0.0322581	Viu23	mus	X_XXY
ENSG00000075089	ACTR6	chr12	1	0.0322581	Ast23	ips	XXY_XY
ENSG00000075142	SRI	chr7	1	0.0322581	Viu23	mus	X_XXY
ENSG00000075151	EIF4G3	chr1	6	0.193548	Ast23, Viu23, Viu23, Viu23, Zha20, Zha20	ips, blo, blo, mus, pbm, pbm	XXY_XY, X_XX, X_XXY, X_XXY, X_XX, XXY_XY
ENSG00000075218	GTSE1	chr22	1	0.0322581	Viu23	fat	X_XXY
ENSG00000075223	SEMA3C	chr7	4	0.129032	Ast23, Ast23, Win18, Zha20	ips, ips, tes, pbm	XXY_XY, XXY_XY, XXY_XY, X_XX
ENSG00000075234	TTC38	chr22	1	0.0322581	Ast23	ips	XXY_XY
ENSG00000075239	ACAT1	chr11	1	0.0322581	Viu23	blo	X_XXY
ENSG00000075240	GRAMD4	chr22	1	0.0322581	Viu23	fat	X_XXY
ENSG00000075275	CELSR1	chr22	2	0.0645161	Ast23, Viu23	ips, mus	XXY_XY, X_XXY
ENSG00000075303	SLC25A40	chr7	1	0.0322581	Ast23	ips	XXY_XY
ENSG00000075340	ADD2	chr2	2	0.0645161	Viu23, Viu23	blo, fat	X_XX, X_XX
ENSG00000075391	RASAL2	chr1	1	0.0322581	Ast23	ips	XXY_XY
ENSG00000075399	VPS9D1	chr16	2	0.0645161	Liu23, Viu23	lcl, fat	XXYY_XY, X_XXY
ENSG00000075407	ZNF37A	chr10	1	0.0322581	Viu23	blo	X_XXY
ENSG00000075413	MARK3	chr14	3	0.0967742	Viu23, Viu23, Zha20	blo, blo, pbm	X_XX, X_XXY, X_XX
ENSG00000075415	SLC25A3	chr12	2	0.0645161	Ast23, Viu23	ips, mus	XXY_XY, X_XXY
ENSG00000075420	FNDC3B	chr3	1	0.0322581	Viu23	blo	X_XXY
ENSG00000075426	FOSL2	chr2	3	0.0967742	Ast23, Viu23, Viu23	ips, blo, blo	XXY_XY, X_XX, X_XXY
ENSG00000075429	CACNG5	chr17	1	0.0322581	Ast23	ips	XXY_XY
ENSG00000075461	CACNG4	chr17	2	0.0645161	Ast23, Ast23	ips, ips	XXY_XY, XXY_XY
ENSG00000075539	FRYL	chr4	3	0.0967742	Liu23, Viu23, Viu23	lcl, fat, mus	XXYY_XY, X_XXY, X_XXY
ENSG00000075568	TMEM131	chr2	1	0.0322581	Ast23	ips	XXY_XY
ENSG00000075624	ACTB	chr7	1	0.0322581	Viu23	blo	X_XXY
ENSG00000075643	MOCOS	chr18	2	0.0645161	Viu23, Viu23	fat, mus	X_XXY, X_XXY
ENSG00000075651	PLD1	chr3	3	0.0967742	Viu23, Viu23, Zha20	blo, blo, pbm	X_XX, X_XXY, X_XX
ENSG00000075673	ATP12A	chr13	3	0.0967742	Ast23, Ast23, Wil22	ips, ips, tes	XXY_XY, XXY_XY, XXY_XY
ENSG00000075711	DLG1	chr3	1	0.0322581	Viu23	mus	X_XXY
ENSG00000075785	RAB7A	chr3	3	0.0967742	Ast23, Viu23, Viu23	ips, blo, mus	XXY_XY, X_XX, X_XXY
ENSG00000075790	BCAP29	chr7	1	0.0322581	Viu23	mus	X_XXY
ENSG00000075826	SEC31B	chr10	3	0.0967742	Ast23, Ast23, Viu23	ips, ips, fat	XXY_XY, XXY_XY, XXY_XY
ENSG00000075884	ARHGAP15	chr2	1	0.0322581	Viu23	mus	X_XXY
ENSG00000075886	TUBA3D	chr2	1	0.0322581	Wil22	tes	XXY_XY
ENSG00000075914	EXOSC7	chr3	3	0.0967742	Viu23, Viu23, Viu23	blo, fat, mus	X_XXY, X_XXY, X_XXY
ENSG00000075945	KIFAP3	chr1	1	0.0322581	Viu23	fat	X_XXY
ENSG00000075975	MKRN2	chr3	1	0.0322581	Viu23	mus	X_XXY
ENSG00000076003	MCM6	chr2	1	0.0322581	Ast23	ips	XXY_XY
ENSG00000076043	REXO2	chr11	4	0.129032	Liu23, Liu23, Liu23, Viu23	lcl, lcl, lcl, fat	XXX_XX, XXX_XY, XXYY_XY, X_XXY
ENSG00000076053	RBM7	chr11	1	0.0322581	Viu23	fat	X_XXY
ENSG00000076067	RBMS2	chr12	1	0.0322581	Ast23	ips	XXY_XY
ENSG00000076242	MLH1	chr3	1	0.0322581	Viu23	mus	X_XXY
ENSG00000076248	UNG	chr12	2	0.0645161	Viu23, Viu23	blo, mus	X_XXY, X_XXY
ENSG00000076344	RGS11	chr16	3	0.0967742	Ast23, Viu23, Viu23	ips, fat, mus	XXY_XY, XXY_XY, X_XXY
ENSG00000076356	PLXNA2	chr1	2	0.0645161	Ast23, Viu23	ips, blo	XXY_XY, X_XXY
ENSG00000076513	ANKRD13A	chr12	2	0.0645161	Viu23, Viu23	blo, blo	X_XX, X_XXY
ENSG00000076554	TPD52	chr8	1	0.0322581	Viu23	mus	X_XXY
ENSG00000076650	GPATCH1	chr19	1	0.0322581	Ast23	ips	XXY_XY
ENSG00000076662	ICAM3	chr19	3	0.0967742	Ast23, Ast23, Viu23	ips, ips, blo	XXY_XY, XXY_XY, X_XXY
ENSG00000076685	NT5C2	chr10	2	0.0645161	Viu23, Viu23	blo, blo	X_XX, X_XXY
ENSG00000076706	MCAM	chr11	6	0.193548	Liu23, Liu23, Liu23, Liu23, Viu23, Viu23	lcl, lcl, lcl, lcl, blo, mus	XXX_XY, XXY_XY, XXY_XYY, XXYY_XY, X_XX, X_XXY
ENSG00000076770	MBNL3	X_link	3	0.0967742	Ast23, Ast23, Viu23	ips, ips, blo	XXY_XY, XXY_XY, X_XXY
ENSG00000076826	CAMSAP3	chr19	1	0.0322581	Ast23	ips	XXY_XY
ENSG00000076928	ARHGEF1	chr19	4	0.129032	Ast23, Viu23, Viu23, Viu23	ips, blo, fat, mus	XXY_XY, X_XXY, X_XXY, X_XXY
ENSG00000076944	STXBP2	chr19	2	0.0645161	Viu23, Viu23	blo, mus	X_XXY, X_XXY
ENSG00000076984	MAP2K7	chr19	2	0.0645161	Viu23, Viu23	blo, fat	X_XXY, X_XXY
ENSG00000077009	NMRK2	chr19	1	0.0322581	Viu23	fat	X_XXY
ENSG00000077044	DGKD	chr2	2	0.0645161	Ast23, Viu23	ips, fat	XXY_XY, X_XXY
ENSG00000077080	ACTL6B	chr7	1	0.0322581	Ast23	ips	XXY_XY
ENSG00000077092	RARB	chr3	1	0.0322581	Viu23	blo	X_XXY
ENSG00000077097	TOP2B	chr3	1	0.0322581	Viu23	blo	X_XXY
ENSG00000077147	TM9SF3	chr10	1	0.0322581	Ast23	ips	XXY_XY
ENSG00000077157	PPP1R12B	chr1	2	0.0645161	Viu23, Viu23	blo, blo	X_XX, X_XXY
ENSG00000077238	IL4R	chr16	1	0.0322581	Ast23	ips	XXY_XY
ENSG00000077264	PAK3	X_link	1	0.0322581	Viu23	blo	X_XX
ENSG00000077274	CAPN6	X_link	1	0.0322581	Ast23	ips	XXY_XY
ENSG00000077279	DCX	X_link	1	0.0322581	Ast23	ips	XXY_XY
ENSG00000077380	DYNC1I2	chr2	2	0.0645161	Viu23, Viu23	fat, mus	X_XXY, X_XXY
ENSG00000077420	APBB1IP	chr10	2	0.0645161	Viu23, Viu23	blo, mus	X_XXY, X_XXY
ENSG00000077458	FAM76B	chr11	1	0.0322581	Win18	tes	XXY_XY
ENSG00000077463	SIRT6	chr19	1	0.0322581	Viu23	blo	X_XXY
ENSG00000077514	POLD3	chr11	1	0.0322581	Zha20	pbm	X_XX
ENSG00000077522	ACTN2	chr1	1	0.0322581	Viu23	fat	X_XXY
ENSG00000077549	CAPZB	chr1	2	0.0645161	Ast23, Viu23	ips, mus	XXY_XY, X_XXY
ENSG00000077585	GPR137B	chr1	3	0.0967742	Ast23, Viu23, Zha20	ips, blo, pbm	XXY_XY, X_XX, X_XX
ENSG00000077616	NAALAD2	chr11	3	0.0967742	Sun25, Viu23, Viu23	liv, blo, blo	X_XX, X_XX, X_XXY
ENSG00000077684	JADE1	chr4	1	0.0322581	Ast23	ips	XXY_XY
ENSG00000077721	UBE2A	X_link	2	0.0645161	Viu23, Win18	mus, tes	X_XXY, XXY_XY
ENSG00000078018	MAP2	chr2	2	0.0645161	Ast23, Ast23	ips, ips	XXY_XY, XXY_XY
ENSG00000078043	PIAS2	chr18	1	0.0322581	Viu23	fat	X_XXY
ENSG00000078053	AMPH	chr7	3	0.0967742	Viu23, Viu23, Viu23	blo, blo, fat	X_XX, X_XXY, X_XXY
ENSG00000078061	ARAF	X_link	1	0.0322581	Viu23	fat	X_XXY
ENSG00000078070	MCCC1	chr3	1	0.0322581	Viu23	fat	X_XXY
ENSG00000078098	FAP	chr2	1	0.0322581	Viu23	blo	X_XXY
ENSG00000078114	NEBL	chr10	2	0.0645161	Ast23, Viu23	ips, blo	XXY_XY, X_XXY
ENSG00000078124	ACER3	chr11	3	0.0967742	Liu23, Viu23, Viu23	lcl, blo, mus	XXYY_XY, X_XXY, XXY_XY
ENSG00000078140	UBE2K	chr4	2	0.0645161	Viu23, Viu23	blo, mus	X_XX, X_XXY
ENSG00000078142	PIK3C3	chr18	1	0.0322581	Viu23	fat	X_XXY
ENSG00000078177	N4BP2	chr4	3	0.0967742	Viu23, Viu23, Zha20	blo, mus, pbm	X_XXY, X_XXY, X_XX
ENSG00000078237	TIGAR	chr12	1	0.0322581	Ast23	ips	XXY_XY
ENSG00000078269	SYNJ2	chr6	3	0.0967742	Sun25, Viu23, Zha20	kid, mus, pbm	X_XX, X_XXY, X_XX
ENSG00000078295	ADCY2	chr5	2	0.0645161	Ast23, Viu23	ips, fat	XXY_XY, X_XXY
ENSG00000078328	RBFOX1	chr16	1	0.0322581	Viu23	fat	X_XXY
ENSG00000078399	HOXA9	chr7	2	0.0645161	Viu23, Viu23	blo, blo	X_XX, X_XXY
ENSG00000078401	EDN1	chr6	1	0.0322581	Liu23	lcl	XXYY_XY
ENSG00000078403	MLLT10	chr10	2	0.0645161	Viu23, Viu23	fat, mus	X_XXY, X_XXY
ENSG00000078487	ZCWPW1	chr7	1	0.0322581	Viu23	fat	X_XXY
ENSG00000078549	ADCYAP1R1	chr7	1	0.0322581	Ast23	ips	XXY_XY
ENSG00000078589	P2RY10	X_link	2	0.0645161	Viu23, Viu23	fat, mus	X_XXY, XXY_XY
ENSG00000078596	ITM2A	X_link	1	0.0322581	Viu23	fat	X_XXY
ENSG00000078618	NRDC	chr1	2	0.0645161	Viu23, Viu23	blo, blo	X_XX, X_XXY
ENSG00000078687	TNRC6C	chr17	1	0.0322581	Viu23	mus	X_XXY
ENSG00000078699	CBFA2T2	chr20	2	0.0645161	Viu23, Zha20	blo, pbm	X_XX, X_XX
ENSG00000078747	ITCH	chr20	3	0.0967742	Viu23, Viu23, Viu23	blo, blo, fat	X_XX, X_XXY, X_XXY
ENSG00000078804	TP53INP2	chr20	1	0.0322581	Viu23	blo	X_XXY
ENSG00000078808	SDF4	chr1	1	0.0322581	Viu23	mus	X_XXY
ENSG00000078902	TOLLIP	chr11	2	0.0645161	Liu23, Viu23	lcl, blo	XXX_XY, X_XXY
ENSG00000078967	UBE2D4	chr7	2	0.0645161	Ast23, Viu23	ips, mus	XXY_XY, X_XXY
ENSG00000079102	RUNX1T1	chr8	1	0.0322581	Ast23	ips	XXY_XY
ENSG00000079112	CDH17	chr8	1	0.0322581	Viu23	mus	X_XXY
ENSG00000079134	THOC1	chr18	1	0.0322581	Viu23	mus	X_XXY
ENSG00000079156	OSBPL6	chr2	2	0.0645161	Ast23, Viu23	ips, blo	XXY_XY, X_XX
ENSG00000079215	SLC1A3	chr5	1	0.0322581	Viu23	blo	X_XXY
ENSG00000079246	XRCC5	chr2	2	0.0645161	Viu23, Viu23	blo, blo	X_XX, X_XXY
ENSG00000079257	LXN	chr3	1	0.0322581	Ast23	ips	XXY_XY
ENSG00000079313	REXO1	chr19	1	0.0322581	Viu23	fat	X_XXY
ENSG00000079335	CDC14A	chr1	2	0.0645161	Viu23, Viu23	blo, fat	X_XX, X_XXY
ENSG00000079337	RAPGEF3	chr12	1	0.0322581	Ast23	ips	XXY_XY
ENSG00000079385	CEACAM1	chr19	2	0.0645161	Ast23, Ast23	ips, ips	XXY_XY, XXY_XY
ENSG00000079387	SENP1	chr12	1	0.0322581	Viu23	fat	X_XXY
ENSG00000079393	DUSP13B	chr10	3	0.0967742	Viu23, Viu23, Viu23	blo, fat, mus	X_XXY, X_XXY, X_XXY
ENSG00000079432	CIC	chr19	2	0.0645161	Ast23, Viu23	ips, fat	XXY_XY, X_XXY
ENSG00000079435	LIPE	chr19	2	0.0645161	Viu23, Zha20	mus, pbm	X_XXY, X_XX
ENSG00000079459	FDFT1	chr8	1	0.0322581	Viu23	mus	X_XXY
ENSG00000079482	OPHN1	X_link	1	0.0322581	Viu23	fat	X_XXY
ENSG00000079616	KIF22	chr16	1	0.0322581	Viu23	mus	X_XXY
ENSG00000079691	CARMIL1	chr6	2	0.0645161	Ast23, Viu23	ips, mus	XXY_XY, X_XXY
ENSG00000079739	PGM1	chr1	1	0.0322581	Ast23	ips	XXY_XY
ENSG00000079785	DDX1	chr2	1	0.0322581	Viu23	mus	X_XXY
ENSG00000079805	DNM2	chr19	3	0.0967742	Viu23, Viu23, Viu23	blo, fat, mus	X_XXY, X_XXY, X_XXY
ENSG00000079819	EPB41L2	chr6	3	0.0967742	Ast23, Liu23, Viu23	ips, lcl, blo	XXY_XY, XXYY_XY, X_XXY
ENSG00000079931	MOXD1	chr6	1	0.0322581	Liu23	lcl	XXYY_XY
ENSG00000079950	STX7	chr6	2	0.0645161	Viu23, Viu23	blo, blo	X_XX, X_XXY
ENSG00000079974	RABL2B	chr22	1	0.0322581	Viu23	mus	X_XXY
ENSG00000079999	KEAP1	chr19	1	0.0322581	Viu23	mus	X_XXY
ENSG00000080007	DDX43	chr6	11	0.354839	Ast23, Liu23, Liu23, Liu23, Viu23, Viu23, Viu23, Viu23, Viu23, Viu23, Viu23	ips, lcl, lcl, lcl, blo, blo, blo, fat, fat, mus, mus	XXY_XY, XXX_XX, XXX_XY, XXX_XYY, X_XX, X_XXY, XXY_XY, X_XXY, XXY_XY, X_XXY, XXY_XY
ENSG00000080166	DCT	chr13	1	0.0322581	Viu23	fat	XXY_XY
ENSG00000080200	CRYBG3	chr3	4	0.129032	Ast23, Viu23, Viu23, Zha20	ips, blo, fat, pbm	XXY_XY, X_XX, X_XXY, X_XX
ENSG00000080224	EPHA6	chr3	2	0.0645161	Ast23, Ast23	ips, ips	XXY_XY, XXY_XY
ENSG00000080298	RFX3	chr9	3	0.0967742	Ast23, Viu23, Viu23	ips, fat, mus	XXY_XY, X_XXY, X_XXY
ENSG00000080345	RIF1	chr2	2	0.0645161	Ast23, Viu23	ips, mus	XXY_XY, X_XXY
ENSG00000080371	RAB21	chr12	1	0.0322581	Viu23	blo	X_XX
ENSG00000080493	SLC4A4	chr4	3	0.0967742	Viu23, Viu23, Win18	blo, mus, tes	X_XXY, X_XXY, XXY_XY
ENSG00000080546	SESN1	chr6	3	0.0967742	Ast23, Viu23, Viu23	ips, blo, blo	XXY_XY, X_XX, X_XXY
ENSG00000080561	MID2	X_link	5	0.16129	Ast23, Viu23, Viu23, Viu23, Zha20	ips, blo, blo, mus, pbm	XXY_XY, X_XX, X_XXY, X_XXY, X_XX
ENSG00000080573	COL5A3	chr19	2	0.0645161	Ast23, Viu23	ips, blo	XXY_XY, X_XXY
ENSG00000080603	SRCAP	chr16	2	0.0645161	Ast23, Viu23	ips, mus	XXY_XY, X_XXY
ENSG00000080608	PUM3	chr9	3	0.0967742	Ast23, Liu23, Liu23	ips, lcl, lcl	XXY_XY, XXX_XY, XXYY_XY
ENSG00000080644	CHRNA3	chr15	1	0.0322581	Ast23	ips	XXY_XY
ENSG00000080802	CNOT4	chr7	2	0.0645161	Ast23, Viu23	ips, fat	XXY_XY, X_XXY
ENSG00000080815	PSEN1	chr14	3	0.0967742	Viu23, Viu23, Zha20	blo, blo, pbm	X_XX, X_XXY, X_XX
ENSG00000080822	CLDND1	chr3	5	0.16129	Ast23, Viu23, Viu23, Viu23, Zha20	ips, blo, blo, fat, pbm	XXY_XY, X_XX, X_XXY, X_XXY, X_XX
ENSG00000080823	MOK	chr14	3	0.0967742	Ast23, Viu23, Viu23	ips, blo, mus	XXY_XY, X_XXY, X_XXY
ENSG00000080824	HSP90AA1	chr14	1	0.0322581	Ast23	ips	XXY_XY
ENSG00000080839	RBL1	chr20	2	0.0645161	Ast23, Viu23	ips, mus	XXY_XY, X_XXY
ENSG00000080845	DLGAP4	chr20	2	0.0645161	Ast23, Viu23	ips, mus	XXY_XY, X_XXY
ENSG00000080986	NDC80	chr18	3	0.0967742	Liu23, Liu23, Viu23	lcl, lcl, blo	XXX_XY, XXY_XY, X_XX
ENSG00000081019	RSBN1	chr1	4	0.129032	Liu23, Liu23, Viu23, Viu23	lcl, lcl, blo, fat	XXX_XY, XXX_XYY, X_XXY, X_XXY
ENSG00000081026	MAGI3	chr1	3	0.0967742	Viu23, Viu23, Viu23	blo, blo, mus	X_XX, X_XXY, X_XXY
ENSG00000081052	COL4A4	chr2	3	0.0967742	Ast23, Ast23, Viu23	ips, ips, fat	XXY_XY, XXY_XY, X_XXY
ENSG00000081059	TCF7	chr5	2	0.0645161	Ast23, Zha20	ips, pbm	XXY_XY, X_XX
ENSG00000081087	OSTM1	chr6	2	0.0645161	Viu23, Viu23	blo, blo	X_XX, X_XXY
ENSG00000081154	PCNP	chr3	2	0.0645161	Viu23, Viu23	fat, mus	X_XXY, X_XXY
ENSG00000081177	EXD2	chr14	3	0.0967742	Viu23, Viu23, Viu23	blo, blo, mus	X_XX, X_XXY, X_XXY
ENSG00000081181	ARG2	chr14	3	0.0967742	Viu23, Viu23, Viu23	blo, blo, mus	X_XX, X_XXY, X_XXY
ENSG00000081189	MEF2C	chr5	1	0.0322581	Win18	tes	XXY_XY
ENSG00000081248	CACNA1S	chr1	1	0.0322581	Viu23	fat	X_XXY
ENSG00000081277	PKP1	chr1	1	0.0322581	Ast23	ips	XXY_XY
ENSG00000081307	UBA5	chr3	2	0.0645161	Ast23, Viu23	ips, blo	XXY_XY, X_XXY
ENSG00000081320	STK17B	chr2	1	0.0322581	Ast23	ips	XXY_XY
ENSG00000081377	CDC14B	chr9	2	0.0645161	Ast23, Zha20	ips, pbm	XXY_XY, X_XX
ENSG00000081692	JMJD4	chr1	1	0.0322581	Viu23	blo	X_XX
ENSG00000081803	CADPS2	chr7	4	0.129032	Ast23, Ast23, Liu23, Viu23	ips, ips, lcl, mus	XXY_XY, XXY_XY, XXYY_XY, X_XXY
ENSG00000081842	PCDHA6	chr5	2	0.0645161	Ast23, Viu23	ips, mus	XXY_XY, X_XXY
ENSG00000081853	PCDHGA2	chr5	2	0.0645161	Viu23, Viu23	blo, mus	X_XXY, X_XXY
ENSG00000081913	PHLPP1	chr18	1	0.0322581	Viu23	blo	X_XXY
ENSG00000081923	ATP8B1	chr18	3	0.0967742	Ast23, Viu23, Viu23	ips, blo, blo	XXY_XY, X_XXY, XXY_XY
ENSG00000081985	IL12RB2	chr1	3	0.0967742	Viu23, Viu23, Zha20	mus, mus, pbm	X_XX, X_XXY, X_XX
ENSG00000082014	SMARCD3	chr7	1	0.0322581	Viu23	fat	X_XXY
ENSG00000082146	STRADB	chr2	4	0.129032	Liu23, Liu23, Liu23, Viu23	lcl, lcl, lcl, mus	XXX_XY, XXY_XY, XXYY_XY, X_XXY
ENSG00000082153	BZW1	chr2	2	0.0645161	Viu23, Viu23	fat, mus	X_XXY, X_XXY
ENSG00000082175	PGR	chr11	2	0.0645161	Viu23, Viu23	mus, mus	X_XXY, XXY_XY
ENSG00000082196	C1QTNF3	chr5	1	0.0322581	Viu23	fat	XXY_XY
ENSG00000082212	ME2	chr18	4	0.129032	Ast23, Viu23, Viu23, Viu23	ips, blo, fat, mus	XXY_XY, X_XX, X_XXY, X_XXY
ENSG00000082213	C5orf22	chr5	1	0.0322581	Viu23	fat	X_XXY
ENSG00000082258	CCNT2	chr2	1	0.0322581	Viu23	mus	X_XXY
ENSG00000082269	FAM135A	chr6	3	0.0967742	Ast23, Viu23, Zha20	ips, fat, pbm	XXY_XY, X_XXY, X_XX
ENSG00000082438	COBLL1	chr2	1	0.0322581	Win18	tes	XXY_XY
ENSG00000082458	DLG3	X_link	2	0.0645161	Viu23, Viu23	fat, mus	X_XXY, X_XXY
ENSG00000082482	KCNK2	chr1	1	0.0322581	Viu23	fat	X_XXY
ENSG00000082512	TRAF5	chr1	3	0.0967742	Viu23, Viu23, Viu23	blo, blo, mus	X_XX, X_XXY, X_XXY
ENSG00000082556	OPRK1	chr8	1	0.0322581	Viu23	fat	X_XXY
ENSG00000082641	NFE2L1	chr17	1	0.0322581	Viu23	mus	X_XXY
ENSG00000082701	GSK3B	chr3	2	0.0645161	Viu23, Viu23	blo, blo	X_XX, X_XXY
ENSG00000082781	ITGB5	chr3	4	0.129032	Viu23, Viu23, Zha20, Zha20	blo, blo, pbm, pbm	X_XX, X_XXY, X_XX, XXY_XY
ENSG00000082805	ERC1	chr12	1	0.0322581	Ast23	ips	XXY_XY
ENSG00000082898	XPO1	chr2	4	0.129032	Ast23, Liu23, Liu23, Liu23	ips, lcl, lcl, lcl	XXY_XY, XXX_XY, XXY_XY, XXYY_XY
ENSG00000082996	RNF13	chr3	3	0.0967742	Ast23, Viu23, Win18	ips, blo, tes	XXY_XY, X_XX, XXY_XY
ENSG00000083097	DOP1A	chr6	2	0.0645161	Ast23, Viu23	ips, blo	XXY_XY, X_XXY
ENSG00000083099	LYRM2	chr6	1	0.0322581	Viu23	mus	X_XXY
ENSG00000083168	KAT6A	chr8	1	0.0322581	Zha20	pbm	X_XX
ENSG00000083223	TUT7	chr9	4	0.129032	Ast23, Viu23, Viu23, Zha20	ips, blo, blo, pbm	XXY_XY, X_XX, X_XXY, X_XX
ENSG00000083290	ULK2	chr17	8	0.258065	Liu23, Liu23, Viu23, Viu23, Viu23, Viu23, Win18, Zha20	lcl, lcl, blo, blo, mus, mus, tes, pbm	XXY_XY, XXYY_XY, X_XX, X_XXY, X_XX, X_XXY, XXY_XY, XXY_XY
ENSG00000083312	TNPO1	chr5	2	0.0645161	Ast23, Viu23	ips, fat	XXY_XY, X_XXY
ENSG00000083444	PLOD1	chr1	2	0.0645161	Viu23, Zha20	blo, pbm	X_XXY, X_XX
ENSG00000083457	ITGAE	chr17	1	0.0322581	Viu23	fat	XXY_XY
ENSG00000083520	DIS3	chr13	1	0.0322581	Ast23	ips	XXY_XY
ENSG00000083535	PIBF1	chr13	1	0.0322581	Viu23	mus	X_XXY
ENSG00000083544	TDRD3	chr13	3	0.0967742	Viu23, Viu23, Viu23	blo, blo, fat	X_XX, X_XXY, X_XXY
ENSG00000083635	NUFIP1	chr13	1	0.0322581	Liu23	lcl	XXYY_XY
ENSG00000083642	PDS5B	chr13	1	0.0322581	Viu23	fat	X_XXY
ENSG00000083720	OXCT1	chr5	3	0.0967742	Liu23, Liu23, Viu23	lcl, lcl, mus	XXX_XX, XXX_XY, X_XXY
ENSG00000083807	SLC27A5	chr19	1	0.0322581	Ast23	ips	XXY_XY
ENSG00000083812	ZNF324	chr19	1	0.0322581	Viu23	mus	X_XXY
ENSG00000083814	ZNF671	chr19	1	0.0322581	Viu23	blo	X_XXY
ENSG00000083817	ZNF416	chr19	4	0.129032	Viu23, Viu23, Viu23, Viu23	blo, blo, fat, mus	X_XX, X_XXY, X_XXY, X_XXY
ENSG00000083828	ZNF586	chr19	1	0.0322581	Viu23	mus	X_XXY
ENSG00000083838	ZNF446	chr19	1	0.0322581	Viu23	fat	X_XXY
ENSG00000083844	ZNF264	chr19	5	0.16129	Ast23, Viu23, Viu23, Viu23, Viu23	ips, blo, blo, fat, mus	XXY_XY, X_XX, X_XXY, X_XXY, X_XXY
ENSG00000083845	RPS5	chr19	1	0.0322581	Ast23	ips	XXY_XY
ENSG00000083896	YTHDC1	chr4	1	0.0322581	Ast23	ips	XXY_XY
ENSG00000083937	CHMP2B	chr3	2	0.0645161	Ast23, Viu23	ips, mus	XXY_XY, X_XXY
ENSG00000084070	SMAP2	chr1	1	0.0322581	Viu23	blo	X_XXY
ENSG00000084072	PPIE	chr1	1	0.0322581	Viu23	blo	X_XX
ENSG00000084073	ZMPSTE24	chr1	1	0.0322581	Viu23	blo	X_XX
ENSG00000084090	STARD7	chr2	2	0.0645161	Viu23, Win18	fat, tes	X_XXY, XXY_XY
ENSG00000084092	NOA1	chr4	1	0.0322581	Viu23	fat	X_XXY
ENSG00000084093	REST	chr4	1	0.0322581	Viu23	fat	X_XXY
ENSG00000084110	HAL	chr12	3	0.0967742	Viu23, Viu23, Zha20	blo, fat, pbm	X_XXY, X_XXY, X_XX
ENSG00000084112	SSH1	chr12	1	0.0322581	Viu23	mus	X_XXY
ENSG00000084207	GSTP1	chr11	5	0.16129	Liu23, Liu23, Viu23, Viu23, Viu23	lcl, lcl, blo, blo, mus	XXX_XY, XXX_XYY, X_XX, X_XXY, X_XXY
ENSG00000084234	APLP2	chr11	2	0.0645161	Viu23, Viu23	blo, blo	X_XX, X_XXY
ENSG00000084444	FAM234B	chr12	1	0.0322581	Viu23	mus	X_XXY
ENSG00000084453	SLCO1A2	chr12	2	0.0645161	Ast23, Ast23	ips, ips	XXY_XY, XXY_XY
ENSG00000084463	WBP11	chr12	2	0.0645161	Ast23, Viu23	ips, mus	XXY_XY, X_XXY
ENSG00000084623	EIF3I	chr1	1	0.0322581	Viu23	mus	X_XXY
ENSG00000084628	NKAIN1	chr1	1	0.0322581	Ast23	ips	XXY_XY
ENSG00000084636	COL16A1	chr1	1	0.0322581	Viu23	blo	X_XXY
ENSG00000084652	TXLNA	chr1	1	0.0322581	Viu23	fat	X_XXY
ENSG00000084676	NCOA1	chr2	2	0.0645161	Ast23, Viu23	ips, blo	XXY_XY, X_XXY
ENSG00000084710	EFR3B	chr2	1	0.0322581	Viu23	fat	X_XXY
ENSG00000084731	KIF3C	chr2	3	0.0967742	Viu23, Viu23, Zha20	blo, blo, pbm	X_XX, X_XXY, X_XX
ENSG00000084733	RAB10	chr2	5	0.16129	Viu23, Viu23, Viu23, Viu23, Zha20	blo, fat, mus, mus, pbm	X_XX, X_XXY, X_XX, X_XXY, X_XX
ENSG00000084764	MAPRE3	chr2	1	0.0322581	Viu23	mus	X_XXY
ENSG00000084774	CAD	chr2	1	0.0322581	Viu23	mus	X_XXY
ENSG00000085063	CD59	chr11	4	0.129032	Ast23, Liu23, Viu23, Zha20	ips, lcl, blo, pbm	XXY_XY, XXX_XY, X_XXY, X_XX
ENSG00000085117	CD82	chr11	2	0.0645161	Ast23, Ast23	ips, ips	XXY_XY, XXY_XY
ENSG00000085185	BCORL1	X_link	1	0.0322581	Ast23	ips	XXY_XY
ENSG00000085224	ATRX	X_link	1	0.0322581	Ast23	ips	XXY_XY
ENSG00000085231	AK6	chr5	1	0.0322581	Ast23	ips	XXY_XY
ENSG00000085377	PREP	chr6	1	0.0322581	Viu23	mus	X_XXY
ENSG00000085415	SEH1L	chr18	2	0.0645161	Ast23, Viu23	ips, blo	XXY_XY, X_XXY
ENSG00000085433	WDR47	chr1	1	0.0322581	Viu23	fat	X_XXY
ENSG00000085449	WDFY1	chr2	2	0.0645161	Viu23, Viu23	blo, blo	X_XX, X_XXY
ENSG00000085465	OVGP1	chr1	2	0.0645161	Ast23, Ast23	ips, ips	XXY_XY, XXY_XY
ENSG00000085491	SLC25A24	chr1	8	0.258065	Ast23, Liu23, Liu23, Liu23, Liu23, Viu23, Viu23, Zha20	ips, lcl, lcl, lcl, lcl, blo, mus, pbm	XXY_XY, XXX_XX, XXX_XY, XXY_XY, XXYY_XY, X_XX, X_XXY, X_XX
ENSG00000085514	PILRA	chr7	2	0.0645161	Viu23, Viu23	blo, mus	X_XXY, X_XXY
ENSG00000085552	IGSF9	chr1	1	0.0322581	Ast23	ips	XXY_XY
ENSG00000085644	ZNF213	chr16	1	0.0322581	Ast23	ips	XXY_XY
ENSG00000085662	AKR1B1	chr7	5	0.16129	Ast23, Viu23, Viu23, Viu23, Zha20	ips, blo, blo, mus, pbm	XXY_XY, X_XX, X_XXY, X_XXY, X_XX
ENSG00000085719	CPNE3	chr8	4	0.129032	Liu23, Viu23, Viu23, Viu23	lcl, blo, fat, mus	XXYY_XY, X_XXY, X_XXY, X_XXY
ENSG00000085721	RRN3	chr16	2	0.0645161	Ast23, Viu23	ips, blo	XXY_XY, X_XXY
ENSG00000085733	CTTN	chr11	5	0.16129	Liu23, Liu23, Viu23, Viu23, Zha20	lcl, lcl, blo, blo, pbm	XXX_XY, XXY_XY, X_XX, X_XXY, X_XX
ENSG00000085760	MTIF2	chr2	2	0.0645161	Viu23, Viu23	blo, fat	X_XX, X_XXY
ENSG00000085788	DDHD2	chr8	3	0.0967742	Viu23, Viu23, Viu23	blo, blo, mus	X_XX, X_XXY, X_XXY
ENSG00000085831	TTC39A	chr1	2	0.0645161	Viu23, Wil22	mus, tes	X_XXY, XXY_XY
ENSG00000085832	EPS15	chr1	2	0.0645161	Viu23, Viu23	fat, mus	X_XXY, X_XXY
ENSG00000085872	CHERP	chr19	1	0.0322581	Viu23	fat	X_XXY
ENSG00000085982	USP40	chr2	1	0.0322581	Viu23	blo	X_XXY
ENSG00000085998	POMGNT1	chr1	3	0.0967742	Viu23, Viu23, Viu23	blo, blo, mus	X_XX, X_XXY, X_XXY
ENSG00000086061	DNAJA1	chr9	5	0.16129	Ast23, Ast23, Viu23, Viu23, Zha20	ips, ips, blo, blo, pbm	XXY_XY, XXY_XY, X_XX, X_XXY, X_XX
ENSG00000086062	B4GALT1	chr9	2	0.0645161	Viu23, Zha20	mus, pbm	X_XXY, X_XX
ENSG00000086065	CHMP5	chr9	2	0.0645161	Viu23, Viu23	blo, blo	X_XX, X_XXY
ENSG00000086189	DIMT1	chr5	2	0.0645161	Viu23, Viu23	blo, fat	X_XXY, X_XXY
ENSG00000086200	IPO11	chr5	1	0.0322581	Viu23	fat	X_XXY
ENSG00000086232	EIF2AK1	chr7	1	0.0322581	Viu23	blo	X_XX
ENSG00000086288	NME8	chr7	1	0.0322581	Wil22	tes	XXY_XY
ENSG00000086289	EPDR1	chr7	2	0.0645161	Ast23, Viu23	ips, blo	XXY_XY, X_XXY
ENSG00000086300	SNX10	chr7	1	0.0322581	Ast23	ips	XXY_XY
ENSG00000086475	SEPHS1	chr10	1	0.0322581	Viu23	blo	X_XXY
ENSG00000086544	ITPKC	chr19	1	0.0322581	Viu23	fat	X_XXY
ENSG00000086548	CEACAM6	chr19	4	0.129032	Viu23, Viu23, Viu23, Viu23	blo, blo, blo, mus	X_XX, X_XXY, XXY_XY, X_XXY
ENSG00000086570	FAT2	chr5	2	0.0645161	Ast23, Viu23	ips, mus	XXY_XY, X_XXY
ENSG00000086589	RBM22	chr5	1	0.0322581	Viu23	blo	X_XXY
ENSG00000086598	TMED2	chr12	1	0.0322581	Viu23	fat	X_XXY
ENSG00000086619	ERO1B	chr1	1	0.0322581	Ast23	ips	XXY_XY
ENSG00000086666	ZFAND6	chr15	1	0.0322581	Viu23	blo	X_XXY
ENSG00000086712	TXLNG	X_link	17	0.548387	Liu23, Liu23, Liu23, Liu23, Liu23, Liu23, Liu23, Liu23, Liu23, Liu23, Viu23, Viu23, Viu23, Viu23, Viu23, Zha20, Zha20	lcl, lcl, lcl, lcl, lcl, lcl, lcl, lcl, lcl, lcl, blo, blo, blo, mus, mus, pbm, pbm	XXX_XX, XXX_XXY, XXX_XY, XXX_XYY, XXY_XY, XXY_XYY, XXYY_XXX, XXYY_XY, XXYY_XYY, XYY_XX, X_XX, X_XXY, XXY_XY, X_XXY, XXY_XY, X_XX, XXY_XY
ENSG00000086730	LAT2	chr7	1	0.0322581	Viu23	blo	X_XXY
ENSG00000086848	ALG9	chr11	2	0.0645161	Viu23, Zha20	blo, pbm	X_XXY, X_XX
ENSG00000086967	MYBPC2	chr19	6	0.193548	Ast23, Ast23, Liu23, Liu23, Viu23, Viu23	ips, ips, lcl, lcl, fat, fat	XXY_XY, XXY_XY, XXX_XY, XXYY_XY, X_XXY, XXY_XY
ENSG00000087008	ACOX3	chr4	1	0.0322581	Ast23	ips	XXY_XY
ENSG00000087053	MTMR2	chr11	1	0.0322581	Viu23	mus	X_XXY
ENSG00000087074	PPP1R15A	chr19	2	0.0645161	Viu23, Viu23	blo, blo	X_XX, X_XXY
ENSG00000087077	TRIP6	chr7	5	0.16129	Liu23, Liu23, Viu23, Viu23, Viu23	lcl, lcl, blo, blo, fat	XXX_XY, XXYY_XY, X_XX, X_XXY, X_XXY
ENSG00000087085	ACHE	chr7	2	0.0645161	Ast23, Win18	ips, tes	XXY_XY, XXY_XY
ENSG00000087086	FTL	chr19	1	0.0322581	Viu23	blo	X_XXY
ENSG00000087087	SRRT	chr7	3	0.0967742	Ast23, Viu23, Viu23	ips, fat, mus	XXY_XY, XXY_XY, X_XXY
ENSG00000087088	BAX	chr19	3	0.0967742	Ast23, Viu23, Viu23	ips, blo, fat	XXY_XY, X_XXY, X_XXY
ENSG00000087095	NLK	chr17	3	0.0967742	Viu23, Viu23, Zha20	blo, blo, pbm	X_XX, X_XXY, X_XX
ENSG00000087111	PIGS	chr17	1	0.0322581	Viu23	fat	X_XXY
ENSG00000087116	ADAMTS2	chr5	1	0.0322581	Viu23	blo	X_XXY
ENSG00000087152	ATXN7L3	chr17	3	0.0967742	Viu23, Viu23, Viu23	blo, mus, mus	X_XXY, X_XXY, XXY_XY
ENSG00000087191	PSMC5	chr17	1	0.0322581	Viu23	mus	X_XXY
ENSG00000087206	UIMC1	chr5	2	0.0645161	Ast23, Viu23	ips, blo	XXY_XY, X_XXY
ENSG00000087245	MMP2	chr16	1	0.0322581	Ast23	ips	XXY_XY
ENSG00000087253	LPCAT2	chr16	3	0.0967742	Ast23, Viu23, Zha20	ips, fat, pbm	XXY_XY, X_XXY, X_XX
ENSG00000087258	GNAO1	chr16	2	0.0645161	Ast23, Win18	ips, tes	XXY_XY, XXY_XY
ENSG00000087266	SH3BP2	chr4	2	0.0645161	Ast23, Viu23	ips, blo	XXY_XY, X_XXY
ENSG00000087269	NOP14	chr4	2	0.0645161	Viu23, Viu23	blo, fat	X_XXY, X_XXY
ENSG00000087274	ADD1	chr4	2	0.0645161	Liu23, Viu23	lcl, mus	XXYY_XY, X_XXY
ENSG00000087299	L2HGDH	chr14	1	0.0322581	Ast23	ips	XXY_XY
ENSG00000087301	TXNDC16	chr14	2	0.0645161	Ast23, Viu23	ips, mus	XXY_XY, X_XXY
ENSG00000087303	NID2	chr14	1	0.0322581	Ast23	ips	XXY_XY
ENSG00000087365	SF3B2	chr11	1	0.0322581	Viu23	fat	X_XXY
ENSG00000087448	KLHL42	chr12	5	0.16129	Viu23, Viu23, Viu23, Zha20, Zha20	blo, blo, fat, pbm, pbm	X_XX, X_XXY, X_XXY, X_XX, XXY_XY
ENSG00000087460	GNAS	chr20	2	0.0645161	Viu23, Viu23	blo, blo	X_XX, X_XXY
ENSG00000087470	DNM1L	chr12	3	0.0967742	Ast23, Viu23, Viu23	ips, blo, mus	XXY_XY, X_XXY, X_XXY
ENSG00000087502	ERGIC2	chr12	1	0.0322581	Viu23	blo	X_XX
ENSG00000087586	AURKA	chr20	2	0.0645161	Viu23, Wil22	mus, tes	X_XXY, XXY_XY
ENSG00000087842	PIR	X_link	1	0.0322581	Ast23	ips	XXY_XY
ENSG00000087903	RFX2	chr19	1	0.0322581	Viu23	blo	X_XXY
ENSG00000087995	METTL2A	chr17	1	0.0322581	Viu23	blo	X_XX
ENSG00000088035	ALG6	chr1	2	0.0645161	Ast23, Viu23	ips, mus	XXY_XY, X_XXY
ENSG00000088038	CNOT3	chr19	2	0.0645161	Ast23, Viu23	ips, fat	XXY_XY, X_XXY
ENSG00000088053	GP6	chr19	3	0.0967742	Viu23, Viu23, Zha20	blo, blo, pbm	X_XX, X_XXY, X_XX
ENSG00000088205	DDX18	chr2	3	0.0967742	Ast23, Liu23, Viu23	ips, lcl, blo	XXY_XY, XXYY_XY, X_XXY
ENSG00000088247	KHSRP	chr19	3	0.0967742	Viu23, Viu23, Zha20	fat, mus, pbm	X_XXY, X_XXY, X_XX
ENSG00000088298	EDEM2	chr20	1	0.0322581	Viu23	blo	X_XXY
ENSG00000088305	DNMT3B	chr20	1	0.0322581	Ast23	ips	XXY_XY
ENSG00000088356	PDRG1	chr20	3	0.0967742	Ast23, Viu23, Viu23	ips, blo, fat	XXY_XY, X_XX, X_XXY
ENSG00000088387	DOCK9	chr13	2	0.0645161	Ast23, Viu23	ips, blo	XXY_XY, X_XX
ENSG00000088448	ANKRD10	chr13	2	0.0645161	Ast23, Viu23	ips, mus	XXY_XY, X_XXY
ENSG00000088451	TGDS	chr13	1	0.0322581	Ast23	ips	XXY_XY
ENSG00000088538	DOCK3	chr3	2	0.0645161	Ast23, Viu23	ips, mus	XXY_XY, X_XXY
ENSG00000088543	C3orf18	chr3	2	0.0645161	Ast23, Viu23	ips, mus	XXY_XY, X_XXY
ENSG00000088682	COQ9	chr16	2	0.0645161	Ast23, Viu23	ips, fat	XXY_XY, X_XXY
ENSG00000088726	TMEM40	chr3	3	0.0967742	Viu23, Viu23, Zha20	blo, blo, pbm	X_XX, X_XXY, X_XX
ENSG00000088727	KIF9	chr3	1	0.0322581	Viu23	mus	X_XXY
ENSG00000088756	ARHGAP28	chr18	1	0.0322581	Ast23	ips	XXY_XY
ENSG00000088766	CRLS1	chr20	1	0.0322581	Ast23	ips	XXY_XY
ENSG00000088808	PPP1R13B	chr14	2	0.0645161	Ast23, Viu23	ips, mus	XXY_XY, X_XXY
ENSG00000088826	SMOX	chr20	1	0.0322581	Viu23	mus	X_XXY
ENSG00000088832	FKBP1A	chr20	1	0.0322581	Viu23	blo	X_XXY
ENSG00000088833	NSFL1C	chr20	3	0.0967742	Ast23, Viu23, Viu23	ips, blo, mus	XXY_XY, X_XXY, X_XXY
ENSG00000088836	SLC4A11	chr20	1	0.0322581	Ast23	ips	XXY_XY
ENSG00000088854	DNAAF9	chr20	4	0.129032	Liu23, Liu23, Liu23, Zha20	lcl, lcl, lcl, pbm	XXX_XX, XXX_XY, XXYY_XY, X_XX
ENSG00000088876	ZNF343	chr20	2	0.0645161	Viu23, Viu23	blo, blo	X_XX, X_XXY
ENSG00000088881	EBF4	chr20	3	0.0967742	Viu23, Viu23, Zha20	blo, blo, pbm	X_XX, X_XXY, X_XX
ENSG00000088882	CPXM1	chr20	4	0.129032	Ast23, Ast23, Liu23, Viu23	ips, ips, lcl, fat	XXY_XY, XXY_XY, XXYY_XY, X_XXY
ENSG00000088888	MAVS	chr20	1	0.0322581	Viu23	fat	X_XXY
ENSG00000088926	F11	chr4	1	0.0322581	Sun25	pan	X_XX
ENSG00000088930	XRN2	chr20	1	0.0322581	Viu23	blo	X_XX
ENSG00000088986	DYNLL1	chr12	1	0.0322581	Ast23	ips	XXY_XY
ENSG00000088992	TESC	chr12	1	0.0322581	Ast23	ips	XXY_XY
ENSG00000089006	SNX5	chr20	2	0.0645161	Ast23, Viu23	ips, mus	XXY_XY, X_XXY
ENSG00000089012	SIRPG	chr20	1	0.0322581	Viu23	mus	X_XXY
ENSG00000089050	RBBP9	chr20	1	0.0322581	Ast23	ips	XXY_XY
ENSG00000089053	ANAPC5	chr12	3	0.0967742	Ast23, Liu23, Viu23	ips, lcl, mus	XXY_XY, XXYY_XY, X_XXY
ENSG00000089091	DZANK1	chr20	3	0.0967742	Liu23, Liu23, Viu23	lcl, lcl, fat	XXX_XX, XXX_XY, X_XXY
ENSG00000089094	KDM2B	chr12	3	0.0967742	Liu23, Viu23, Viu23	lcl, blo, blo	XXX_XY, X_XX, X_XXY
ENSG00000089101	CFAP61	chr20	1	0.0322581	Wil22	tes	XXY_XY
ENSG00000089127	OAS1	chr12	2	0.0645161	Viu23, Viu23	blo, blo	X_XX, X_XXY
ENSG00000089154	GCN1	chr12	1	0.0322581	Viu23	blo	X_XX
ENSG00000089157	RPLP0	chr12	1	0.0322581	Viu23	mus	X_XXY
ENSG00000089159	PXN	chr12	1	0.0322581	Viu23	blo	X_XXY
ENSG00000089163	SIRT4	chr12	2	0.0645161	Ast23, Ast23	ips, ips	XXY_XY, XXY_XY
ENSG00000089169	RPH3A	chr12	1	0.0322581	Viu23	fat	X_XXY
ENSG00000089177	KIF16B	chr20	2	0.0645161	Viu23, Viu23	blo, mus	X_XXY, X_XXY
ENSG00000089195	TRMT6	chr20	3	0.0967742	Liu23, Liu23, Liu23	lcl, lcl, lcl	XXX_XX, XXX_XY, XXYY_XY
ENSG00000089199	CHGB	chr20	3	0.0967742	Ast23, Ast23, Viu23	ips, ips, mus	XXY_XY, XXY_XY, X_XXY
ENSG00000089220	PEBP1	chr12	8	0.258065	Ast23, Liu23, Liu23, Liu23, Liu23, Viu23, Viu23, Zha20	ips, lcl, lcl, lcl, lcl, blo, blo, pbm	XXY_XY, XXX_XY, XXY_XY, XXYY_XY, XXYY_XYY, X_XX, X_XXY, X_XX
ENSG00000089234	BRAP	chr12	2	0.0645161	Viu23, Viu23	blo, mus	X_XX, X_XXY
ENSG00000089250	NOS1	chr12	2	0.0645161	Ast23, Viu23	ips, fat	XXY_XY, X_XXY
ENSG00000089280	FUS	chr16	1	0.0322581	Viu23	fat	X_XXY
ENSG00000089327	FXYD5	chr19	2	0.0645161	Ast23, Ast23	ips, ips	XXY_XY, XXY_XY
ENSG00000089335	ZNF302	chr19	2	0.0645161	Ast23, Viu23	ips, blo	XXY_XY, X_XXY
ENSG00000089351	GRAMD1A	chr19	2	0.0645161	Ast23, Viu23	ips, blo	XXY_XY, X_XXY
ENSG00000089472	HEPH	X_link	3	0.0967742	Viu23, Viu23, Viu23	blo, blo, blo	X_XX, X_XXY, XXY_XY
ENSG00000089486	CDIP1	chr16	5	0.16129	Ast23, Liu23, Viu23, Viu23, Zha20	ips, lcl, fat, mus, pbm	XXY_XY, XXX_XY, X_XX, X_XXY, X_XX
ENSG00000089505	CMTM1	chr16	1	0.0322581	Viu23	blo	X_XXY
ENSG00000089558	KCNH4	chr17	1	0.0322581	Viu23	mus	X_XXY
ENSG00000089639	GMIP	chr19	1	0.0322581	Viu23	blo	X_XXY
ENSG00000089692	LAG3	chr12	2	0.0645161	Ast23, Liu23	ips, lcl	XXY_XY, XXY_XY
ENSG00000089693	MLF2	chr12	1	0.0322581	Viu23	mus	X_XXY
ENSG00000089723	OTUB2	chr14	1	0.0322581	Viu23	mus	X_XXY
ENSG00000089775	ZBTB25	chr14	2	0.0645161	Viu23, Viu23	blo, blo	X_XX, X_XXY
ENSG00000089818	NECAP1	chr12	1	0.0322581	Viu23	mus	X_XXY
ENSG00000089820	ARHGAP4	X_link	1	0.0322581	Viu23	fat	X_XXY
ENSG00000089847	ANKRD24	chr19	1	0.0322581	Ast23	ips	XXY_XY
ENSG00000089876	DHX32	chr10	2	0.0645161	Ast23, Viu23	ips, blo	XXY_XY, X_XXY
ENSG00000089916	GPATCH2L	chr14	1	0.0322581	Viu23	fat	X_XXY
ENSG00000090020	SLC9A1	chr1	2	0.0645161	Ast23, Viu23	ips, blo	XXY_XY, X_XXY
ENSG00000090054	SPTLC1	chr9	1	0.0322581	Viu23	blo	X_XXY
ENSG00000090060	PAPOLA	chr14	2	0.0645161	Viu23, Viu23	blo, mus	X_XXY, X_XXY
ENSG00000090061	CCNK	chr14	3	0.0967742	Ast23, Viu23, Zha20	ips, mus, pbm	XXY_XY, X_XXY, X_XX
ENSG00000090097	PCBP4	chr3	5	0.16129	Liu23, Viu23, Viu23, Viu23, Zha20	lcl, blo, blo, mus, pbm	XXYY_XY, X_XX, X_XXY, X_XXY, X_XX
ENSG00000090104	RGS1	chr1	1	0.0322581	Viu23	mus	X_XXY
ENSG00000090238	YPEL3	chr16	1	0.0322581	Viu23	fat	X_XXY
ENSG00000090266	NDUFB2	chr7	1	0.0322581	Ast23	ips	XXY_XY
ENSG00000090316	MAEA	chr4	2	0.0645161	Viu23, Viu23	blo, fat	X_XXY, X_XXY
ENSG00000090339	ICAM1	chr19	2	0.0645161	Ast23, Ast23	ips, ips	XXY_XY, XXY_XY
ENSG00000090372	STRN4	chr19	2	0.0645161	Viu23, Viu23	blo, fat	X_XXY, X_XXY
ENSG00000090376	IRAK3	chr12	4	0.129032	Ast23, Viu23, Viu23, Zha20	ips, blo, blo, pbm	XXY_XY, X_XX, X_XXY, X_XX
ENSG00000090382	LYZ	chr12	1	0.0322581	Zha20	pbm	X_XX
ENSG00000090402	SI	chr3	1	0.0322581	Win18	tes	XXY_XY
ENSG00000090432	MUL1	chr1	2	0.0645161	Ast23, Viu23	ips, mus	XXY_XY, X_XXY
ENSG00000090447	TFAP4	chr16	2	0.0645161	Viu23, Viu23	blo, mus	X_XX, X_XXY
ENSG00000090470	PDCD7	chr15	3	0.0967742	Liu23, Viu23, Viu23	lcl, blo, blo	XXX_XY, X_XX, X_XXY
ENSG00000090487	SPG21	chr15	3	0.0967742	Ast23, Viu23, Viu23	ips, blo, mus	XXY_XY, X_XXY, X_XXY
ENSG00000090520	DNAJB11	chr3	4	0.129032	Liu23, Liu23, Liu23, Viu23	lcl, lcl, lcl, mus	XXX_XX, XXX_XY, XXYY_XY, X_XXY
ENSG00000090530	P3H2	chr3	2	0.0645161	Ast23, Ast23	ips, ips	XXY_XY, XXY_XY
ENSG00000090534	THPO	chr3	3	0.0967742	Viu23, Viu23, Viu23	fat, mus, mus	XXY_XY, X_XX, X_XXY
ENSG00000090539	CHRD	chr3	1	0.0322581	Viu23	mus	X_XXY
ENSG00000090554	FLT3LG	chr19	3	0.0967742	Viu23, Viu23, Viu23	blo, fat, mus	X_XX, X_XXY, X_XXY
ENSG00000090565	RAB11FIP3	chr16	4	0.129032	Liu23, Viu23, Viu23, Zha20	lcl, blo, blo, pbm	XXYY_XY, X_XX, X_XXY, X_XX
ENSG00000090581	GNPTG	chr16	1	0.0322581	Viu23	fat	X_XXY
ENSG00000090612	ZNF268	chr12	3	0.0967742	Ast23, Ast23, Viu23	ips, ips, mus	XXY_XY, XXY_XY, X_XXY
ENSG00000090615	GOLGA3	chr12	1	0.0322581	Ast23	ips	XXY_XY
ENSG00000090621	PABPC4	chr1	1	0.0322581	Ast23	ips	XXY_XY
ENSG00000090661	CERS4	chr19	2	0.0645161	Viu23, Zha20	mus, pbm	X_XXY, X_XX
ENSG00000090776	EFNB1	X_link	1	0.0322581	Ast23	ips	XXY_XY
ENSG00000090857	PDPR	chr16	1	0.0322581	Ast23	ips	XXY_XY
ENSG00000090889	KIF4A	X_link	1	0.0322581	Viu23	mus	X_XXY
ENSG00000090905	TNRC6A	chr16	1	0.0322581	Viu23	mus	X_XXY
ENSG00000090924	PLEKHG2	chr19	2	0.0645161	Ast23, Viu23	ips, mus	XXY_XY, X_XXY
ENSG00000090932	DLL3	chr19	3	0.0967742	Ast23, Ast23, Wil22	ips, ips, tes	XXY_XY, XXY_XY, XXY_XY
ENSG00000090971	NAT14	chr19	1	0.0322581	Ast23	ips	XXY_XY
ENSG00000090975	PITPNM2	chr12	1	0.0322581	Ast23	ips	XXY_XY
ENSG00000090989	EXOC1	chr4	2	0.0645161	Ast23, Viu23	ips, blo	XXY_XY, X_XX
ENSG00000091039	OSBPL8	chr12	1	0.0322581	Viu23	blo	X_XX
ENSG00000091073	DTX2	chr7	2	0.0645161	Ast23, Viu23	ips, blo	XXY_XY, X_XXY
ENSG00000091106	NLRC4	chr2	2	0.0645161	Liu23, Zha20	lcl, pbm	XXYY_XY, X_XX
ENSG00000091127	PUS7	chr7	1	0.0322581	Ast23	ips	XXY_XY
ENSG00000091129	NRCAM	chr7	1	0.0322581	Ast23	ips	XXY_XY
ENSG00000091136	LAMB1	chr7	2	0.0645161	Viu23, Viu23	blo, blo	X_XXY, XXY_XY
ENSG00000091157	WDR7	chr18	1	0.0322581	Viu23	fat	X_XXY
ENSG00000091164	TXNL1	chr18	1	0.0322581	Viu23	mus	X_XXY
ENSG00000091181	IL5RA	chr3	3	0.0967742	Viu23, Viu23, Viu23	blo, fat, fat	X_XXY, X_XXY, XXY_XY
ENSG00000091262	ABCC6	chr16	1	0.0322581	Zha20	pbm	X_XX
ENSG00000091317	CMTM6	chr3	2	0.0645161	Viu23, Viu23	blo, blo	X_XX, X_XXY
ENSG00000091409	ITGA6	chr2	2	0.0645161	Viu23, Viu23	blo, blo	X_XX, X_XXY
ENSG00000091428	RAPGEF4	chr2	2	0.0645161	Ast23, Ast23	ips, ips	XXY_XY, XXY_XY
ENSG00000091436	MAP3K20	chr2	2	0.0645161	Ast23, Viu23	ips, blo	XXY_XY, X_XXY
ENSG00000091482	SMPX	X_link	2	0.0645161	Viu23, Viu23	fat, fat	X_XX, X_XXY
ENSG00000091483	FH	chr1	1	0.0322581	Ast23	ips	XXY_XY
ENSG00000091490	SEL1L3	chr4	2	0.0645161	Viu23, Viu23	blo, fat	X_XXY, X_XXY
ENSG00000091513	TF	chr3	3	0.0967742	Sun25, Viu23, Wil22	kid, mus, tes	X_XX, X_XXY, XXY_XY
ENSG00000091527	CDV3	chr3	3	0.0967742	Viu23, Viu23, Viu23	blo, fat, fat	X_XX, X_XX, X_XXY
ENSG00000091536	MYO15A	chr17	2	0.0645161	Ast23, Viu23	ips, mus	XXY_XY, X_XXY
ENSG00000091583	APOH	chr17	1	0.0322581	Sun25	kid	X_XX
ENSG00000091592	NLRP1	chr17	2	0.0645161	Ast23, Viu23	ips, blo	XXY_XY, X_XXY
ENSG00000091651	ORC6	chr16	2	0.0645161	Ast23, Viu23	ips, mus	XXY_XY, X_XXY
ENSG00000091844	RGS17	chr6	2	0.0645161	Ast23, Viu23	ips, blo	XXY_XY, X_XXY
ENSG00000091879	ANGPT2	chr8	1	0.0322581	Viu23	blo	X_XXY
ENSG00000091947	TMEM101	chr17	2	0.0645161	Ast23, Ast23	ips, ips	XXY_XY, XXY_XY
ENSG00000091972	CD200	chr3	5	0.16129	Ast23, Ast23, Liu23, Viu23, Viu23	ips, ips, lcl, blo, blo	XXY_XY, XXY_XY, XXX_XY, X_XX, X_XXY
ENSG00000091986	CCDC80	chr3	1	0.0322581	Ast23	ips	XXY_XY
ENSG00000092020	PPP2R3C	chr14	4	0.129032	Ast23, Ast23, Viu23, Viu23	ips, ips, blo, blo	XXY_XY, XXY_XY, X_XX, X_XXY
ENSG00000092036	HAUS4	chr14	1	0.0322581	Ast23	ips	XXY_XY
ENSG00000092051	JPH4	chr14	1	0.0322581	Ast23	ips	XXY_XY
ENSG00000092054	MYH7	chr14	1	0.0322581	Viu23	fat	X_XXY
ENSG00000092068	SLC7A8	chr14	4	0.129032	Ast23, Ast23, Viu23, Viu23	ips, ips, blo, blo	XXY_XY, XXY_XY, X_XX, X_XXY
ENSG00000092094	OSGEP	chr14	1	0.0322581	Viu23	mus	X_XXY
ENSG00000092096	SLC22A17	chr14	1	0.0322581	Viu23	fat	X_XXY
ENSG00000092108	SCFD1	chr14	2	0.0645161	Liu23, Zha20	lcl, pbm	XXYY_XY, X_XX
ENSG00000092140	G2E3	chr14	2	0.0645161	Ast23, Viu23	ips, fat	XXY_XY, X_XXY
ENSG00000092148	HECTD1	chr14	2	0.0645161	Viu23, Viu23	blo, fat	X_XXY, X_XXY
ENSG00000092199	HNRNPC	chr14	2	0.0645161	Ast23, Viu23	ips, blo	XXY_XY, X_XXY
ENSG00000092200	RPGRIP1	chr14	1	0.0322581	Wil22	tes	XXY_XY
ENSG00000092201	SUPT16H	chr14	1	0.0322581	Viu23	blo	X_XXY
ENSG00000092203	TOX4	chr14	2	0.0645161	Viu23, Viu23	blo, mus	X_XXY, X_XXY
ENSG00000092295	TGM1	chr14	1	0.0322581	Viu23	mus	X_XXY
ENSG00000092330	TINF2	chr14	2	0.0645161	Ast23, Viu23	ips, mus	XXY_XY, X_XXY
ENSG00000092345	DAZL	chr3	1	0.0322581	Ast23	ips	XXY_XY
ENSG00000092377	TBL1Y	Y_link	1	0.0322581	Ast23	ips	XXY_XY
ENSG00000092421	SEMA6A	chr5	1	0.0322581	Ast23	ips	XXY_XY
ENSG00000092439	TRPM7	chr15	2	0.0645161	Ast23, Viu23	ips, mus	XXY_XY, X_XXY
ENSG00000092445	TYRO3	chr15	1	0.0322581	Ast23	ips	XXY_XY
ENSG00000092470	WDR76	chr15	1	0.0322581	Viu23	fat	X_XXY
ENSG00000092529	CAPN3	chr15	1	0.0322581	Viu23	fat	X_XXY
ENSG00000092531	SNAP23	chr15	4	0.129032	Viu23, Viu23, Viu23, Zha20	blo, blo, fat, pbm	X_XX, X_XXY, X_XXY, X_XX
ENSG00000092607	TBX15	chr1	1	0.0322581	Viu23	mus	X_XXY
ENSG00000092621	PHGDH	chr1	1	0.0322581	Viu23	mus	X_XXY
ENSG00000092820	EZR	chr6	2	0.0645161	Viu23, Viu23	blo, mus	X_XXY, X_XXY
ENSG00000092841	MYL6	chr12	3	0.0967742	Ast23, Viu23, Zha20	ips, blo, pbm	XXY_XY, X_XX, X_XX
ENSG00000092847	AGO1	chr1	1	0.0322581	Viu23	blo	X_XXY
ENSG00000092853	CLSPN	chr1	1	0.0322581	Wil22	tes	XXY_XY
ENSG00000092871	RFFL	chr17	1	0.0322581	Zha20	pbm	X_XX
ENSG00000092929	UNC13D	chr17	1	0.0322581	Viu23	mus	X_XXY
ENSG00000092931	MFSD11	chr17	2	0.0645161	Viu23, Viu23	blo, mus	X_XXY, X_XXY
ENSG00000092964	DPYSL2	chr8	2	0.0645161	Ast23, Viu23	ips, fat	XXY_XY, X_XXY
ENSG00000092969	TGFB2	chr1	2	0.0645161	Viu23, Viu23	blo, blo	X_XX, X_XXY
ENSG00000093000	NUP50	chr22	3	0.0967742	Viu23, Viu23, Win18	blo, blo, tes	X_XX, X_XXY, XXY_XY
ENSG00000093010	COMT	chr22	1	0.0322581	Ast23	ips	XXY_XY
ENSG00000093072	ADA2	chr22	1	0.0322581	Ast23	ips	XXY_XY
ENSG00000093167	LRRFIP2	chr3	4	0.129032	Ast23, Liu23, Viu23, Zha20	ips, lcl, mus, pbm	XXY_XY, XXYY_XY, X_XXY, X_XX
ENSG00000093183	SEC22C	chr3	3	0.0967742	Ast23, Viu23, Viu23	ips, blo, mus	XXY_XY, X_XXY, X_XXY
ENSG00000093217	XYLB	chr3	1	0.0322581	Ast23	ips	XXY_XY
ENSG00000094755	GABRP	chr5	1	0.0322581	Ast23	ips	XXY_XY
ENSG00000094796	KRT31	chr17	2	0.0645161	Viu23, Viu23	fat, mus	XXY_XY, X_XXY
ENSG00000094841	UPRT	X_link	2	0.0645161	Viu23, Viu23	fat, mus	X_XXY, X_XXY
ENSG00000094914	AAAS	chr12	1	0.0322581	Viu23	fat	X_XXY
ENSG00000094916	CBX5	chr12	4	0.129032	Viu23, Viu23, Viu23, Zha20	blo, blo, fat, pbm	X_XX, X_XXY, X_XXY, X_XX
ENSG00000094963	FMO2	chr1	1	0.0322581	Viu23	fat	X_XXY
ENSG00000094975	SUCO	chr1	3	0.0967742	Ast23, Viu23, Viu23	ips, blo, fat	XXY_XY, X_XX, X_XXY
ENSG00000095002	MSH2	chr2	1	0.0322581	Ast23	ips	XXY_XY
ENSG00000095015	MAP3K1	chr5	1	0.0322581	Viu23	blo	X_XX
ENSG00000095059	DHPS	chr19	1	0.0322581	Ast23	ips	XXY_XY
ENSG00000095066	HOOK2	chr19	1	0.0322581	Viu23	fat	X_XXY
ENSG00000095139	ARCN1	chr11	2	0.0645161	Viu23, Viu23	fat, mus	X_XXY, X_XXY
ENSG00000095209	TMEM38B	chr9	1	0.0322581	Viu23	blo	X_XX
ENSG00000095261	PSMD5	chr9	2	0.0645161	Viu23, Viu23	mus, mus	X_XXY, XXY_XY
ENSG00000095303	PTGS1	chr9	4	0.129032	Ast23, Viu23, Viu23, Viu23	ips, blo, blo, fat	XXY_XY, X_XX, X_XXY, X_XX
ENSG00000095321	CRAT	chr9	3	0.0967742	Liu23, Liu23, Liu23	lcl, lcl, lcl	XXX_XY, XXY_XY, XXYY_XY
ENSG00000095370	SH2D3C	chr9	3	0.0967742	Ast23, Ast23, Viu23	ips, ips, mus	XXY_XY, XXY_XY, X_XXY
ENSG00000095383	TBC1D2	chr9	3	0.0967742	Ast23, Ast23, Viu23	ips, ips, blo	XXY_XY, XXY_XY, X_XXY
ENSG00000095397	WHRN	chr9	1	0.0322581	Zha20	pbm	X_XX
ENSG00000095485	CWF19L1	chr10	1	0.0322581	Viu23	fat	X_XXY
ENSG00000095539	SEMA4G	chr10	1	0.0322581	Viu23	blo	X_XXY
ENSG00000095564	BTAF1	chr10	2	0.0645161	Ast23, Viu23	ips, mus	XXY_XY, X_XXY
ENSG00000095574	IKZF5	chr10	1	0.0322581	Viu23	fat	X_XXY
ENSG00000095587	TLL2	chr10	1	0.0322581	Ast23	ips	XXY_XY
ENSG00000095596	CYP26A1	chr10	1	0.0322581	Ast23	ips	XXY_XY
ENSG00000095627	TDRD1	chr10	2	0.0645161	Ast23, Wil22	ips, tes	XXY_XY, XXY_XY
ENSG00000095637	SORBS1	chr10	1	0.0322581	Ast23	ips	XXY_XY
ENSG00000095739	BAMBI	chr10	2	0.0645161	Ast23, Viu23	ips, mus	XXY_XY, X_XXY
ENSG00000095752	IL11	chr19	3	0.0967742	Ast23, Ast23, Wil22	ips, ips, tes	XXY_XY, XXY_XY, XXY_XY
ENSG00000095777	MYO3A	chr10	1	0.0322581	Ast23	ips	XXY_XY
ENSG00000095787	WAC	chr10	2	0.0645161	Viu23, Viu23	blo, blo	X_XX, X_XXY
ENSG00000095906	NUBP2	chr16	2	0.0645161	Ast23, Viu23	ips, fat	XXY_XY, X_XXY
ENSG00000095932	SMIM24	chr19	3	0.0967742	Ast23, Ast23, Viu23	ips, ips, blo	XXY_XY, XXY_XY, X_XXY
ENSG00000095951	HIVEP1	chr6	1	0.0322581	Ast23	ips	XXY_XY
ENSG00000095970	TREM2	chr6	1	0.0322581	Viu23	mus	X_XXY
ENSG00000096060	FKBP5	chr6	2	0.0645161	Viu23, Viu23	fat, mus	X_XXY, X_XXY
ENSG00000096063	SRPK1	chr6	1	0.0322581	Viu23	blo	X_XX
ENSG00000096070	BRPF3	chr6	3	0.0967742	Ast23, Viu23, Zha20	ips, fat, pbm	XXY_XY, X_XXY, X_XX
ENSG00000096080	MRPS18A	chr6	2	0.0645161	Ast23, Viu23	ips, mus	XXY_XY, X_XXY
ENSG00000096092	TMEM14A	chr6	1	0.0322581	Ast23	ips	XXY_XY
ENSG00000096384	HSP90AB1	chr6	2	0.0645161	Viu23, Viu23	fat, mus	XXY_XY, X_XXY
ENSG00000096401	CDC5L	chr6	3	0.0967742	Ast23, Liu23, Viu23	ips, lcl, blo	XXY_XY, XXYY_XY, X_XX
ENSG00000096433	ITPR3	chr6	1	0.0322581	Zha20	pbm	X_XX
ENSG00000096654	ZNF184	chr6	2	0.0645161	Ast23, Viu23	ips, fat	XXY_XY, X_XXY
ENSG00000096696	DSP	chr6	2	0.0645161	Ast23, Viu23	ips, fat	XXY_XY, XXY_XY
ENSG00000096746	HNRNPH3	chr10	1	0.0322581	Ast23	ips	XXY_XY
ENSG00000096872	IFT74	chr9	1	0.0322581	Viu23	blo	X_XXY
ENSG00000096968	JAK2	chr9	3	0.0967742	Ast23, Ast23, Viu23	ips, ips, fat	XXY_XY, XXY_XY, X_XXY
ENSG00000097007	ABL1	chr9	1	0.0322581	Liu23	lcl	XXYY_XY
ENSG00000097021	ACOT7	chr1	6	0.193548	Ast23, Liu23, Liu23, Liu23, Viu23, Zha20	ips, lcl, lcl, lcl, blo, pbm	XXY_XY, XXX_XX, XXX_XY, XYY_XX, X_XXY, X_XX
ENSG00000097033	SH3GLB1	chr1	1	0.0322581	Viu23	blo	X_XX
ENSG00000097046	CDC7	chr1	2	0.0645161	Ast23, Viu23	ips, mus	XXY_XY, X_XXY
ENSG00000097096	SYDE2	chr1	1	0.0322581	Ast23	ips	XXY_XY
ENSG00000099139	PCSK5	chr9	1	0.0322581	Liu23	lcl	XXX_XYY
ENSG00000099194	SCD	chr10	2	0.0645161	Viu23, Viu23	mus, mus	X_XXY, XXY_XY
ENSG00000099203	TMED1	chr19	3	0.0967742	Ast23, Viu23, Viu23	ips, blo, blo	XXY_XY, X_XXY, XXY_XY
ENSG00000099204	ABLIM1	chr10	3	0.0967742	Viu23, Viu23, Zha20	blo, blo, pbm	X_XX, X_XXY, X_XX
ENSG00000099250	NRP1	chr10	3	0.0967742	Viu23, Viu23, Zha20	blo, blo, pbm	X_XX, X_XXY, X_XX
ENSG00000099256	PRTFDC1	chr10	5	0.16129	Ast23, Ast23, Liu23, Viu23, Viu23	ips, ips, lcl, blo, blo	XXY_XY, XXY_XY, XXX_XYY, X_XX, X_XXY
ENSG00000099260	PALMD	chr1	1	0.0322581	Viu23	mus	X_XXY
ENSG00000099282	TSPAN15	chr10	2	0.0645161	Viu23, Viu23	blo, mus	X_XX, X_XXY
ENSG00000099284	MACROH2A2	chr10	4	0.129032	Ast23, Ast23, Viu23, Zha20	ips, ips, fat, pbm	XXY_XY, XXY_XY, X_XXY, X_XX
ENSG00000099290	WASHC2A	chr10	2	0.0645161	Ast23, Viu23	ips, blo	XXY_XY, X_XX
ENSG00000099308	MAST3	chr19	1	0.0322581	Viu23	blo	X_XXY
ENSG00000099326	MZF1	chr19	2	0.0645161	Viu23, Viu23	fat, mus	X_XXY, X_XXY
ENSG00000099331	MYO9B	chr19	3	0.0967742	Viu23, Viu23, Viu23	blo, fat, mus	X_XXY, X_XXY, X_XXY
ENSG00000099337	KCNK6	chr19	1	0.0322581	Zha20	pbm	X_XX
ENSG00000099338	CATSPERG	chr19	3	0.0967742	Ast23, Viu23, Wil22	ips, mus, tes	XXY_XY, X_XXY, XXY_XY
ENSG00000099341	PSMD8	chr19	3	0.0967742	Liu23, Viu23, Viu23	lcl, fat, mus	XXX_XY, X_XXY, X_XXY
ENSG00000099364	FBXL19	chr16	3	0.0967742	Viu23, Viu23, Viu23	blo, fat, mus	X_XXY, X_XXY, X_XXY
ENSG00000099365	STX1B	chr16	1	0.0322581	Viu23	mus	X_XXY
ENSG00000099381	SETD1A	chr16	1	0.0322581	Viu23	fat	X_XXY
ENSG00000099385	BCL7C	chr16	3	0.0967742	Viu23, Viu23, Zha20	blo, blo, pbm	X_XX, X_XXY, X_XX
ENSG00000099399	MAGEB2	X_link	1	0.0322581	Wil22	tes	XXY_XY
ENSG00000099622	CIRBP	chr19	1	0.0322581	Ast23	ips	XXY_XY
ENSG00000099624	ATP5F1D	chr19	1	0.0322581	Viu23	fat	X_XXY
ENSG00000099715	PCDH11Y	Y_link	7	0.225806	Ast23, Ast23, Liu23, Liu23, Liu23, Liu23, Liu23	ips, ips, lcl, lcl, lcl, lcl, lcl	XXY_XY, XXY_XY, XXX_XXY, XXX_XY, XXX_XYY, XXYY_XXX, XYY_XX
ENSG00000099785	MARCHF2	chr19	2	0.0645161	Liu23, Liu23	lcl, lcl	XXX_XY, XXYY_XY
ENSG00000099795	NDUFB7	chr19	1	0.0322581	Viu23	fat	X_XXY
ENSG00000099797	TECR	chr19	3	0.0967742	Ast23, Viu23, Viu23	ips, fat, mus	XXY_XY, X_XXY, X_XXY
ENSG00000099800	TIMM13	chr19	1	0.0322581	Ast23	ips	XXY_XY
ENSG00000099810	MTAP	chr9	2	0.0645161	Viu23, Viu23	blo, fat	X_XXY, X_XXY
ENSG00000099812	MISP	chr19	1	0.0322581	Liu23	lcl	XXX_XYY
ENSG00000099814	CEP170B	chr14	2	0.0645161	Viu23, Viu23	blo, blo	X_XX, X_XXY
ENSG00000099817	POLR2E	chr19	1	0.0322581	Viu23	fat	X_XXY
ENSG00000099821	POLRMT	chr19	1	0.0322581	Viu23	fat	X_XXY
ENSG00000099822	HCN2	chr19	2	0.0645161	Ast23, Ast23	ips, ips	XXY_XY, XXY_XY
ENSG00000099840	IZUMO4	chr19	1	0.0322581	Wil22	tes	XXY_XY
ENSG00000099849	RASSF7	chr11	2	0.0645161	Viu23, Viu23	fat, mus	X_XXY, X_XXY
ENSG00000099860	GADD45B	chr19	1	0.0322581	Ast23	ips	XXY_XY
ENSG00000099864	PALM	chr19	1	0.0322581	Ast23	ips	XXY_XY
ENSG00000099866	MADCAM1	chr19	2	0.0645161	Ast23, Viu23	ips, fat	XXY_XY, X_XXY
ENSG00000099875	MKNK2	chr19	1	0.0322581	Viu23	blo	X_XXY
ENSG00000099889	ARVCF	chr22	1	0.0322581	Ast23	ips	XXY_XY
ENSG00000099899	TRMT2A	chr22	1	0.0322581	Viu23	fat	X_XXY
ENSG00000099901	RANBP1	chr22	1	0.0322581	Viu23	blo	X_XXY
ENSG00000099904	ZDHHC8	chr22	2	0.0645161	Viu23, Viu23	fat, mus	X_XXY, X_XXY
ENSG00000099910	KLHL22	chr22	8	0.258065	Ast23, Liu23, Liu23, Liu23, Viu23, Viu23, Viu23, Zha20	ips, lcl, lcl, lcl, blo, blo, mus, pbm	XXY_XY, XXX_XY, XXY_XY, XXYY_XY, X_XX, X_XXY, X_XXY, X_XX
ENSG00000099917	MED15	chr22	1	0.0322581	Viu23	fat	X_XXY
ENSG00000099940	SNAP29	chr22	2	0.0645161	Ast23, Viu23	ips, blo	XXY_XY, X_XX
ENSG00000099942	CRKL	chr22	2	0.0645161	Viu23, Viu23	blo, fat	X_XXY, X_XXY
ENSG00000099949	LZTR1	chr22	1	0.0322581	Viu23	mus	X_XXY
ENSG00000099953	MMP11	chr22	2	0.0645161	Ast23, Viu23	ips, blo	XXY_XY, X_XXY
ENSG00000099954	CECR2	chr22	2	0.0645161	Viu23, Viu23	fat, fat	X_XXY, XXY_XY
ENSG00000099956	SMARCB1	chr22	2	0.0645161	Viu23, Zha20	mus, pbm	X_XXY, X_XX
ENSG00000099958	DERL3	chr22	3	0.0967742	Ast23, Ast23, Viu23	ips, ips, fat	XXY_XY, XXY_XY, XXY_XY
ENSG00000099968	BCL2L13	chr22	1	0.0322581	Viu23	blo	X_XX
ENSG00000099991	CABIN1	chr22	2	0.0645161	Viu23, Viu23	blo, mus	X_XX, X_XXY
ENSG00000099992	TBC1D10A	chr22	1	0.0322581	Ast23	ips	XXY_XY
ENSG00000099994	SUSD2	chr22	1	0.0322581	Ast23	ips	XXY_XY
ENSG00000099995	SF3A1	chr22	2	0.0645161	Viu23, Zha20	fat, pbm	X_XXY, X_XX
ENSG00000099999	RNF215	chr22	1	0.0322581	Ast23	ips	XXY_XY
ENSG00000100003	SEC14L2	chr22	3	0.0967742	Viu23, Viu23, Viu23	blo, blo, mus	X_XX, X_XXY, X_XXY
ENSG00000100023	PPIL2	chr22	1	0.0322581	Viu23	fat	X_XXY
ENSG00000100024	UPB1	chr22	1	0.0322581	Viu23	mus	X_XXY
ENSG00000100027	YPEL1	chr22	1	0.0322581	Ast23	ips	XXY_XY
ENSG00000100028	SNRPD3	chr22	1	0.0322581	Viu23	fat	X_XXY
ENSG00000100029	PES1	chr22	1	0.0322581	Viu23	blo	X_XX
ENSG00000100030	MAPK1	chr22	4	0.129032	Viu23, Viu23, Viu23, Viu23	blo, blo, fat, mus	X_XX, X_XXY, X_XXY, X_XXY
ENSG00000100031	GGT1	chr22	4	0.129032	Ast23, Ast23, Viu23, Viu23	ips, ips, blo, mus	XXY_XY, XXY_XY, X_XXY, X_XXY
ENSG00000100033	PRODH	chr22	1	0.0322581	Ast23	ips	XXY_XY
ENSG00000100034	PPM1F	chr22	2	0.0645161	Ast23, Viu23	ips, blo	XXY_XY, X_XXY
ENSG00000100036	SLC35E4	chr22	1	0.0322581	Viu23	mus	X_XXY
ENSG00000100038	TOP3B	chr22	1	0.0322581	Viu23	mus	X_XXY
ENSG00000100056	ESS2	chr22	1	0.0322581	Viu23	fat	X_XXY
ENSG00000100060	MFNG	chr22	2	0.0645161	Ast23, Viu23	ips, fat	XXY_XY, X_XXY
ENSG00000100077	GRK3	chr22	3	0.0967742	Viu23, Viu23, Zha20	fat, mus, pbm	X_XXY, X_XXY, X_XX
ENSG00000100083	GGA1	chr22	1	0.0322581	Viu23	fat	X_XXY
ENSG00000100092	SH3BP1	chr22	2	0.0645161	Ast23, Ast23	ips, ips	XXY_XY, XXY_XY
ENSG00000100097	LGALS1	chr22	3	0.0967742	Ast23, Ast23, Viu23	ips, ips, mus	XXY_XY, XXY_XY, X_XXY
ENSG00000100099	HPS4	chr22	4	0.129032	Ast23, Viu23, Viu23, Viu23	ips, blo, blo, mus	XXY_XY, X_XX, X_XXY, X_XXY
ENSG00000100100	PIK3IP1	chr22	5	0.16129	Ast23, Viu23, Viu23, Viu23, Viu23	ips, blo, fat, mus, mus	XXY_XY, X_XX, X_XXY, X_XXY, XXY_XY
ENSG00000100105	PATZ1	chr22	2	0.0645161	Ast23, Viu23	ips, mus	XXY_XY, X_XXY
ENSG00000100106	TRIOBP	chr22	2	0.0645161	Viu23, Viu23	blo, fat	X_XXY, X_XXY
ENSG00000100116	GCAT	chr22	2	0.0645161	Ast23, Viu23	ips, blo	XXY_XY, X_XXY
ENSG00000100122	CRYBB1	chr22	1	0.0322581	Ast23	ips	XXY_XY
ENSG00000100124	ANKRD54	chr22	1	0.0322581	Viu23	fat	X_XXY
ENSG00000100138	SNU13	chr22	1	0.0322581	Viu23	mus	X_XXY
ENSG00000100139	MICALL1	chr22	3	0.0967742	Viu23, Viu23, Zha20	fat, mus, pbm	X_XXY, X_XXY, X_XX
ENSG00000100142	POLR2F	chr22	1	0.0322581	Viu23	mus	X_XXY
ENSG00000100146	SOX10	chr22	1	0.0322581	Viu23	mus	X_XXY
ENSG00000100150	DEPDC5	chr22	3	0.0967742	Ast23, Viu23, Win18	ips, fat, tes	XXY_XY, X_XXY, XXY_XY
ENSG00000100154	TTC28	chr22	2	0.0645161	Viu23, Zha20	blo, pbm	X_XXY, X_XX
ENSG00000100162	CENPM	chr22	1	0.0322581	Ast23	ips	XXY_XY
ENSG00000100167	SEPTIN3	chr22	1	0.0322581	Ast23	ips	XXY_XY
ENSG00000100170	SLC5A1	chr22	1	0.0322581	Win18	tes	XXY_XY
ENSG00000100196	KDELR3	chr22	1	0.0322581	Viu23	blo	X_XX
ENSG00000100201	DDX17	chr22	2	0.0645161	Viu23, Viu23	fat, mus	X_XXY, X_XXY
ENSG00000100206	DMC1	chr22	1	0.0322581	Ast23	ips	XXY_XY
ENSG00000100207	TCF20	chr22	1	0.0322581	Viu23	fat	X_XXY
ENSG00000100211	CBY1	chr22	1	0.0322581	Viu23	blo	X_XXY
ENSG00000100216	TOMM22	chr22	1	0.0322581	Viu23	mus	X_XXY
ENSG00000100219	XBP1	chr22	1	0.0322581	Zha20	pbm	X_XX
ENSG00000100220	RTCB	chr22	2	0.0645161	Viu23, Zha20	mus, pbm	X_XXY, X_XX
ENSG00000100221	JOSD1	chr22	2	0.0645161	Ast23, Viu23	ips, blo	XXY_XY, X_XXY
ENSG00000100226	GTPBP1	chr22	2	0.0645161	Viu23, Viu23	blo, blo	X_XX, X_XXY
ENSG00000100239	PPP6R2	chr22	1	0.0322581	Viu23	fat	X_XXY
ENSG00000100241	SBF1	chr22	1	0.0322581	Viu23	fat	X_XXY
ENSG00000100242	SUN2	chr22	1	0.0322581	Ast23	ips	XXY_XY
ENSG00000100243	CYB5R3	chr22	1	0.0322581	Ast23	ips	XXY_XY
ENSG00000100258	LMF2	chr22	3	0.0967742	Viu23, Viu23, Viu23	blo, fat, mus	X_XXY, X_XXY, X_XXY
ENSG00000100263	RHBDD3	chr22	1	0.0322581	Viu23	fat	XXY_XY
ENSG00000100266	PACSIN2	chr22	3	0.0967742	Viu23, Viu23, Zha20	blo, blo, pbm	X_XX, X_XXY, X_XX
ENSG00000100271	TTLL1	chr22	1	0.0322581	Zha20	pbm	XXY_XY
ENSG00000100281	HMGXB4	chr22	1	0.0322581	Viu23	fat	XXY_XY
ENSG00000100284	TOM1	chr22	1	0.0322581	Viu23	blo	X_XXY
ENSG00000100285	NEFH	chr22	3	0.0967742	Ast23, Viu23, Viu23	ips, blo, blo	XXY_XY, X_XX, X_XXY
ENSG00000100288	CHKB	chr22	3	0.0967742	Ast23, Viu23, Viu23	ips, fat, mus	XXY_XY, X_XXY, X_XXY
ENSG00000100290	BIK	chr22	2	0.0645161	Liu23, Liu23	lcl, lcl	XXX_XY, XXYY_XY
ENSG00000100292	HMOX1	chr22	2	0.0645161	Ast23, Viu23	ips, mus	XXY_XY, X_XXY
ENSG00000100296	THOC5	chr22	1	0.0322581	Viu23	blo	X_XXY
ENSG00000100298	APOBEC3H	chr22	2	0.0645161	Ast23, Ast23	ips, ips	XXY_XY, XXY_XY
ENSG00000100299	ARSA	chr22	3	0.0967742	Viu23, Viu23, Viu23	blo, fat, mus	X_XXY, X_XXY, X_XXY
ENSG00000100300	TSPO	chr22	2	0.0645161	Ast23, Viu23	ips, fat	XXY_XY, X_XXY
ENSG00000100304	TTLL12	chr22	1	0.0322581	Viu23	mus	X_XXY
ENSG00000100307	CBX7	chr22	2	0.0645161	Viu23, Viu23	fat, mus	X_XXY, X_XXY
ENSG00000100311	PDGFB	chr22	1	0.0322581	Viu23	blo	X_XX
ENSG00000100312	ACR	chr22	1	0.0322581	Viu23	blo	X_XX
ENSG00000100316	RPL3	chr22	1	0.0322581	Ast23	ips	XXY_XY
ENSG00000100319	ZMAT5	chr22	2	0.0645161	Liu23, Viu23	lcl, fat	XXX_XY, X_XXY
ENSG00000100320	RBFOX2	chr22	2	0.0645161	Viu23, Viu23	blo, blo	X_XX, X_XXY
ENSG00000100324	TAB1	chr22	6	0.193548	Liu23, Liu23, Liu23, Viu23, Viu23, Viu23	lcl, lcl, lcl, blo, blo, fat	XXX_XY, XXY_XY, XXYY_XY, X_XX, X_XXY, X_XXY
ENSG00000100330	MTMR3	chr22	3	0.0967742	Ast23, Viu23, Viu23	ips, blo, blo	XXY_XY, X_XX, X_XXY
ENSG00000100335	MIEF1	chr22	1	0.0322581	Viu23	blo	X_XX
ENSG00000100342	APOL1	chr22	2	0.0645161	Viu23, Viu23	blo, blo	X_XX, X_XXY
ENSG00000100346	CACNA1I	chr22	5	0.16129	Ast23, Ast23, Viu23, Viu23, Zha20	ips, ips, blo, blo, pbm	XXY_XY, XXY_XY, X_XX, X_XXY, XXY_XY
ENSG00000100347	SAMM50	chr22	1	0.0322581	Viu23	mus	X_XXY
ENSG00000100348	TXN2	chr22	1	0.0322581	Liu23	lcl	XXX_XY
ENSG00000100350	FOXRED2	chr22	1	0.0322581	Ast23	ips	XXY_XY
ENSG00000100351	GRAP2	chr22	2	0.0645161	Zha20, Zha20	pbm, pbm	X_XX, XXY_XY
ENSG00000100353	EIF3D	chr22	2	0.0645161	Viu23, Viu23	fat, mus	XXY_XY, X_XXY
ENSG00000100354	TNRC6B	chr22	2	0.0645161	Liu23, Viu23	lcl, mus	XXX_XY, X_XXY
ENSG00000100359	SGSM3	chr22	2	0.0645161	Ast23, Viu23	ips, blo	XXY_XY, X_XX
ENSG00000100362	PVALB	chr22	2	0.0645161	Ast23, Viu23	ips, mus	XXY_XY, X_XXY
ENSG00000100365	NCF4	chr22	1	0.0322581	Viu23	blo	X_XXY
ENSG00000100372	SLC25A17	chr22	1	0.0322581	Viu23	mus	X_XXY
ENSG00000100379	KCTD17	chr22	3	0.0967742	Liu23, Liu23, Viu23	lcl, lcl, mus	XXX_XY, XXYY_XY, X_XXY
ENSG00000100380	ST13	chr22	3	0.0967742	Ast23, Liu23, Viu23	ips, lcl, mus	XXY_XY, XXX_XY, X_XXY
ENSG00000100385	IL2RB	chr22	1	0.0322581	Zha20	pbm	X_XX
ENSG00000100395	L3MBTL2	chr22	1	0.0322581	Ast23	ips	XXY_XY
ENSG00000100403	ZC3H7B	chr22	1	0.0322581	Viu23	fat	X_XXY
ENSG00000100410	PHF5A	chr22	1	0.0322581	Viu23	blo	X_XX
ENSG00000100412	ACO2	chr22	1	0.0322581	Viu23	fat	X_XXY
ENSG00000100413	POLR3H	chr22	1	0.0322581	Viu23	blo	X_XX
ENSG00000100416	TRMU	chr22	1	0.0322581	Ast23	ips	XXY_XY
ENSG00000100417	PMM1	chr22	1	0.0322581	Ast23	ips	XXY_XY
ENSG00000100418	DESI1	chr22	1	0.0322581	Viu23	mus	X_XXY
ENSG00000100422	CERK	chr22	1	0.0322581	Viu23	mus	X_XXY
ENSG00000100425	BRD1	chr22	1	0.0322581	Viu23	mus	X_XXY
ENSG00000100426	ZBED4	chr22	1	0.0322581	Viu23	mus	X_XXY
ENSG00000100427	MLC1	chr22	4	0.129032	Liu23, Liu23, Viu23, Zha20	lcl, lcl, fat, pbm	XXX_XY, XXYY_XY, X_XXY, X_XX
ENSG00000100429	HDAC10	chr22	1	0.0322581	Viu23	mus	X_XXY
ENSG00000100439	ABHD4	chr14	2	0.0645161	Viu23, Viu23	blo, mus	X_XXY, X_XXY
ENSG00000100441	KHNYN	chr14	2	0.0645161	Ast23, Zha20	ips, pbm	XXY_XY, XXY_XY
ENSG00000100445	SDR39U1	chr14	3	0.0967742	Viu23, Viu23, Win18	blo, fat, tes	X_XX, X_XXY, XXY_XY
ENSG00000100448	CTSG	chr14	3	0.0967742	Viu23, Viu23, Viu23	blo, blo, blo	X_XX, X_XXY, XXY_XY
ENSG00000100453	GZMB	chr14	1	0.0322581	Viu23	mus	X_XXY
ENSG00000100461	RBM23	chr14	3	0.0967742	Ast23, Viu23, Viu23	ips, blo, fat	XXY_XY, X_XXY, X_XXY
ENSG00000100473	COCH	chr14	2	0.0645161	Viu23, Viu23	blo, fat	X_XX, X_XXY
ENSG00000100478	AP4S1	chr14	1	0.0322581	Ast23	ips	XXY_XY
ENSG00000100479	POLE2	chr14	3	0.0967742	Ast23, Viu23, Viu23	ips, blo, mus	XXY_XY, X_XXY, X_XXY
ENSG00000100483	VCPKMT	chr14	3	0.0967742	Ast23, Viu23, Viu23	ips, blo, blo	XXY_XY, X_XX, X_XXY
ENSG00000100485	SOS2	chr14	2	0.0645161	Viu23, Viu23	blo, blo	X_XX, X_XXY
ENSG00000100503	NIN	chr14	3	0.0967742	Ast23, Viu23, Viu23	ips, mus, mus	XXY_XY, X_XXY, XXY_XY
ENSG00000100504	PYGL	chr14	4	0.129032	Ast23, Viu23, Viu23, Viu23	ips, blo, blo, mus	XXY_XY, X_XX, X_XXY, X_XXY
ENSG00000100505	TRIM9	chr14	1	0.0322581	Viu23	blo	X_XXY
ENSG00000100519	PSMC6	chr14	2	0.0645161	Viu23, Viu23	fat, mus	X_XXY, X_XXY
ENSG00000100522	GNPNAT1	chr14	3	0.0967742	Viu23, Viu23, Zha20	blo, mus, pbm	X_XXY, X_XXY, X_XX
ENSG00000100523	DDHD1	chr14	1	0.0322581	Viu23	mus	X_XXY
ENSG00000100526	CDKN3	chr14	1	0.0322581	Wil22	tes	XXY_XY
ENSG00000100528	CNIH1	chr14	2	0.0645161	Ast23, Viu23	ips, mus	XXY_XY, X_XXY
ENSG00000100532	CGRRF1	chr14	1	0.0322581	Ast23	ips	XXY_XY
ENSG00000100554	ATP6V1D	chr14	2	0.0645161	Viu23, Viu23	blo, blo	X_XX, X_XXY
ENSG00000100564	PIGH	chr14	2	0.0645161	Ast23, Viu23	ips, blo	XXY_XY, X_XXY
ENSG00000100565	LRRC74A	chr14	1	0.0322581	Wil22	tes	XXY_XY
ENSG00000100567	PSMA3	chr14	1	0.0322581	Ast23	ips	XXY_XY
ENSG00000100568	VTI1B	chr14	1	0.0322581	Viu23	mus	X_XXY
ENSG00000100575	TIMM9	chr14	1	0.0322581	Viu23	blo	X_XXY
ENSG00000100577	GSTZ1	chr14	2	0.0645161	Viu23, Viu23	fat, mus	X_XXY, X_XXY
ENSG00000100578	KIAA0586	chr14	1	0.0322581	Viu23	mus	X_XXY
ENSG00000100580	TMED8	chr14	1	0.0322581	Ast23	ips	XXY_XY
ENSG00000100583	SAMD15	chr14	1	0.0322581	Wil22	tes	XXY_XY
ENSG00000100599	RIN3	chr14	1	0.0322581	Ast23	ips	XXY_XY
ENSG00000100603	SNW1	chr14	1	0.0322581	Viu23	mus	X_XXY
ENSG00000100604	CHGA	chr14	1	0.0322581	Ast23	ips	XXY_XY
ENSG00000100605	ITPK1	chr14	2	0.0645161	Viu23, Viu23	blo, fat	X_XXY, X_XXY
ENSG00000100612	DHRS7	chr14	2	0.0645161	Viu23, Viu23	blo, blo	X_XX, X_XXY
ENSG00000100614	PPM1A	chr14	1	0.0322581	Ast23	ips	XXY_XY
ENSG00000100625	SIX4	chr14	1	0.0322581	Viu23	fat	X_XXY
ENSG00000100626	GALNT16	chr14	1	0.0322581	Ast23	ips	XXY_XY
ENSG00000100628	ASB2	chr14	3	0.0967742	Viu23, Viu23, Viu23	blo, blo, mus	X_XX, X_XXY, X_XXY
ENSG00000100629	CEP128	chr14	2	0.0645161	Ast23, Liu23	ips, lcl	XXY_XY, XXYY_XY
ENSG00000100647	SUSD6	chr14	4	0.129032	Ast23, Ast23, Viu23, Win18	ips, ips, blo, tes	XXY_XY, XXY_XY, X_XXY, XXY_XY
ENSG00000100664	EIF5	chr14	3	0.0967742	Ast23, Ast23, Viu23	ips, ips, mus	XXY_XY, XXY_XY, X_XXY
ENSG00000100678	SLC8A3	chr14	4	0.129032	Ast23, Ast23, Viu23, Viu23	ips, ips, blo, blo	XXY_XY, XXY_XY, X_XX, X_XXY
ENSG00000100697	DICER1	chr14	2	0.0645161	Ast23, Zha20	ips, pbm	XXY_XY, X_XX
ENSG00000100711	ZFYVE21	chr14	1	0.0322581	Zha20	pbm	X_XX
ENSG00000100721	TCL1A	chr14	2	0.0645161	Ast23, Viu23	ips, mus	XXY_XY, X_XXY
ENSG00000100722	ZC3H14	chr14	3	0.0967742	Ast23, Viu23, Viu23	ips, blo, blo	XXY_XY, X_XX, X_XXY
ENSG00000100726	TELO2	chr16	3	0.0967742	Ast23, Viu23, Viu23	ips, fat, mus	XXY_XY, X_XXY, X_XXY
ENSG00000100731	PCNX1	chr14	1	0.0322581	Viu23	blo	X_XXY
ENSG00000100744	GSKIP	chr14	3	0.0967742	Ast23, Viu23, Viu23	ips, blo, fat	XXY_XY, X_XX, X_XXY
ENSG00000100749	VRK1	chr14	1	0.0322581	Viu23	fat	X_XXY
ENSG00000100764	PSMC1	chr14	1	0.0322581	Viu23	mus	X_XXY
ENSG00000100784	RPS6KA5	chr14	3	0.0967742	Ast23, Viu23, Viu23	ips, blo, fat	XXY_XY, X_XXY, X_XXY
ENSG00000100804	PSMB5	chr14	3	0.0967742	Ast23, Ast23, Viu23	ips, ips, mus	XXY_XY, XXY_XY, X_XXY
ENSG00000100813	ACIN1	chr14	3	0.0967742	Ast23, Viu23, Viu23	ips, fat, mus	XXY_XY, X_XXY, X_XXY
ENSG00000100815	TRIP11	chr14	2	0.0645161	Viu23, Win18	blo, tes	X_XXY, XXY_XY
ENSG00000100823	APEX1	chr14	1	0.0322581	Viu23	fat	X_XXY
ENSG00000100836	PABPN1	chr14	1	0.0322581	Viu23	fat	XXY_XY
ENSG00000100842	EFS	chr14	3	0.0967742	Ast23, Viu23, Win18	ips, mus, tes	XXY_XY, X_XXY, XXY_XY
ENSG00000100865	CINP	chr14	1	0.0322581	Viu23	mus	X_XXY
ENSG00000100883	SRP54	chr14	1	0.0322581	Viu23	mus	X_XXY
ENSG00000100889	PCK2	chr14	2	0.0645161	Ast23, Ast23	ips, ips	XXY_XY, XXY_XY
ENSG00000100902	PSMA6	chr14	1	0.0322581	Ast23	ips	XXY_XY
ENSG00000100906	NFKBIA	chr14	2	0.0645161	Ast23, Viu23	ips, mus	XXY_XY, X_XXY
ENSG00000100911	PSME2	chr14	1	0.0322581	Viu23	blo	X_XX
ENSG00000100916	BRMS1L	chr14	1	0.0322581	Ast23	ips	XXY_XY
ENSG00000100926	TM9SF1	chr14	1	0.0322581	Viu23	blo	X_XXY
ENSG00000100934	SEC23A	chr14	1	0.0322581	Viu23	fat	X_XXY
ENSG00000100938	GMPR2	chr14	3	0.0967742	Viu23, Viu23, Viu23	blo, blo, fat	X_XX, X_XXY, X_XXY
ENSG00000100949	RABGGTA	chr14	2	0.0645161	Ast23, Viu23	ips, fat	XXY_XY, X_XXY
ENSG00000100982	PCIF1	chr20	3	0.0967742	Ast23, Viu23, Viu23	ips, blo, fat	XXY_XY, X_XXY, X_XXY
ENSG00000100985	MMP9	chr20	2	0.0645161	Ast23, Ast23	ips, ips	XXY_XY, XXY_XY
ENSG00000100991	TRPC4AP	chr20	3	0.0967742	Ast23, Viu23, Viu23	ips, blo, mus	XXY_XY, X_XXY, X_XXY
ENSG00000101000	PROCR	chr20	1	0.0322581	Ast23	ips	XXY_XY
ENSG00000101003	GINS1	chr20	1	0.0322581	Viu23	blo	X_XX
ENSG00000101004	NINL	chr20	4	0.129032	Ast23, Viu23, Viu23, Viu23	ips, blo, blo, mus	XXY_XY, X_XX, X_XXY, X_XXY
ENSG00000101017	CD40	chr20	2	0.0645161	Viu23, Viu23	blo, blo	X_XX, X_XXY
ENSG00000101019	UQCC1	chr20	2	0.0645161	Viu23, Viu23	blo, mus	X_XX, X_XXY
ENSG00000101040	ZMYND8	chr20	2	0.0645161	Ast23, Viu23	ips, blo	XXY_XY, X_XXY
ENSG00000101049	SGK2	chr20	3	0.0967742	Viu23, Viu23, Viu23	blo, blo, mus	X_XX, X_XXY, X_XXY
ENSG00000101057	MYBL2	chr20	2	0.0645161	Viu23, Wil22	mus, tes	X_XXY, XXY_XY
ENSG00000101076	HNF4A	chr20	1	0.0322581	Viu23	mus	X_XXY
ENSG00000101084	RAB5IF	chr20	3	0.0967742	Viu23, Viu23, Viu23	blo, blo, mus	X_XX, X_XXY, X_XXY
ENSG00000101098	RIMS4	chr20	1	0.0322581	Viu23	fat	X_XXY
ENSG00000101104	PABPC1L	chr20	2	0.0645161	Viu23, Viu23	blo, mus	X_XXY, X_XXY
ENSG00000101109	STK4	chr20	1	0.0322581	Viu23	mus	X_XXY
ENSG00000101115	SALL4	chr20	1	0.0322581	Wil22	tes	XXY_XY
ENSG00000101126	ADNP	chr20	2	0.0645161	Viu23, Viu23	fat, mus	XXY_XY, X_XXY
ENSG00000101132	PFDN4	chr20	1	0.0322581	Ast23	ips	XXY_XY
ENSG00000101134	DOK5	chr20	1	0.0322581	Ast23	ips	XXY_XY
ENSG00000101138	CSTF1	chr20	2	0.0645161	Viu23, Viu23	fat, mus	X_XXY, X_XXY
ENSG00000101150	TPD52L2	chr20	3	0.0967742	Liu23, Viu23, Viu23	lcl, blo, blo	XXYY_XY, X_XX, X_XXY
ENSG00000101152	DNAJC5	chr20	2	0.0645161	Viu23, Viu23	blo, blo	X_XX, X_XXY
ENSG00000101158	NELFCD	chr20	1	0.0322581	Ast23	ips	XXY_XY
ENSG00000101160	CTSZ	chr20	1	0.0322581	Ast23	ips	XXY_XY
ENSG00000101162	TUBB1	chr20	3	0.0967742	Viu23, Viu23, Zha20	blo, blo, pbm	X_XX, X_XXY, X_XX
ENSG00000101180	HRH3	chr20	1	0.0322581	Ast23	ips	XXY_XY
ENSG00000101181	MTG2	chr20	2	0.0645161	Viu23, Viu23	blo, fat	X_XXY, X_XXY
ENSG00000101182	PSMA7	chr20	2	0.0645161	Ast23, Viu23	ips, mus	XXY_XY, X_XXY
ENSG00000101187	SLCO4A1	chr20	1	0.0322581	Ast23	ips	XXY_XY
ENSG00000101188	NTSR1	chr20	1	0.0322581	Ast23	ips	XXY_XY
ENSG00000101189	MRGBP	chr20	1	0.0322581	Viu23	fat	X_XX
ENSG00000101190	TCFL5	chr20	1	0.0322581	Ast23	ips	XXY_XY
ENSG00000101191	DIDO1	chr20	3	0.0967742	Ast23, Viu23, Viu23	ips, blo, mus	XXY_XY, X_XX, X_XXY
ENSG00000101193	GID8	chr20	1	0.0322581	Viu23	fat	X_XXY
ENSG00000101194	SLC17A9	chr20	1	0.0322581	Ast23	ips	XXY_XY
ENSG00000101198	NKAIN4	chr20	2	0.0645161	Ast23, Ast23	ips, ips	XXY_XY, XXY_XY
ENSG00000101199	ARFGAP1	chr20	2	0.0645161	Ast23, Viu23	ips, mus	XXY_XY, X_XXY
ENSG00000101210	EEF1A2	chr20	3	0.0967742	Viu23, Viu23, Wil22	blo, fat, tes	X_XX, X_XXY, XXY_XY
ENSG00000101213	PTK6	chr20	2	0.0645161	Viu23, Viu23	fat, mus	XXY_XY, X_XXY
ENSG00000101216	GMEB2	chr20	1	0.0322581	Ast23	ips	XXY_XY
ENSG00000101220	ADISSP	chr20	1	0.0322581	Ast23	ips	XXY_XY
ENSG00000101224	CDC25B	chr20	2	0.0645161	Ast23, Viu23	ips, fat	XXY_XY, X_XX
ENSG00000101230	ISM1	chr20	2	0.0645161	Viu23, Viu23	blo, blo	X_XX, X_XXY
ENSG00000101236	RNF24	chr20	3	0.0967742	Ast23, Viu23, Viu23	ips, blo, fat	XXY_XY, X_XXY, X_XXY
ENSG00000101246	ARFRP1	chr20	3	0.0967742	Ast23, Viu23, Viu23	ips, blo, blo	XXY_XY, X_XX, X_XXY
ENSG00000101247	NDUFAF5	chr20	2	0.0645161	Ast23, Viu23	ips, fat	XXY_XY, X_XXY
ENSG00000101251	SEL1L2	chr20	2	0.0645161	Viu23, Wil22	fat, tes	X_XXY, XXY_XY
ENSG00000101255	TRIB3	chr20	1	0.0322581	Ast23	ips	XXY_XY
ENSG00000101265	RASSF2	chr20	1	0.0322581	Viu23	blo	X_XXY
ENSG00000101266	CSNK2A1	chr20	1	0.0322581	Viu23	mus	X_XXY
ENSG00000101280	ANGPT4	chr20	2	0.0645161	Ast23, Viu23	ips, blo	XXY_XY, X_XXY
ENSG00000101282	RSPO4	chr20	2	0.0645161	Ast23, Ast23	ips, ips	XXY_XY, XXY_XY
ENSG00000101290	CDS2	chr20	1	0.0322581	Viu23	blo	X_XXY
ENSG00000101298	SNPH	chr20	3	0.0967742	Liu23, Viu23, Viu23	lcl, blo, fat	XXYY_XY, X_XX, X_XXY
ENSG00000101306	MYLK2	chr20	1	0.0322581	Viu23	fat	X_XXY
ENSG00000101307	SIRPB1	chr20	1	0.0322581	Viu23	mus	X_XXY
ENSG00000101310	SEC23B	chr20	2	0.0645161	Viu23, Viu23	blo, blo	X_XX, X_XXY
ENSG00000101311	FERMT1	chr20	1	0.0322581	Win18	tes	XXY_XY
ENSG00000101333	PLCB4	chr20	2	0.0645161	Ast23, Viu23	ips, blo	XXY_XY, X_XX
ENSG00000101335	MYL9	chr20	4	0.129032	Viu23, Viu23, Zha20, Zha20	blo, blo, pbm, pbm	X_XX, X_XXY, X_XX, XXY_XY
ENSG00000101336	HCK	chr20	1	0.0322581	Zha20	pbm	X_XX
ENSG00000101342	TLDC2	chr20	1	0.0322581	Viu23	blo	X_XXY
ENSG00000101347	SAMHD1	chr20	2	0.0645161	Ast23, Viu23	ips, fat	XXY_XY, X_XXY
ENSG00000101350	KIF3B	chr20	1	0.0322581	Viu23	fat	X_XXY
ENSG00000101361	NOP56	chr20	1	0.0322581	Viu23	blo	X_XX
ENSG00000101365	IDH3B	chr20	1	0.0322581	Viu23	fat	X_XXY
ENSG00000101384	JAG1	chr20	3	0.0967742	Ast23, Liu23, Liu23	ips, lcl, lcl	XXY_XY, XXX_XY, XXYY_XY
ENSG00000101391	CDK5RAP1	chr20	1	0.0322581	Ast23	ips	XXY_XY
ENSG00000101400	SNTA1	chr20	2	0.0645161	Viu23, Viu23	blo, mus	X_XX, X_XXY
ENSG00000101417	PXMP4	chr20	2	0.0645161	Viu23, Viu23	blo, fat	X_XX, X_XXY
ENSG00000101421	CHMP4B	chr20	1	0.0322581	Viu23	mus	X_XXY
ENSG00000101425	BPI	chr20	3	0.0967742	Viu23, Viu23, Viu23	blo, blo, mus	X_XX, X_XXY, X_XXY
ENSG00000101439	CST3	chr20	3	0.0967742	Liu23, Liu23, Viu23	lcl, lcl, mus	XXX_XYY, XXY_XYY, X_XXY
ENSG00000101443	WFDC2	chr20	1	0.0322581	Ast23	ips	XXY_XY
ENSG00000101444	AHCY	chr20	2	0.0645161	Liu23, Viu23	lcl, mus	XXX_XX, X_XXY
ENSG00000101445	PPP1R16B	chr20	2	0.0645161	Ast23, Viu23	ips, fat	XXY_XY, X_XXY
ENSG00000101447	FAM83D	chr20	1	0.0322581	Viu23	mus	X_XXY
ENSG00000101452	DHX35	chr20	2	0.0645161	Viu23, Viu23	fat, mus	X_XXY, X_XXY
ENSG00000101457	DNTTIP1	chr20	3	0.0967742	Ast23, Viu23, Viu23	ips, blo, blo	XXY_XY, X_XX, X_XXY
ENSG00000101460	MAP1LC3A	chr20	2	0.0645161	Ast23, Viu23	ips, mus	XXY_XY, X_XXY
ENSG00000101463	SYNDIG1	chr20	1	0.0322581	Ast23	ips	XXY_XY
ENSG00000101470	TNNC2	chr20	5	0.16129	Ast23, Viu23, Viu23, Viu23, Zha20	ips, blo, blo, fat, pbm	XXY_XY, X_XX, X_XXY, X_XXY, X_XX
ENSG00000101473	ACOT8	chr20	1	0.0322581	Viu23	mus	X_XXY
ENSG00000101474	APMAP	chr20	2	0.0645161	Viu23, Viu23	blo, blo	X_XX, X_XXY
ENSG00000101493	ZNF516	chr18	2	0.0645161	Viu23, Viu23	blo, blo	X_XX, X_XXY
ENSG00000101542	CDH20	chr18	1	0.0322581	Viu23	mus	X_XXY
ENSG00000101544	ADNP2	chr18	1	0.0322581	Viu23	mus	X_XXY
ENSG00000101546	RBFA	chr18	2	0.0645161	Viu23, Viu23	fat, mus	X_XXY, X_XXY
ENSG00000101557	USP14	chr18	4	0.129032	Ast23, Viu23, Viu23, Zha20	ips, blo, mus, pbm	XXY_XY, X_XXY, X_XXY, X_XX
ENSG00000101558	VAPA	chr18	3	0.0967742	Ast23, Viu23, Viu23	ips, blo, mus	XXY_XY, X_XX, X_XXY
ENSG00000101574	METTL4	chr18	2	0.0645161	Ast23, Viu23	ips, mus	XXY_XY, X_XXY
ENSG00000101596	SMCHD1	chr18	2	0.0645161	Viu23, Viu23	blo, blo	X_XX, X_XXY
ENSG00000101605	MYOM1	chr18	5	0.16129	Ast23, Ast23, Viu23, Viu23, Zha20	ips, ips, blo, fat, pbm	XXY_XY, XXY_XY, X_XXY, X_XXY, X_XX
ENSG00000101608	MYL12A	chr18	1	0.0322581	Liu23	lcl	XXX_XY
ENSG00000101638	ST8SIA5	chr18	3	0.0967742	Viu23, Viu23, Viu23	blo, blo, fat	X_XX, X_XXY, X_XXY
ENSG00000101639	CEP192	chr18	1	0.0322581	Viu23	fat	X_XXY
ENSG00000101695	RNF125	chr18	2	0.0645161	Viu23, Zha20	fat, pbm	X_XXY, X_XX
ENSG00000101745	ANKRD12	chr18	1	0.0322581	Viu23	fat	X_XXY
ENSG00000101751	POLI	chr18	2	0.0645161	Ast23, Viu23	ips, fat	XXY_XY, X_XXY
ENSG00000101752	MIB1	chr18	3	0.0967742	Ast23, Viu23, Viu23	ips, blo, fat	XXY_XY, X_XX, X_XXY
ENSG00000101773	RBBP8	chr18	5	0.16129	Ast23, Viu23, Viu23, Viu23, Win18	ips, blo, blo, mus, tes	XXY_XY, X_XX, X_XXY, X_XXY, XXY_XY
ENSG00000101782	RIOK3	chr18	3	0.0967742	Ast23, Viu23, Viu23	ips, blo, blo	XXY_XY, X_XX, X_XXY
ENSG00000101825	MXRA5	X_link	2	0.0645161	Ast23, Ast23	ips, ips	XXY_XY, XXY_XY
ENSG00000101842	VSIG1	X_link	1	0.0322581	Zha20	pbm	X_XX
ENSG00000101843	PSMD10	X_link	1	0.0322581	Ast23	ips	XXY_XY
ENSG00000101844	ATG4A	X_link	2	0.0645161	Viu23, Viu23	blo, mus	X_XX, X_XXY
ENSG00000101846	STS	X_link	10	0.322581	Ast23, Liu23, Liu23, Liu23, Liu23, Liu23, Liu23, Liu23, Liu23, Viu23	ips, lcl, lcl, lcl, lcl, lcl, lcl, lcl, lcl, fat	XXY_XY, XXX_XX, XXX_XXY, XXX_XY, XXX_XYY, XXY_XY, XXY_XYY, XXYY_XYY, XYY_XX, XXY_XY
ENSG00000101849	TBL1X	X_link	1	0.0322581	Viu23	blo	X_XXY
ENSG00000101856	PGRMC1	X_link	7	0.225806	Ast23, Liu23, Liu23, Liu23, Liu23, Viu23, Viu23	ips, lcl, lcl, lcl, lcl, blo, blo	XXY_XY, XXX_XX, XXX_XY, XXY_XY, XXYY_XY, X_XX, X_XXY
ENSG00000101868	POLA1	X_link	1	0.0322581	Liu23	lcl	XXYY_XXX
ENSG00000101871	MID1	X_link	1	0.0322581	Ast23	ips	XXY_XY
ENSG00000101882	NKAP	X_link	2	0.0645161	Ast23, Viu23	ips, fat	XXY_XY, X_XXY
ENSG00000101883	RHOXF1	X_link	1	0.0322581	Viu23	fat	XXY_XY
ENSG00000101892	ATP1B4	X_link	2	0.0645161	Viu23, Viu23	fat, fat	X_XX, X_XXY
ENSG00000101901	ALG13	X_link	5	0.16129	Liu23, Liu23, Liu23, Liu23, Viu23	lcl, lcl, lcl, lcl, fat	XXX_XXY, XXX_XY, XXX_XYY, XXYY_XXX, X_XXY
ENSG00000101911	PRPS2	X_link	2	0.0645161	Ast23, Viu23	ips, fat	XXY_XY, X_XXY
ENSG00000101916	TLR8	X_link	1	0.0322581	Zha20	pbm	X_XX
ENSG00000101928	MOSPD1	X_link	1	0.0322581	Viu23	blo	X_XXY
ENSG00000101938	CHRDL1	X_link	2	0.0645161	Viu23, Viu23	fat, mus	X_XXY, X_XXY
ENSG00000101945	SUV39H1	X_link	2	0.0645161	Viu23, Viu23	blo, blo	X_XX, X_XXY
ENSG00000101955	SRPX	X_link	2	0.0645161	Ast23, Liu23	ips, lcl	XXY_XY, XXYY_XY
ENSG00000101966	XIAP	X_link	1	0.0322581	Viu23	blo	X_XXY
ENSG00000101972	STAG2	X_link	2	0.0645161	Viu23, Viu23	blo, blo	X_XX, X_XXY
ENSG00000101977	MCF2	X_link	4	0.129032	Liu23, Viu23, Viu23, Win18	lcl, blo, fat, tes	XYY_XX, X_XXY, XXY_XY, XXY_XY
ENSG00000101986	ABCD1	X_link	2	0.0645161	Liu23, Viu23	lcl, mus	XXYY_XY, X_XXY
ENSG00000102003	SYP	X_link	2	0.0645161	Viu23, Viu23	blo, blo	X_XX, X_XXY
ENSG00000102007	PLP2	X_link	1	0.0322581	Ast23	ips	XXY_XY
ENSG00000102010	BMX	X_link	3	0.0967742	Viu23, Viu23, Viu23	blo, blo, fat	X_XX, X_XXY, X_XXY
ENSG00000102024	PLS3	X_link	2	0.0645161	Viu23, Viu23	blo, blo	X_XX, X_XXY
ENSG00000102030	NAA10	X_link	7	0.225806	Ast23, Liu23, Liu23, Viu23, Viu23, Viu23, Zha20	ips, lcl, lcl, blo, mus, mus, pbm	XXY_XY, XXX_XY, XXX_XYY, X_XX, X_XXY, XXY_XY, XXY_XY
ENSG00000102032	RENBP	X_link	2	0.0645161	Viu23, Viu23	mus, mus	X_XXY, XXY_XY
ENSG00000102034	ELF4	X_link	3	0.0967742	Ast23, Viu23, Viu23	ips, blo, fat	XXY_XY, X_XXY, X_XX
ENSG00000102038	SMARCA1	X_link	1	0.0322581	Viu23	blo	X_XXY
ENSG00000102043	MTMR8	X_link	2	0.0645161	Viu23, Viu23	mus, mus	X_XXY, XXY_XY
ENSG00000102054	RBBP7	X_link	5	0.16129	Ast23, Viu23, Viu23, Viu23, Viu23	ips, blo, blo, mus, mus	XXY_XY, X_XX, X_XXY, X_XXY, XXY_XY
ENSG00000102057	KCND1	X_link	3	0.0967742	Ast23, Viu23, Viu23	ips, blo, blo	XXY_XY, X_XX, X_XXY
ENSG00000102078	SLC25A14	X_link	1	0.0322581	Viu23	mus	X_XXY
ENSG00000102081	FMR1	X_link	4	0.129032	Liu23, Liu23, Liu23, Viu23	lcl, lcl, lcl, fat	XXX_XY, XXY_XY, XXYY_XY, X_XXY
ENSG00000102098	SCML2	X_link	2	0.0645161	Ast23, Viu23	ips, mus	XXY_XY, X_XXY
ENSG00000102100	SLC35A2	X_link	1	0.0322581	Viu23	blo	X_XXY
ENSG00000102103	PQBP1	X_link	1	0.0322581	Viu23	mus	X_XXY
ENSG00000102119	EMD	X_link	1	0.0322581	Viu23	blo	X_XX
ENSG00000102125	TAFAZZIN	X_link	3	0.0967742	Ast23, Viu23, Viu23	ips, fat, fat	XXY_XY, X_XXY, XXY_XY
ENSG00000102144	PGK1	X_link	2	0.0645161	Liu23, Viu23	lcl, mus	XXY_XY, X_XXY
ENSG00000102178	UBL4A	X_link	1	0.0322581	Viu23	mus	X_XXY
ENSG00000102181	CD99L2	X_link	5	0.16129	Ast23, Liu23, Viu23, Viu23, Viu23	ips, lcl, blo, blo, mus	XXY_XY, XXYY_XY, X_XX, X_XXY, X_XXY
ENSG00000102189	EEA1	chr12	3	0.0967742	Ast23, Viu23, Viu23	ips, blo, mus	XXY_XY, X_XXY, X_XXY
ENSG00000102218	RP2	X_link	3	0.0967742	Viu23, Viu23, Zha20	blo, blo, pbm	X_XX, X_XXY, X_XX
ENSG00000102225	CDK16	X_link	6	0.193548	Viu23, Viu23, Viu23, Viu23, Viu23, Zha20	blo, blo, blo, fat, mus, pbm	X_XX, X_XXY, XXY_XY, X_XXY, X_XXY, XXY_XY
ENSG00000102226	USP11	X_link	5	0.16129	Liu23, Liu23, Liu23, Viu23, Viu23	lcl, lcl, lcl, blo, blo	XXX_XY, XXY_XY, XXYY_XY, X_XX, X_XXY
ENSG00000102230	PCYT1B	X_link	5	0.16129	Ast23, Viu23, Viu23, Zha20, Zha20	ips, blo, blo, pbm, pbm	XXY_XY, X_XX, X_XXY, X_XX, XXY_XY
ENSG00000102245	CD40LG	X_link	2	0.0645161	Viu23, Viu23	blo, blo	X_XX, X_XXY
ENSG00000102287	GABRE	X_link	1	0.0322581	Viu23	mus	X_XXY
ENSG00000102290	PCDH11X	X_link	4	0.129032	Ast23, Ast23, Liu23, Liu23	ips, ips, lcl, lcl	XXY_XY, XXY_XY, XXX_XXY, XXYY_XXX
ENSG00000102302	FGD1	X_link	2	0.0645161	Viu23, Viu23	mus, mus	X_XXY, XXY_XY
ENSG00000102309	PIN4	X_link	5	0.16129	Ast23, Liu23, Liu23, Viu23, Viu23	ips, lcl, lcl, blo, blo	XXY_XY, XXX_XY, XXX_XYY, X_XX, X_XXY
ENSG00000102312	PORCN	X_link	1	0.0322581	Viu23	blo	X_XXY
ENSG00000102349	KLF8	X_link	2	0.0645161	Liu23, Liu23	lcl, lcl	XXX_XY, XXY_XY
ENSG00000102362	SYTL4	X_link	2	0.0645161	Viu23, Viu23	blo, blo	X_XX, X_XXY
ENSG00000102383	ZDHHC15	X_link	2	0.0645161	Ast23, Ast23	ips, ips	XXY_XY, XXY_XY
ENSG00000102384	CENPI	X_link	2	0.0645161	Ast23, Viu23	ips, fat	XXY_XY, X_XXY
ENSG00000102385	DRP2	X_link	3	0.0967742	Ast23, Ast23, Viu23	ips, ips, mus	XXY_XY, XXY_XY, X_XXY
ENSG00000102390	PBDC1	X_link	1	0.0322581	Ast23	ips	XXY_XY
ENSG00000102393	GLA	X_link	4	0.129032	Liu23, Liu23, Liu23, Zha20	lcl, lcl, lcl, pbm	XXX_XY, XXY_XY, XXYY_XY, X_XX
ENSG00000102401	ARMCX3	X_link	2	0.0645161	Viu23, Zha20	mus, pbm	X_XX, X_XX
ENSG00000102445	RUBCNL	chr13	2	0.0645161	Viu23, Viu23	blo, blo	X_XX, X_XXY
ENSG00000102452	NALCN	chr13	1	0.0322581	Viu23	mus	X_XXY
ENSG00000102471	NDFIP2	chr13	1	0.0322581	Viu23	mus	X_XXY
ENSG00000102524	TNFSF13B	chr13	2	0.0645161	Sun25, Zha20	pan, pbm	X_XX, X_XX
ENSG00000102531	FNDC3A	chr13	2	0.0645161	Viu23, Viu23	blo, mus	X_XXY, X_XXY
ENSG00000102543	CDADC1	chr13	1	0.0322581	Ast23	ips	XXY_XY
ENSG00000102547	CAB39L	chr13	1	0.0322581	Viu23	fat	X_XXY
ENSG00000102554	KLF5	chr13	1	0.0322581	Viu23	fat	XXY_XY
ENSG00000102572	STK24	chr13	1	0.0322581	Viu23	mus	X_XXY
ENSG00000102575	ACP5	chr19	1	0.0322581	Ast23	ips	XXY_XY
ENSG00000102580	DNAJC3	chr13	3	0.0967742	Ast23, Viu23, Viu23	ips, blo, blo	XXY_XY, X_XX, X_XXY
ENSG00000102595	UGGT2	chr13	3	0.0967742	Liu23, Viu23, Viu23	lcl, blo, blo	XXYY_XY, X_XX, X_XXY
ENSG00000102606	ARHGEF7	chr13	1	0.0322581	Viu23	mus	X_XXY
ENSG00000102678	FGF9	chr13	1	0.0322581	Viu23	mus	X_XXY
ENSG00000102683	SGCG	chr13	1	0.0322581	Viu23	mus	X_XXY
ENSG00000102699	PARP4	chr13	1	0.0322581	Viu23	mus	X_XXY
ENSG00000102710	SUPT20H	chr13	3	0.0967742	Viu23, Viu23, Viu23	blo, blo, fat	X_XX, X_XXY, X_XXY
ENSG00000102738	MRPS31	chr13	1	0.0322581	Viu23	mus	X_XXY
ENSG00000102743	SLC25A15	chr13	3	0.0967742	Ast23, Viu23, Viu23	ips, blo, mus	XXY_XY, X_XXY, X_XXY
ENSG00000102753	KPNA3	chr13	2	0.0645161	Viu23, Zha20	mus, pbm	X_XXY, X_XX
ENSG00000102763	VWA8	chr13	2	0.0645161	Liu23, Viu23	lcl, blo	XXX_XY, X_XXY
ENSG00000102780	DGKH	chr13	3	0.0967742	Ast23, Viu23, Viu23	ips, blo, mus	XXY_XY, X_XXY, X_XXY
ENSG00000102781	KATNAL1	chr13	1	0.0322581	Viu23	fat	X_XXY
ENSG00000102786	INTS6	chr13	3	0.0967742	Ast23, Viu23, Viu23	ips, blo, fat	XXY_XY, X_XXY, X_XXY
ENSG00000102796	DHRS12	chr13	2	0.0645161	Viu23, Viu23	blo, mus	XXY_XY, X_XXY
ENSG00000102802	MEDAG	chr13	2	0.0645161	Viu23, Viu23	blo, fat	X_XXY, X_XXY
ENSG00000102804	TSC22D1	chr13	4	0.129032	Liu23, Liu23, Viu23, Viu23	lcl, lcl, blo, blo	XXYY_XY, XXYY_XYY, X_XX, X_XXY
ENSG00000102805	CLN5	chr13	1	0.0322581	Ast23	ips	XXY_XY
ENSG00000102837	OLFM4	chr13	3	0.0967742	Viu23, Viu23, Viu23	blo, fat, mus	X_XX, X_XXY, X_XXY
ENSG00000102858	MGRN1	chr16	2	0.0645161	Ast23, Viu23	ips, blo	XXY_XY, X_XXY
ENSG00000102870	ZNF629	chr16	2	0.0645161	Viu23, Viu23	blo, mus	X_XXY, X_XXY
ENSG00000102871	TRADD	chr16	1	0.0322581	Viu23	mus	X_XXY
ENSG00000102878	HSF4	chr16	1	0.0322581	Viu23	mus	X_XXY
ENSG00000102879	CORO1A	chr16	2	0.0645161	Ast23, Ast23	ips, ips	XXY_XY, XXY_XY
ENSG00000102882	MAPK3	chr16	2	0.0645161	Viu23, Viu23	blo, blo	X_XX, X_XXY
ENSG00000102886	GDPD3	chr16	5	0.16129	Ast23, Ast23, Viu23, Viu23, Viu23	ips, ips, blo, fat, mus	XXY_XY, XXY_XY, X_XXY, XXY_XY, X_XXY
ENSG00000102890	ELMO3	chr16	2	0.0645161	Ast23, Viu23	ips, mus	XXY_XY, X_XXY
ENSG00000102893	PHKB	chr16	1	0.0322581	Viu23	mus	X_XXY
ENSG00000102897	LYRM1	chr16	1	0.0322581	Viu23	mus	X_XXY
ENSG00000102898	NUTF2	chr16	2	0.0645161	Ast23, Viu23	ips, mus	XXY_XY, X_XXY
ENSG00000102901	CENPT	chr16	2	0.0645161	Liu23, Viu23	lcl, blo	XXX_XY, X_XX
ENSG00000102910	LONP2	chr16	5	0.16129	Liu23, Liu23, Liu23, Liu23, Viu23	lcl, lcl, lcl, lcl, blo	XXX_XY, XXY_XY, XXYY_XY, XXYY_XYY, X_XXY
ENSG00000102921	N4BP1	chr16	3	0.0967742	Viu23, Viu23, Viu23	blo, blo, mus	X_XX, X_XXY, X_XXY
ENSG00000102924	CBLN1	chr16	1	0.0322581	Ast23	ips	XXY_XY
ENSG00000102931	ARL2BP	chr16	7	0.225806	Liu23, Liu23, Liu23, Viu23, Viu23, Viu23, Viu23	lcl, lcl, lcl, blo, blo, fat, mus	XXX_XY, XXY_XY, XXYY_XY, X_XX, X_XXY, X_XXY, X_XXY
ENSG00000102934	PLLP	chr16	2	0.0645161	Viu23, Viu23	blo, blo	X_XX, X_XXY
ENSG00000102935	ZNF423	chr16	1	0.0322581	Ast23	ips	XXY_XY
ENSG00000102977	ACD	chr16	1	0.0322581	Viu23	blo	X_XX
ENSG00000102981	PARD6A	chr16	1	0.0322581	Viu23	mus	X_XXY
ENSG00000102984	ZNF821	chr16	1	0.0322581	Viu23	mus	X_XXY
ENSG00000102996	MMP15	chr16	2	0.0645161	Ast23, Viu23	ips, blo	XXY_XY, X_XXY
ENSG00000103005	USB1	chr16	1	0.0322581	Viu23	blo	X_XXY
ENSG00000103021	CCDC113	chr16	1	0.0322581	Viu23	blo	X_XXY
ENSG00000103024	NME3	chr16	3	0.0967742	Ast23, Viu23, Viu23	ips, fat, mus	XXY_XY, X_XXY, X_XXY
ENSG00000103034	NDRG4	chr16	3	0.0967742	Ast23, Viu23, Viu23	ips, fat, mus	XXY_XY, X_XXY, X_XXY
ENSG00000103035	PSMD7	chr16	1	0.0322581	Viu23	mus	X_XXY
ENSG00000103042	SLC38A7	chr16	2	0.0645161	Ast23, Viu23	ips, blo	XXY_XY, X_XXY
ENSG00000103043	VAC14	chr16	1	0.0322581	Viu23	fat	X_XXY
ENSG00000103044	HAS3	chr16	1	0.0322581	Ast23	ips	XXY_XY
ENSG00000103047	TANGO6	chr16	2	0.0645161	Viu23, Viu23	blo, fat	X_XXY, X_XXY
ENSG00000103051	COG4	chr16	2	0.0645161	Ast23, Viu23	ips, mus	XXY_XY, X_XXY
ENSG00000103056	SMPD3	chr16	2	0.0645161	Viu23, Viu23	blo, blo	X_XX, X_XXY
ENSG00000103061	SLC7A6OS	chr16	1	0.0322581	Viu23	mus	X_XXY
ENSG00000103064	SLC7A6	chr16	1	0.0322581	Viu23	blo	X_XX
ENSG00000103066	PLA2G15	chr16	1	0.0322581	Viu23	mus	X_XXY
ENSG00000103067	ESRP2	chr16	1	0.0322581	Viu23	mus	X_XXY
ENSG00000103091	WDR59	chr16	1	0.0322581	Viu23	blo	X_XXY
ENSG00000103111	MON1B	chr16	2	0.0645161	Viu23, Zha20	blo, pbm	X_XXY, XXY_XY
ENSG00000103121	CMC2	chr16	2	0.0645161	Ast23, Zha20	ips, pbm	XXY_XY, X_XX
ENSG00000103126	AXIN1	chr16	2	0.0645161	Viu23, Viu23	mus, mus	X_XX, X_XXY
ENSG00000103150	MLYCD	chr16	1	0.0322581	Ast23	ips	XXY_XY
ENSG00000103154	NECAB2	chr16	1	0.0322581	Ast23	ips	XXY_XY
ENSG00000103168	TAF1C	chr16	2	0.0645161	Viu23, Viu23	fat, mus	X_XXY, X_XXY
ENSG00000103174	NAGPA	chr16	1	0.0322581	Viu23	mus	X_XXY
ENSG00000103175	WFDC1	chr16	2	0.0645161	Viu23, Viu23	blo, mus	X_XX, X_XXY
ENSG00000103184	SEC14L5	chr16	2	0.0645161	Viu23, Viu23	blo, blo	X_XX, X_XXY
ENSG00000103194	USP10	chr16	2	0.0645161	Ast23, Viu23	ips, blo	XXY_XY, X_XXY
ENSG00000103196	CRISPLD2	chr16	1	0.0322581	Viu23	blo	X_XXY
ENSG00000103199	ZNF500	chr16	1	0.0322581	Viu23	blo	X_XX
ENSG00000103202	NME4	chr16	1	0.0322581	Ast23	ips	XXY_XY
ENSG00000103222	ABCC1	chr16	1	0.0322581	Viu23	mus	X_XXY
ENSG00000103226	NOMO3	chr16	2	0.0645161	Ast23, Sun25	ips, pan	XXY_XY, X_XX
ENSG00000103227	LMF1	chr16	1	0.0322581	Viu23	blo	X_XX
ENSG00000103241	FOXF1	chr16	1	0.0322581	Viu23	mus	X_XXY
ENSG00000103245	CIAO3	chr16	2	0.0645161	Ast23, Viu23	ips, mus	XXY_XY, X_XXY
ENSG00000103248	MTHFSD	chr16	1	0.0322581	Ast23	ips	XXY_XY
ENSG00000103249	CLCN7	chr16	2	0.0645161	Ast23, Viu23	ips, blo	XXY_XY, X_XXY
ENSG00000103254	ANTKMT	chr16	2	0.0645161	Ast23, Viu23	ips, fat	XXY_XY, X_XXY
ENSG00000103257	SLC7A5	chr16	2	0.0645161	Ast23, Ast23	ips, ips	XXY_XY, XXY_XY
ENSG00000103260	METRN	chr16	1	0.0322581	Viu23	blo	X_XX
ENSG00000103274	NUBP1	chr16	3	0.0967742	Ast23, Viu23, Viu23	ips, blo, mus	XXY_XY, X_XXY, X_XXY
ENSG00000103275	UBE2I	chr16	2	0.0645161	Ast23, Viu23	ips, mus	XXY_XY, X_XXY
ENSG00000103313	MEFV	chr16	3	0.0967742	Viu23, Viu23, Zha20	blo, fat, pbm	X_XXY, X_XX, X_XX
ENSG00000103316	CRYM	chr16	5	0.16129	Ast23, Liu23, Liu23, Viu23, Wil22	ips, lcl, lcl, blo, tes	XXY_XY, XXY_XY, XXYY_XY, X_XXY, XXY_XY
ENSG00000103319	EEF2K	chr16	2	0.0645161	Viu23, Viu23	blo, blo	X_XX, X_XXY
ENSG00000103326	CAPN15	chr16	1	0.0322581	Viu23	fat	X_XXY
ENSG00000103335	PIEZO1	chr16	3	0.0967742	Viu23, Viu23, Viu23	blo, fat, mus	X_XX, X_XXY, X_XXY
ENSG00000103342	GSPT1	chr16	1	0.0322581	Viu23	blo	X_XXY
ENSG00000103343	ZNF174	chr16	2	0.0645161	Viu23, Viu23	blo, mus	X_XXY, X_XXY
ENSG00000103351	CLUAP1	chr16	3	0.0967742	Ast23, Viu23, Viu23	ips, blo, blo	XXY_XY, X_XXY, XXY_XY
ENSG00000103355	PRSS33	chr16	1	0.0322581	Viu23	blo	X_XXY
ENSG00000103363	ELOB	chr16	1	0.0322581	Ast23	ips	XXY_XY
ENSG00000103365	GGA2	chr16	1	0.0322581	Viu23	blo	X_XXY
ENSG00000103381	CPPED1	chr16	2	0.0645161	Viu23, Zha20	blo, pbm	X_XXY, X_XX
ENSG00000103404	USP31	chr16	3	0.0967742	Viu23, Zha20, Zha20	mus, pbm, pbm	X_XXY, X_XX, XXY_XY
ENSG00000103415	HMOX2	chr16	1	0.0322581	Viu23	mus	X_XXY
ENSG00000103429	BFAR	chr16	2	0.0645161	Viu23, Viu23	fat, mus	X_XXY, X_XXY
ENSG00000103449	SALL1	chr16	1	0.0322581	Ast23	ips	XXY_XY
ENSG00000103460	TOX3	chr16	1	0.0322581	Viu23	mus	X_XXY
ENSG00000103479	RBL2	chr16	1	0.0322581	Ast23	ips	XXY_XY
ENSG00000103485	QPRT	chr16	1	0.0322581	Viu23	fat	X_XXY
ENSG00000103489	XYLT1	chr16	1	0.0322581	Viu23	mus	X_XXY
ENSG00000103490	PYCARD	chr16	1	0.0322581	Viu23	blo	X_XXY
ENSG00000103494	RPGRIP1L	chr16	1	0.0322581	Viu23	blo	X_XXY
ENSG00000103495	MAZ	chr16	1	0.0322581	Viu23	mus	X_XXY
ENSG00000103502	CDIPT	chr16	1	0.0322581	Ast23	ips	XXY_XY
ENSG00000103507	BCKDK	chr16	1	0.0322581	Viu23	fat	X_XXY
ENSG00000103510	KAT8	chr16	1	0.0322581	Viu23	fat	X_XXY
ENSG00000103512	NOMO1	chr16	2	0.0645161	Ast23, Viu23	ips, mus	XXY_XY, X_XXY
ENSG00000103528	SYT17	chr16	2	0.0645161	Ast23, Ast23	ips, ips	XXY_XY, XXY_XY
ENSG00000103534	TMC5	chr16	3	0.0967742	Ast23, Ast23, Viu23	ips, ips, mus	XXY_XY, XXY_XY, X_XXY
ENSG00000103540	CCP110	chr16	1	0.0322581	Viu23	blo	X_XX
ENSG00000103546	SLC6A2	chr16	1	0.0322581	Viu23	mus	X_XXY
ENSG00000103591	AAGAB	chr15	2	0.0645161	Viu23, Zha20	mus, pbm	X_XXY, X_XX
ENSG00000103642	LACTB	chr15	1	0.0322581	Zha20	pbm	X_XX
ENSG00000103647	CORO2B	chr15	1	0.0322581	Ast23	ips	XXY_XY
ENSG00000103653	CSK	chr15	1	0.0322581	Viu23	mus	X_XXY
ENSG00000103657	HERC1	chr15	2	0.0645161	Liu23, Liu23	lcl, lcl	XXX_XX, XXX_XY
ENSG00000103671	TRIP4	chr15	3	0.0967742	Ast23, Viu23, Viu23	ips, blo, mus	XXY_XY, X_XX, X_XX
ENSG00000103707	MTFMT	chr15	2	0.0645161	Ast23, Viu23	ips, mus	XXY_XY, X_XXY
ENSG00000103710	RASL12	chr15	2	0.0645161	Ast23, Viu23	ips, mus	XXY_XY, X_XXY
ENSG00000103723	AP3B2	chr15	1	0.0322581	Ast23	ips	XXY_XY
[truncated: 9,773 more rows]

## Sheet: Y_dispar_contrasts
gene_id	gene_symbol	chromosome/region	n_contrast	prop_contrast	study_list	tissue_list	contrast_list
ENSG00000000003	TSPAN6	X_link	2	0.105263	Ast24, Ast24	ips, nsc	XYY_XY, XYY_XY
ENSG00000000005	TNMD	X_link	1	0.0526316	Ast24	nsc	XYY_XY
ENSG00000000419	DPM1	chr20	2	0.105263	Ast24, Ast24	ips, nsc	XYY_XY, XYY_XY
ENSG00000000457	SCYL3	chr1	1	0.0526316	Ast24	nsc	XYY_XY
ENSG00000000460	FIRRM	chr1	2	0.105263	Ast24, Ast24	ips, nsc	XYY_XY, XYY_XY
ENSG00000001036	FUCA2	chr6	2	0.105263	Ast24, Liu23	nsc, lcl	XYY_XY, XXYY_XX
ENSG00000001084	GCLC	chr6	2	0.105263	Ast24, Ast24	ips, nsc	XYY_XY, XYY_XY
ENSG00000001461	NIPAL3	chr1	1	0.0526316	Ast24	nsc	XYY_XY
ENSG00000001561	ENPP4	chr6	3	0.157895	Liu23, Liu23, Liu23	lcl, lcl, lcl	XXX_XY, XXYY_XX, XXYY_XY
ENSG00000001617	SEMA3F	chr3	1	0.0526316	Ast24	fib	XYY_XY
ENSG00000001630	CYP51A1	chr7	2	0.105263	Ast24, Liu23	fib, lcl	XYY_XY, XXX_XY
ENSG00000001631	KRIT1	chr7	1	0.0526316	Ast24	nsc	XYY_XY
ENSG00000002016	RAD52	chr12	1	0.0526316	Ast24	ips	XYY_XY
ENSG00000002330	BAD	chr11	3	0.157895	Liu23, Liu23, Liu23	lcl, lcl, lcl	XXX_XY, XXYY_XX, XXYY_XY
ENSG00000002549	LAP3	chr4	1	0.0526316	Ast24	ips	XYY_XY
ENSG00000002586	CD99	PAR1	15	0.789474	Ast24, Ast24, Liu23, Liu23, Liu23, Liu23, Liu23, Liu23, Liu23, Liu23, Liu23, Sun25, Sun25, Sun25, Sun25	ips, nsc, lcl, lcl, lcl, lcl, lcl, lcl, lcl, lcl, lcl, kid, liv, pan, ski	XYY_XY, XYY_XY, XXX_XYY, XXY_XX, XXY_XYY, XXYY_XX, XXYY_XXX, XXYY_XXY, XXYY_XY, XYY_XX, XYY_XY, X_XY, X_XY, X_XY, X_XY
ENSG00000002587	HS3ST1	chr4	1	0.0526316	Ast24	ips	XYY_XY
ENSG00000002834	LASP1	chr17	2	0.105263	Ast24, Ast24	ips, nsc	XYY_XY, XYY_XY
ENSG00000002919	SNX11	chr17	2	0.105263	Ast24, Ast24	ips, nsc	XYY_XY, XYY_XY
ENSG00000003056	M6PR	chr12	1	0.0526316	Ast24	ips	XYY_XY
ENSG00000003096	KLHL13	X_link	1	0.0526316	Ast24	nsc	XYY_XY
ENSG00000003137	CYP26B1	chr2	1	0.0526316	Ast24	nsc	XYY_XY
ENSG00000003147	ICA1	chr7	1	0.0526316	Ast24	ips	XYY_XY
ENSG00000003393	ALS2	chr2	1	0.0526316	Ast24	ips	XYY_XY
ENSG00000003400	CASP10	chr2	1	0.0526316	Ast24	fib	XYY_XY
ENSG00000003436	TFPI	chr2	1	0.0526316	Ast24	ips	XYY_XY
ENSG00000003509	NDUFAF7	chr2	1	0.0526316	Ast24	nsc	XYY_XY
ENSG00000003756	RBM5	chr3	2	0.105263	Ast24, Ast24	ips, nsc	XYY_XY, XYY_XY
ENSG00000003987	MTMR7	chr8	2	0.105263	Ast24, Ast24	ips, nsc	XYY_XY, XYY_XY
ENSG00000003989	SLC7A2	chr8	1	0.0526316	Ast24	nsc	XYY_XY
ENSG00000004059	ARF5	chr7	3	0.157895	Liu23, Liu23, Liu23	lcl, lcl, lcl	XXX_XY, XXYY_XX, XXYY_XY
ENSG00000004139	SARM1	chr17	1	0.0526316	Ast24	nsc	XYY_XY
ENSG00000004142	POLDIP2	chr17	1	0.0526316	Ast24	ips	XYY_XY
ENSG00000004399	PLXND1	chr3	3	0.157895	Ast24, Ast24, Ast24	fib, ips, nsc	XYY_XY, XYY_XY, XYY_XY
ENSG00000004455	AK2	chr1	2	0.105263	Ast24, Ast24	ips, nsc	XYY_XY, XYY_XY
ENSG00000004478	FKBP4	chr12	2	0.105263	Ast24, Ast24	ips, nsc	XYY_XY, XYY_XY
ENSG00000004487	KDM1A	chr1	2	0.105263	Ast24, Ast24	ips, nsc	XYY_XY, XYY_XY
ENSG00000004660	CAMKK1	chr17	2	0.105263	Ast24, Ast24	ips, nsc	XYY_XY, XYY_XY
ENSG00000004766	VPS50	chr7	3	0.157895	Ast24, Ast24, Ast24	fib, ips, nsc	XYY_XY, XYY_XY, XYY_XY
ENSG00000004777	ARHGAP33	chr19	1	0.0526316	Ast24	ips	XYY_XY
ENSG00000004779	NDUFAB1	chr16	1	0.0526316	Ast24	nsc	XYY_XY
ENSG00000004846	ABCB5	chr7	1	0.0526316	Ast24	nsc	XYY_XY
ENSG00000004864	SLC25A13	chr7	3	0.157895	Ast24, Ast24, Liu23	ips, nsc, lcl	XYY_XY, XYY_XY, XXYY_XX
ENSG00000004866	ST7	chr7	2	0.105263	Ast24, Ast24	ips, nsc	XYY_XY, XYY_XY
ENSG00000004961	HCCS	X_link	1	0.0526316	Ast24	ips	XYY_XY
ENSG00000004975	DVL2	chr17	2	0.105263	Ast24, Ast24	ips, nsc	XYY_XY, XYY_XY
ENSG00000005001	PRSS22	chr16	1	0.0526316	Ast24	ips	XYY_XY
ENSG00000005007	UPF1	chr19	1	0.0526316	Ast24	nsc	XYY_XY
ENSG00000005022	SLC25A5	X_link	1	0.0526316	Ast24	nsc	XYY_XY
ENSG00000005059	MCUB	chr4	3	0.157895	Ast24, Ast24, Ast24	fib, ips, nsc	XYY_XY, XYY_XY, XYY_XY
ENSG00000005075	POLR2J	chr7	2	0.105263	Ast24, Liu23	nsc, lcl	XYY_XY, XXYY_XY
ENSG00000005100	DHX33	chr17	2	0.105263	Ast24, Ast24	ips, nsc	XYY_XY, XYY_XY
ENSG00000005102	MEOX1	chr17	1	0.0526316	Ast24	nsc	XYY_XY
ENSG00000005108	THSD7A	chr7	1	0.0526316	Ast24	nsc	XYY_XY
ENSG00000005156	LIG3	chr17	1	0.0526316	Ast24	nsc	XYY_XY
ENSG00000005175	RPAP3	chr12	2	0.105263	Ast24, Ast24	ips, nsc	XYY_XY, XYY_XY
ENSG00000005187	ACSM3	chr16	3	0.157895	Ast24, Ast24, Liu23	ips, nsc, lcl	XYY_XY, XYY_XY, XXYY_XY
ENSG00000005189	REXO5	chr16	1	0.0526316	Ast24	nsc	XYY_XY
ENSG00000005194	CIAPIN1	chr16	1	0.0526316	Ast24	ips	XYY_XY
ENSG00000005238	ATOSB	chr9	1	0.0526316	Ast24	nsc	XYY_XY
ENSG00000005243	COPZ2	chr17	2	0.105263	Ast24, Ast24	fib, nsc	XYY_XY, XYY_XY
ENSG00000005302	MSL3	X_link	3	0.157895	Ast24, Liu23, Liu23	nsc, lcl, lcl	XYY_XY, XXY_XX, XXYY_XX
ENSG00000005339	CREBBP	chr16	1	0.0526316	Ast24	nsc	XYY_XY
ENSG00000005379	TSPOAP1	chr17	2	0.105263	Ast24, Ast24	fib, nsc	XYY_XY, XYY_XY
ENSG00000005436	GCFC2	chr2	1	0.0526316	Ast24	nsc	XYY_XY
ENSG00000005448	WDR54	chr2	2	0.105263	Ast24, Ast24	ips, nsc	XYY_XY, XYY_XY
ENSG00000005469	CROT	chr7	1	0.0526316	Ast24	ips	XYY_XY
ENSG00000005471	ABCB4	chr7	4	0.210526	Ast24, Ast24, Ast24, Sun25	fib, ips, nsc, liv	XYY_XY, XYY_XY, XYY_XY, X_XY
ENSG00000005483	KMT2E	chr7	1	0.0526316	Ast24	ips	XYY_XY
ENSG00000005486	RHBDD2	chr7	1	0.0526316	Ast24	nsc	XYY_XY
ENSG00000005513	SOX8	chr16	1	0.0526316	Ast24	nsc	XYY_XY
ENSG00000005700	IBTK	chr6	1	0.0526316	Ast24	nsc	XYY_XY
ENSG00000005801	ZNF195	chr11	1	0.0526316	Ast24	nsc	XYY_XY
ENSG00000005810	MYCBP2	chr13	2	0.105263	Ast24, Ast24	fib, ips	XYY_XY, XYY_XY
ENSG00000005844	ITGAL	chr16	1	0.0526316	Ast24	ips	XYY_XY
ENSG00000005882	PDK2	chr17	4	0.210526	Ast24, Ast24, Liu23, Liu23	ips, nsc, lcl, lcl	XYY_XY, XYY_XY, XXYY_XX, XXYY_XY
ENSG00000005884	ITGA3	chr17	2	0.105263	Ast24, Liu23	nsc, lcl	XYY_XY, XXX_XY
ENSG00000005889	ZFX	X_link	9	0.473684	Ast24, Ast24, Liu23, Liu23, Liu23, Liu23, Liu23, Liu23, Liu23	ips, nsc, lcl, lcl, lcl, lcl, lcl, lcl, lcl	XYY_XY, XYY_XY, XXX_XXY, XXX_XY, XXX_XYY, XXY_XYY, XXYY_XXX, XXYY_XY, XYY_XX
ENSG00000005893	LAMP2	X_link	1	0.0526316	Ast24	nsc	XYY_XY
ENSG00000005961	ITGA2B	chr17	2	0.105263	Ast24, Ast24	ips, nsc	XYY_XY, XYY_XY
ENSG00000006007	GDE1	chr16	2	0.105263	Ast24, Ast24	ips, nsc	XYY_XY, XYY_XY
ENSG00000006015	REX1BD	chr19	2	0.105263	Ast24, Liu23	nsc, lcl	XYY_XY, XXX_XYY
ENSG00000006025	OSBPL7	chr17	3	0.157895	Ast24, Ast24, Ast24	fib, ips, nsc	XYY_XY, XYY_XY, XYY_XY
ENSG00000006042	TMEM98	chr17	1	0.0526316	Ast24	ips	XYY_XY
ENSG00000006047	YBX2	chr17	1	0.0526316	Ast24	ips	XYY_XY
ENSG00000006071	ABCC8	chr11	1	0.0526316	Ast24	nsc	XYY_XY
ENSG00000006118	TMEM132A	chr11	1	0.0526316	Ast24	nsc	XYY_XY
ENSG00000006125	AP2B1	chr17	1	0.0526316	Ast24	ips	XYY_XY
ENSG00000006128	TAC1	chr7	1	0.0526316	Ast24	ips	XYY_XY
ENSG00000006210	CX3CL1	chr16	1	0.0526316	Ast24	nsc	XYY_XY
ENSG00000006282	SPATA20	chr17	2	0.105263	Ast24, Ast24	fib, nsc	XYY_XY, XYY_XY
ENSG00000006283	CACNA1G	chr17	1	0.0526316	Ast24	nsc	XYY_XY
ENSG00000006327	TNFRSF12A	chr16	3	0.157895	Ast24, Ast24, Sun25	ips, nsc, liv	XYY_XY, XYY_XY, X_XY
ENSG00000006432	MAP3K9	chr14	3	0.157895	Ast24, Liu23, Liu23	nsc, lcl, lcl	XYY_XY, XXX_XY, XXYY_XY
ENSG00000006451	RALA	chr7	2	0.105263	Ast24, Ast24	ips, nsc	XYY_XY, XYY_XY
ENSG00000006453	BAIAP2L1	chr7	2	0.105263	Ast24, Ast24	ips, nsc	XYY_XY, XYY_XY
ENSG00000006459	KDM7A	chr7	1	0.0526316	Ast24	nsc	XYY_XY
ENSG00000006534	ALDH3B1	chr11	2	0.105263	Ast24, Ast24	fib, nsc	XYY_XY, XYY_XY
ENSG00000006576	PHTF2	chr7	1	0.0526316	Ast24	nsc	XYY_XY
ENSG00000006611	USH1C	chr11	1	0.0526316	Ast24	ips	XYY_XY
ENSG00000006625	GGCT	chr7	1	0.0526316	Ast24	nsc	XYY_XY
ENSG00000006634	DBF4	chr7	1	0.0526316	Ast24	nsc	XYY_XY
ENSG00000006704	GTF2IRD1	chr7	1	0.0526316	Ast24	nsc	XYY_XY
ENSG00000006712	PAF1	chr19	1	0.0526316	Ast24	ips	XYY_XY
ENSG00000006715	VPS41	chr7	1	0.0526316	Ast24	nsc	XYY_XY
ENSG00000006740	ARHGAP44	chr17	4	0.210526	Ast24, Ast24, Ast24, Liu23	fib, ips, nsc, lcl	XYY_XY, XYY_XY, XYY_XY, XYY_XX
ENSG00000006747	SCIN	chr7	1	0.0526316	Ast24	fib	XYY_XY
ENSG00000006756	ARSD	X_link	2	0.105263	Ast24, Ast24	fib, nsc	XYY_XY, XYY_XY
ENSG00000006757	PNPLA4	X_link	8	0.421053	Ast24, Liu23, Liu23, Liu23, Liu23, Liu23, Liu23, Liu23	ips, lcl, lcl, lcl, lcl, lcl, lcl, lcl	XYY_XY, XXX_XXY, XXX_XY, XXX_XYY, XXY_XYY, XXYY_XXX, XXYY_XY, XYY_XX
ENSG00000006831	ADIPOR2	chr12	1	0.0526316	Ast24	ips	XYY_XY
ENSG00000007047	MARK4	chr19	1	0.0526316	Ast24	nsc	XYY_XY
ENSG00000007062	PROM1	chr4	1	0.0526316	Ast24	ips	XYY_XY
ENSG00000007080	CCDC124	chr19	1	0.0526316	Ast24	nsc	XYY_XY
ENSG00000007129	CEACAM21	chr19	1	0.0526316	Ast24	nsc	XYY_XY
ENSG00000007202	BLTP2	chr17	1	0.0526316	Ast24	fib	XYY_XY
ENSG00000007237	GAS7	chr17	1	0.0526316	Sun25	ski	X_XY
ENSG00000007264	MATK	chr19	1	0.0526316	Ast24	ips	XYY_XY
ENSG00000007306	CEACAM7	chr19	1	0.0526316	Ast24	nsc	XYY_XY
ENSG00000007314	SCN4A	chr17	2	0.105263	Ast24, Ast24	ips, nsc	XYY_XY, XYY_XY
ENSG00000007341	ST7L	chr1	1	0.0526316	Ast24	nsc	XYY_XY
ENSG00000007350	TKTL1	X_link	1	0.0526316	Ast24	nsc	XYY_XY
ENSG00000007372	PAX6	chr11	2	0.105263	Ast24, Ast24	fib, nsc	XYY_XY, XYY_XY
ENSG00000007376	RPUSD1	chr16	1	0.0526316	Ast24	nsc	XYY_XY
ENSG00000007384	RHBDF1	chr16	1	0.0526316	Ast24	ips	XYY_XY
ENSG00000007392	LUC7L	chr16	1	0.0526316	Ast24	fib	XYY_XY
ENSG00000007520	TSR3	chr16	1	0.0526316	Ast24	nsc	XYY_XY
ENSG00000007545	CRAMP1	chr16	2	0.105263	Ast24, Ast24	ips, nsc	XYY_XY, XYY_XY
ENSG00000007908	SELE	chr1	1	0.0526316	Sun25	ski	X_XY
ENSG00000007944	MYLIP	chr6	2	0.105263	Ast24, Ast24	ips, nsc	XYY_XY, XYY_XY
ENSG00000007968	E2F2	chr1	1	0.0526316	Ast24	nsc	XYY_XY
ENSG00000008018	PSMB1	chr6	2	0.105263	Ast24, Ast24	ips, nsc	XYY_XY, XYY_XY
ENSG00000008056	SYN1	X_link	2	0.105263	Ast24, Ast24	fib, nsc	XYY_XY, XYY_XY
ENSG00000008083	JARID2	chr6	2	0.105263	Ast24, Ast24	fib, ips	XYY_XY, XYY_XY
ENSG00000008118	CAMK1G	chr1	1	0.0526316	Ast24	fib	XYY_XY
ENSG00000008128	CDK11A	chr1	1	0.0526316	Ast24	ips	XYY_XY
ENSG00000008130	NADK	chr1	1	0.0526316	Ast24	nsc	XYY_XY
ENSG00000008196	TFAP2B	chr6	1	0.0526316	Ast24	nsc	XYY_XY
ENSG00000008226	DLEC1	chr3	1	0.0526316	Ast24	nsc	XYY_XY
ENSG00000008256	CYTH3	chr7	1	0.0526316	Ast24	nsc	XYY_XY
ENSG00000008277	ADAM22	chr7	2	0.105263	Ast24, Liu23	nsc, lcl	XYY_XY, XXYY_XX
ENSG00000008283	CYB561	chr17	1	0.0526316	Ast24	ips	XYY_XY
ENSG00000008294	SPAG9	chr17	2	0.105263	Ast24, Ast24	ips, nsc	XYY_XY, XYY_XY
ENSG00000008300	CELSR3	chr3	4	0.210526	Ast24, Liu23, Liu23, Liu23	nsc, lcl, lcl, lcl	XYY_XY, XXX_XY, XXYY_XX, XXYY_XY
ENSG00000008311	AASS	chr7	1	0.0526316	Ast24	ips	XYY_XY
ENSG00000008324	SS18L2	chr3	1	0.0526316	Ast24	nsc	XYY_XY
ENSG00000008394	MGST1	chr12	3	0.157895	Ast24, Ast24, Ast24	fib, ips, nsc	XYY_XY, XYY_XY, XYY_XY
ENSG00000008405	CRY1	chr12	2	0.105263	Ast24, Liu23	nsc, lcl	XYY_XY, XXX_XY
ENSG00000008513	ST3GAL1	chr8	1	0.0526316	Ast24	ips	XYY_XY
ENSG00000008517	IL32	chr16	2	0.105263	Ast24, Ast24	fib, ips	XYY_XY, XYY_XY
ENSG00000008710	PKD1	chr16	2	0.105263	Ast24, Ast24	ips, nsc	XYY_XY, XYY_XY
ENSG00000008735	MAPK8IP2	chr22	1	0.0526316	Ast24	nsc	XYY_XY
ENSG00000008853	RHOBTB2	chr8	1	0.0526316	Ast24	ips	XYY_XY
ENSG00000008869	HEATR5B	chr2	1	0.0526316	Ast24	nsc	XYY_XY
ENSG00000008952	SEC62	chr3	2	0.105263	Ast24, Ast24	ips, nsc	XYY_XY, XYY_XY
ENSG00000008988	RPS20	chr8	2	0.105263	Ast24, Liu23	ips, lcl	XYY_XY, XXX_XY
ENSG00000009413	REV3L	chr6	2	0.105263	Ast24, Ast24	ips, nsc	XYY_XY, XYY_XY
ENSG00000009694	TENM1	X_link	2	0.105263	Ast24, Ast24	ips, nsc	XYY_XY, XYY_XY
ENSG00000009709	PAX7	chr1	1	0.0526316	Ast24	ips	XYY_XY
ENSG00000009724	MASP2	chr1	2	0.105263	Ast24, Ast24	ips, nsc	XYY_XY, XYY_XY
ENSG00000009844	VTA1	chr6	1	0.0526316	Ast24	ips	XYY_XY
ENSG00000009950	MLXIPL	chr7	1	0.0526316	Ast24	ips	XYY_XY
ENSG00000009954	BAZ1B	chr7	2	0.105263	Ast24, Ast24	ips, nsc	XYY_XY, XYY_XY
ENSG00000010017	RANBP9	chr6	1	0.0526316	Ast24	nsc	XYY_XY
ENSG00000010072	SPRTN	chr1	3	0.157895	Ast24, Liu23, Liu23	nsc, lcl, lcl	XYY_XY, XXYY_XX, XXYY_XY
ENSG00000010165	METTL13	chr1	2	0.105263	Ast24, Ast24	ips, nsc	XYY_XY, XYY_XY
ENSG00000010219	DYRK4	chr12	1	0.0526316	Ast24	nsc	XYY_XY
ENSG00000010256	UQCRC1	chr3	1	0.0526316	Ast24	nsc	XYY_XY
ENSG00000010270	STARD3NL	chr7	2	0.105263	Ast24, Ast24	ips, nsc	XYY_XY, XYY_XY
ENSG00000010278	CD9	chr12	3	0.157895	Ast24, Ast24, Liu23	ips, nsc, lcl	XYY_XY, XYY_XY, XXYY_XY
ENSG00000010292	NCAPD2	chr12	2	0.105263	Ast24, Ast24	ips, nsc	XYY_XY, XYY_XY
ENSG00000010310	GIPR	chr19	3	0.157895	Ast24, Liu23, Liu23	nsc, lcl, lcl	XYY_XY, XXX_XY, XXYY_XY
ENSG00000010318	PHF7	chr3	1	0.0526316	Ast24	ips	XYY_XY
ENSG00000010319	SEMA3G	chr3	1	0.0526316	Ast24	nsc	XYY_XY
ENSG00000010327	STAB1	chr3	1	0.0526316	Ast24	ips	XYY_XY
ENSG00000010361	FUZ	chr19	1	0.0526316	Ast24	nsc	XYY_XY
ENSG00000010626	LRRC23	chr12	1	0.0526316	Ast24	nsc	XYY_XY
ENSG00000010704	HFE	chr6	2	0.105263	Ast24, Ast24	fib, nsc	XYY_XY, XYY_XY
ENSG00000010803	SCMH1	chr1	1	0.0526316	Ast24	ips	XYY_XY
ENSG00000010810	FYN	chr6	1	0.0526316	Ast24	nsc	XYY_XY
ENSG00000010818	HIVEP2	chr6	2	0.105263	Ast24, Ast24	ips, nsc	XYY_XY, XYY_XY
ENSG00000010932	FMO1	chr1	1	0.0526316	Ast24	nsc	XYY_XY
ENSG00000011007	ELOA	chr1	1	0.0526316	Ast24	nsc	XYY_XY
ENSG00000011021	CLCN6	chr1	2	0.105263	Ast24, Ast24	ips, nsc	XYY_XY, XYY_XY
ENSG00000011028	MRC2	chr17	2	0.105263	Ast24, Ast24	ips, nsc	XYY_XY, XYY_XY
ENSG00000011105	TSPAN9	chr12	1	0.0526316	Ast24	ips	XYY_XY
ENSG00000011114	BTBD7	chr14	1	0.0526316	Ast24	nsc	XYY_XY
ENSG00000011132	APBA3	chr19	1	0.0526316	Ast24	nsc	XYY_XY
ENSG00000011143	MKS1	chr17	1	0.0526316	Ast24	nsc	XYY_XY
ENSG00000011198	ABHD5	chr3	1	0.0526316	Ast24	ips	XYY_XY
ENSG00000011201	ANOS1	X_link	10	0.526316	Ast24, Ast24, Liu23, Liu23, Liu23, Liu23, Liu23, Liu23, Liu23, Liu23	fib, ips, lcl, lcl, lcl, lcl, lcl, lcl, lcl, lcl	XYY_XY, XYY_XY, XXX_XXY, XXX_XY, XXX_XYY, XXY_XX, XXYY_XX, XXYY_XXX, XXYY_XY, XYY_XX
ENSG00000011243	AKAP8L	chr19	1	0.0526316	Ast24	nsc	XYY_XY
ENSG00000011260	UTP18	chr17	2	0.105263	Ast24, Ast24	ips, nsc	XYY_XY, XYY_XY
ENSG00000011275	RNF216	chr7	1	0.0526316	Ast24	nsc	XYY_XY
ENSG00000011295	TTC19	chr17	1	0.0526316	Ast24	nsc	XYY_XY
ENSG00000011304	PTBP1	chr19	1	0.0526316	Ast24	nsc	XYY_XY
ENSG00000011332	DPF1	chr19	1	0.0526316	Ast24	ips	XYY_XY
ENSG00000011347	SYT7	chr11	4	0.210526	Ast24, Ast24, Ast24, Sun25	fib, ips, nsc, pan	XYY_XY, XYY_XY, XYY_XY, X_XY
ENSG00000011376	LARS2	chr3	2	0.105263	Ast24, Ast24	ips, nsc	XYY_XY, XYY_XY
ENSG00000011422	PLAUR	chr19	1	0.0526316	Ast24	ips	XYY_XY
ENSG00000011426	ANLN	chr7	1	0.0526316	Ast24	nsc	XYY_XY
ENSG00000011451	WIZ	chr19	1	0.0526316	Ast24	nsc	XYY_XY
ENSG00000011454	RABGAP1	chr9	1	0.0526316	Ast24	nsc	XYY_XY
ENSG00000011478	QPCTL	chr19	1	0.0526316	Ast24	nsc	XYY_XY
ENSG00000011485	PPP5C	chr19	1	0.0526316	Ast24	nsc	XYY_XY
ENSG00000011523	CEP68	chr2	1	0.0526316	Liu23	lcl	XXX_XY
ENSG00000011566	MAP4K3	chr2	1	0.0526316	Ast24	nsc	XYY_XY
ENSG00000012048	BRCA1	chr17	1	0.0526316	Ast24	nsc	XYY_XY
ENSG00000012061	ERCC1	chr19	1	0.0526316	Ast24	nsc	XYY_XY
ENSG00000012171	SEMA3B	chr3	1	0.0526316	Ast24	nsc	XYY_XY
ENSG00000012174	MBTPS2	X_link	1	0.0526316	Ast24	nsc	XYY_XY
ENSG00000012211	PRICKLE3	X_link	1	0.0526316	Ast24	nsc	XYY_XY
ENSG00000012232	EXTL3	chr8	1	0.0526316	Ast24	nsc	XYY_XY
ENSG00000012660	ELOVL5	chr6	2	0.105263	Ast24, Liu23	nsc, lcl	XYY_XY, XXX_XY
ENSG00000012817	KDM5D	Y_link	17	0.894737	Ast24, Ast24, Ast24, Liu23, Liu23, Liu23, Liu23, Liu23, Liu23, Liu23, Liu23, Liu23, Liu23, Liu23, Sun25, Sun25, Sun25	fib, ips, nsc, lcl, lcl, lcl, lcl, lcl, lcl, lcl, lcl, lcl, lcl, lcl, kid, liv, ski	XYY_XY, XYY_XY, XYY_XY, XXX_XXY, XXX_XY, XXX_XYY, XXY_XX, XXY_XYY, XXYY_XX, XXYY_XXX, XXYY_XXY, XXYY_XY, XYY_XX, XYY_XY, X_XY, X_XY, X_XY
ENSG00000012822	CALCOCO1	chr12	2	0.105263	Ast24, Ast24	ips, nsc	XYY_XY, XYY_XY
ENSG00000012963	UBR7	chr14	2	0.105263	Ast24, Ast24	ips, nsc	XYY_XY, XYY_XY
ENSG00000013016	EHD3	chr2	1	0.0526316	Ast24	fib	XYY_XY
ENSG00000013275	PSMC4	chr19	2	0.105263	Ast24, Ast24	ips, nsc	XYY_XY, XYY_XY
ENSG00000013288	MAN2B2	chr4	2	0.105263	Ast24, Ast24	fib, nsc	XYY_XY, XYY_XY
ENSG00000013293	SLC7A14	chr3	1	0.0526316	Ast24	ips	XYY_XY
ENSG00000013297	CLDN11	chr3	1	0.0526316	Ast24	nsc	XYY_XY
ENSG00000013364	MVP	chr16	1	0.0526316	Ast24	ips	XYY_XY
ENSG00000013374	NUB1	chr7	1	0.0526316	Ast24	ips	XYY_XY
ENSG00000013375	PGM3	chr6	1	0.0526316	Ast24	ips	XYY_XY
ENSG00000013392	RWDD2A	chr6	1	0.0526316	Ast24	nsc	XYY_XY
ENSG00000013441	CLK1	chr2	1	0.0526316	Ast24	nsc	XYY_XY
ENSG00000013503	POLR3B	chr12	3	0.157895	Ast24, Ast24, Ast24	fib, ips, nsc	XYY_XY, XYY_XY, XYY_XY
ENSG00000013523	ANGEL1	chr14	1	0.0526316	Ast24	nsc	XYY_XY
ENSG00000013563	DNASE1L1	X_link	1	0.0526316	Ast24	nsc	XYY_XY
ENSG00000013573	DDX11	chr12	2	0.105263	Ast24, Ast24	ips, nsc	XYY_XY, XYY_XY
ENSG00000013583	HEBP1	chr12	3	0.157895	Ast24, Ast24, Liu23	fib, nsc, lcl	XYY_XY, XYY_XY, XXYY_XX
ENSG00000013588	GPRC5A	chr12	1	0.0526316	Ast24	fib	XYY_XY
ENSG00000013619	MAMLD1	X_link	2	0.105263	Ast24, Ast24	fib, nsc	XYY_XY, XYY_XY
ENSG00000013810	TACC3	chr4	2	0.105263	Ast24, Ast24	ips, nsc	XYY_XY, XYY_XY
ENSG00000014123	UFL1	chr6	2	0.105263	Ast24, Ast24	ips, nsc	XYY_XY, XYY_XY
ENSG00000014138	POLA2	chr11	1	0.0526316	Ast24	nsc	XYY_XY
ENSG00000014216	CAPN1	chr11	2	0.105263	Ast24, Liu23	nsc, lcl	XYY_XY, XXYY_XX
ENSG00000014257	ACP3	chr3	1	0.0526316	Ast24	ips	XYY_XY
ENSG00000014914	MTMR11	chr1	1	0.0526316	Ast24	nsc	XYY_XY
ENSG00000014919	COX15	chr10	1	0.0526316	Ast24	nsc	XYY_XY
ENSG00000015171	ZMYND11	chr10	1	0.0526316	Ast24	nsc	XYY_XY
ENSG00000015475	BID	chr22	1	0.0526316	Ast24	nsc	XYY_XY
ENSG00000015532	XYLT2	chr17	1	0.0526316	Ast24	ips	XYY_XY
ENSG00000015592	STMN4	chr8	1	0.0526316	Ast24	nsc	XYY_XY
ENSG00000015676	NUDCD3	chr7	1	0.0526316	Ast24	ips	XYY_XY
ENSG00000016082	ISL1	chr5	1	0.0526316	Ast24	nsc	XYY_XY
ENSG00000016391	CHDH	chr3	2	0.105263	Ast24, Ast24	ips, nsc	XYY_XY, XYY_XY
ENSG00000016402	IL20RA	chr6	2	0.105263	Ast24, Ast24	fib, ips	XYY_XY, XYY_XY
ENSG00000016864	GLT8D1	chr3	2	0.105263	Ast24, Ast24	ips, nsc	XYY_XY, XYY_XY
ENSG00000017260	ATP2C1	chr3	1	0.0526316	Ast24	nsc	XYY_XY
ENSG00000017483	SLC38A5	X_link	3	0.157895	Ast24, Ast24, Sun25	ips, nsc, pan	XYY_XY, XYY_XY, X_XY
ENSG00000017797	RALBP1	chr18	1	0.0526316	Ast24	nsc	XYY_XY
ENSG00000018189	RUFY3	chr4	1	0.0526316	Ast24	nsc	XYY_XY
ENSG00000018236	CNTN1	chr12	3	0.157895	Ast24, Ast24, Ast24	fib, ips, nsc	XYY_XY, XYY_XY, XYY_XY
ENSG00000018408	WWTR1	chr3	2	0.105263	Ast24, Ast24	fib, nsc	XYY_XY, XYY_XY
ENSG00000018510	AGPS	chr2	2	0.105263	Ast24, Ast24	ips, nsc	XYY_XY, XYY_XY
ENSG00000018610	STEEP1	X_link	1	0.0526316	Ast24	ips	XYY_XY
ENSG00000018625	ATP1A2	chr1	2	0.105263	Ast24, Ast24	ips, nsc	XYY_XY, XYY_XY
ENSG00000018699	TTC27	chr2	3	0.157895	Ast24, Ast24, Ast24	fib, ips, nsc	XYY_XY, XYY_XY, XYY_XY
ENSG00000018869	ZNF582	chr19	2	0.105263	Ast24, Liu23	nsc, lcl	XYY_XY, XXYY_XY
ENSG00000019144	PHLDB1	chr11	1	0.0526316	Ast24	nsc	XYY_XY
ENSG00000019186	CYP24A1	chr20	1	0.0526316	Ast24	fib	XYY_XY
ENSG00000019485	PRDM11	chr11	2	0.105263	Ast24, Ast24	ips, nsc	XYY_XY, XYY_XY
ENSG00000019505	SYT13	chr11	2	0.105263	Ast24, Ast24	ips, nsc	XYY_XY, XYY_XY
ENSG00000019995	ZRANB1	chr10	1	0.0526316	Ast24	ips	XYY_XY
ENSG00000020129	NCDN	chr1	1	0.0526316	Ast24	ips	XYY_XY
ENSG00000020181	ADGRA2	chr8	2	0.105263	Ast24, Ast24	ips, nsc	XYY_XY, XYY_XY
ENSG00000020256	ZFP64	chr20	1	0.0526316	Ast24	nsc	XYY_XY
ENSG00000020426	MNAT1	chr14	2	0.105263	Ast24, Ast24	ips, nsc	XYY_XY, XYY_XY
ENSG00000020577	SAMD4A	chr14	1	0.0526316	Ast24	ips	XYY_XY
ENSG00000020633	RUNX3	chr1	1	0.0526316	Ast24	fib	XYY_XY
ENSG00000020922	MRE11	chr11	2	0.105263	Ast24, Ast24	ips, nsc	XYY_XY, XYY_XY
ENSG00000021355	SERPINB1	chr6	1	0.0526316	Ast24	nsc	XYY_XY
ENSG00000021574	SPAST	chr2	2	0.105263	Ast24, Ast24	ips, nsc	XYY_XY, XYY_XY
ENSG00000021645	NRXN3	chr14	1	0.0526316	Ast24	nsc	XYY_XY
ENSG00000021762	OSBPL5	chr11	2	0.105263	Ast24, Ast24	ips, nsc	XYY_XY, XYY_XY
ENSG00000021776	AQR	chr15	2	0.105263	Ast24, Ast24	fib, ips	XYY_XY, XYY_XY
ENSG00000021826	CPS1	chr2	2	0.105263	Ast24, Ast24	ips, nsc	XYY_XY, XYY_XY
ENSG00000022267	FHL1	X_link	2	0.105263	Ast24, Sun25	ips, pan	XYY_XY, X_XY
ENSG00000022277	RTF2	chr20	1	0.0526316	Ast24	ips	XYY_XY
ENSG00000022556	NLRP2	chr19	2	0.105263	Ast24, Ast24	ips, nsc	XYY_XY, XYY_XY
ENSG00000022567	SLC45A4	chr8	2	0.105263	Ast24, Ast24	ips, nsc	XYY_XY, XYY_XY
ENSG00000022840	RNF10	chr12	1	0.0526316	Ast24	ips	XYY_XY
ENSG00000023041	ZDHHC6	chr10	1	0.0526316	Ast24	ips	XYY_XY
ENSG00000023171	GRAMD1B	chr11	3	0.157895	Ast24, Ast24, Ast24	fib, ips, nsc	XYY_XY, XYY_XY, XYY_XY
ENSG00000023191	RNH1	chr11	2	0.105263	Ast24, Ast24	fib, nsc	XYY_XY, XYY_XY
ENSG00000023228	NDUFS1	chr2	1	0.0526316	Ast24	ips	XYY_XY
ENSG00000023330	ALAS1	chr3	2	0.105263	Ast24, Ast24	fib, ips	XYY_XY, XYY_XY
ENSG00000023445	BIRC3	chr11	1	0.0526316	Ast24	fib	XYY_XY
ENSG00000023516	AKAP11	chr13	1	0.0526316	Ast24	nsc	XYY_XY
ENSG00000023608	SNAPC1	chr14	1	0.0526316	Ast24	nsc	XYY_XY
ENSG00000023697	DERA	chr12	1	0.0526316	Ast24	nsc	XYY_XY
ENSG00000023734	STRAP	chr12	2	0.105263	Ast24, Ast24	ips, nsc	XYY_XY, XYY_XY
ENSG00000023892	DEF6	chr6	1	0.0526316	Ast24	ips	XYY_XY
ENSG00000023902	PLEKHO1	chr1	2	0.105263	Ast24, Ast24	ips, nsc	XYY_XY, XYY_XY
ENSG00000023909	GCLM	chr1	2	0.105263	Ast24, Ast24	fib, nsc	XYY_XY, XYY_XY
ENSG00000024048	UBR2	chr6	1	0.0526316	Ast24	nsc	XYY_XY
ENSG00000024422	EHD2	chr19	1	0.0526316	Ast24	nsc	XYY_XY
ENSG00000024526	DEPDC1	chr1	1	0.0526316	Ast24	nsc	XYY_XY
ENSG00000024862	CCDC28A	chr6	1	0.0526316	Ast24	nsc	XYY_XY
ENSG00000025039	RRAGD	chr6	4	0.210526	Ast24, Ast24, Liu23, Liu23	ips, nsc, lcl, lcl	XYY_XY, XYY_XY, XXYY_XX, XXYY_XY
ENSG00000025156	HSF2	chr6	1	0.0526316	Ast24	nsc	XYY_XY
ENSG00000025293	PHF20	chr20	2	0.105263	Ast24, Ast24	ips, nsc	XYY_XY, XYY_XY
ENSG00000025434	NR1H3	chr11	1	0.0526316	Ast24	nsc	XYY_XY
ENSG00000025770	NCAPH2	chr22	1	0.0526316	Ast24	nsc	XYY_XY
ENSG00000025772	TOMM34	chr20	1	0.0526316	Ast24	nsc	XYY_XY
ENSG00000025800	KPNA6	chr1	1	0.0526316	Ast24	nsc	XYY_XY
ENSG00000026103	FAS	chr10	2	0.105263	Ast24, Ast24	fib, ips	XYY_XY, XYY_XY
ENSG00000026297	RNASET2	chr6	2	0.105263	Ast24, Ast24	ips, nsc	XYY_XY, XYY_XY
ENSG00000026508	CD44	chr11	2	0.105263	Liu23, Liu23	lcl, lcl	XXYY_XX, XXYY_XY
ENSG00000026559	KCNG1	chr20	2	0.105263	Ast24, Ast24	fib, nsc	XYY_XY, XYY_XY
ENSG00000026652	AGPAT4	chr6	4	0.210526	Ast24, Ast24, Liu23, Liu23	ips, nsc, lcl, lcl	XYY_XY, XYY_XY, XXX_XY, XXX_XYY
ENSG00000026950	BTN3A1	chr6	1	0.0526316	Ast24	ips	XYY_XY
ENSG00000027001	MIPEP	chr13	2	0.105263	Ast24, Liu23	ips, lcl	XYY_XY, XXX_XY
ENSG00000027075	PRKCH	chr14	1	0.0526316	Ast24	ips	XYY_XY
ENSG00000027697	IFNGR1	chr6	1	0.0526316	Ast24	nsc	XYY_XY
ENSG00000027847	B4GALT7	chr5	1	0.0526316	Ast24	ips	XYY_XY
ENSG00000028116	VRK2	chr2	2	0.105263	Ast24, Ast24	ips, nsc	XYY_XY, XYY_XY
ENSG00000028137	TNFRSF1B	chr1	2	0.105263	Ast24, Ast24	fib, ips	XYY_XY, XYY_XY
ENSG00000028203	VEZT	chr12	1	0.0526316	Liu23	lcl	XXYY_XY
ENSG00000028277	POU2F2	chr19	2	0.105263	Ast24, Ast24	fib, ips	XYY_XY, XYY_XY
ENSG00000028310	BRD9	chr5	1	0.0526316	Ast24	nsc	XYY_XY
ENSG00000028528	SNX1	chr15	2	0.105263	Ast24, Ast24	ips, nsc	XYY_XY, XYY_XY
ENSG00000028839	TBPL1	chr6	1	0.0526316	Ast24	ips	XYY_XY
ENSG00000029153	BMAL2	chr12	1	0.0526316	Ast24	nsc	XYY_XY
ENSG00000029363	BCLAF1	chr6	1	0.0526316	Ast24	ips	XYY_XY
ENSG00000029364	SLC39A9	chr14	1	0.0526316	Ast24	nsc	XYY_XY
ENSG00000029534	ANK1	chr8	1	0.0526316	Ast24	nsc	XYY_XY
ENSG00000029639	TFB1M	chr6	2	0.105263	Ast24, Ast24	ips, nsc	XYY_XY, XYY_XY
ENSG00000029725	RABEP1	chr17	2	0.105263	Ast24, Ast24	ips, nsc	XYY_XY, XYY_XY
ENSG00000029993	HMGB3	X_link	2	0.105263	Ast24, Ast24	ips, nsc	XYY_XY, XYY_XY
ENSG00000030066	NUP160	chr11	1	0.0526316	Ast24	nsc	XYY_XY
ENSG00000030110	BAK1	chr6	2	0.105263	Ast24, Ast24	ips, nsc	XYY_XY, XYY_XY
ENSG00000030419	IKZF2	chr2	3	0.157895	Ast24, Ast24, Ast24	fib, ips, nsc	XYY_XY, XYY_XY, XYY_XY
ENSG00000030582	GRN	chr17	1	0.0526316	Ast24	nsc	XYY_XY
ENSG00000031003	FAM13B	chr5	2	0.105263	Ast24, Ast24	fib, nsc	XYY_XY, XYY_XY
ENSG00000031081	ARHGAP31	chr3	1	0.0526316	Ast24	nsc	XYY_XY
ENSG00000031691	CENPQ	chr6	3	0.157895	Ast24, Ast24, Ast24	fib, ips, nsc	XYY_XY, XYY_XY, XYY_XY
ENSG00000031698	SARS1	chr1	1	0.0526316	Ast24	nsc	XYY_XY
ENSG00000031823	RANBP3	chr19	1	0.0526316	Ast24	nsc	XYY_XY
ENSG00000032742	IFT88	chr13	2	0.105263	Ast24, Ast24	ips, nsc	XYY_XY, XYY_XY
ENSG00000033011	ALG1	chr16	1	0.0526316	Ast24	ips	XYY_XY
ENSG00000033030	ZCCHC8	chr12	1	0.0526316	Ast24	nsc	XYY_XY
ENSG00000033050	ABCF2	chr7	1	0.0526316	Ast24	ips	XYY_XY
ENSG00000033100	CHPF2	chr7	2	0.105263	Ast24, Ast24	ips, nsc	XYY_XY, XYY_XY
ENSG00000033122	LRRC7	chr1	2	0.105263	Ast24, Ast24	ips, nsc	XYY_XY, XYY_XY
ENSG00000033170	FUT8	chr14	4	0.210526	Ast24, Ast24, Liu23, Liu23	ips, nsc, lcl, lcl	XYY_XY, XYY_XY, XXYY_XX, XXYY_XY
ENSG00000033178	UBA6	chr4	1	0.0526316	Sun25	kid	X_XY
ENSG00000033327	GAB2	chr11	2	0.105263	Ast24, Ast24	fib, nsc	XYY_XY, XYY_XY
ENSG00000033627	ATP6V0A1	chr17	1	0.0526316	Ast24	nsc	XYY_XY
ENSG00000033867	SLC4A7	chr3	1	0.0526316	Liu23	lcl	XXYY_XY
ENSG00000034053	APBA2	chr15	2	0.105263	Ast24, Ast24	fib, nsc	XYY_XY, XYY_XY
ENSG00000034152	MAP2K3	chr17	2	0.105263	Ast24, Ast24	fib, nsc	XYY_XY, XYY_XY
ENSG00000034239	CLXN	chr8	1	0.0526316	Ast24	nsc	XYY_XY
ENSG00000034533	ASTE1	chr3	2	0.105263	Ast24, Ast24	ips, nsc	XYY_XY, XYY_XY
ENSG00000034677	RNF19A	chr8	1	0.0526316	Ast24	nsc	XYY_XY
ENSG00000034693	PEX3	chr6	1	0.0526316	Ast24	ips	XYY_XY
ENSG00000035115	SH3YL1	chr2	2	0.105263	Ast24, Ast24	ips, nsc	XYY_XY, XYY_XY
ENSG00000035141	FAM136A	chr2	2	0.105263	Ast24, Ast24	ips, nsc	XYY_XY, XYY_XY
ENSG00000035499	DEPDC1B	chr5	1	0.0526316	Ast24	nsc	XYY_XY
ENSG00000035664	DAPK2	chr15	2	0.105263	Ast24, Ast24	ips, nsc	XYY_XY, XYY_XY
ENSG00000035681	NSMAF	chr8	2	0.105263	Ast24, Ast24	ips, nsc	XYY_XY, XYY_XY
ENSG00000035687	ADSS2	chr1	1	0.0526316	Ast24	nsc	XYY_XY
ENSG00000035862	TIMP2	chr17	3	0.157895	Ast24, Ast24, Ast24	fib, ips, nsc	XYY_XY, XYY_XY, XYY_XY
ENSG00000035928	RFC1	chr4	1	0.0526316	Ast24	nsc	XYY_XY
ENSG00000036054	TBC1D23	chr3	2	0.105263	Ast24, Ast24	ips, nsc	XYY_XY, XYY_XY
ENSG00000036257	CUL3	chr2	2	0.105263	Ast24, Ast24	ips, nsc	XYY_XY, XYY_XY
ENSG00000036448	MYOM2	chr8	1	0.0526316	Ast24	fib	XYY_XY
ENSG00000036530	CYP46A1	chr14	1	0.0526316	Ast24	nsc	XYY_XY
ENSG00000036672	USP2	chr11	1	0.0526316	Ast24	nsc	XYY_XY
ENSG00000037042	TUBG2	chr17	2	0.105263	Ast24, Ast24	ips, nsc	XYY_XY, XYY_XY
ENSG00000037241	RPL26L1	chr5	1	0.0526316	Ast24	ips	XYY_XY
ENSG00000037280	FLT4	chr5	2	0.105263	Ast24, Ast24	ips, nsc	XYY_XY, XYY_XY
ENSG00000037474	NSUN2	chr5	2	0.105263	Ast24, Liu23	nsc, lcl	XYY_XY, XXYY_XY
ENSG00000037637	FBXO42	chr1	1	0.0526316	Ast24	ips	XYY_XY
ENSG00000037749	MFAP3	chr5	1	0.0526316	Ast24	nsc	XYY_XY
ENSG00000037897	METTL1	chr12	2	0.105263	Ast24, Ast24	ips, nsc	XYY_XY, XYY_XY
ENSG00000038002	AGA	chr4	1	0.0526316	Ast24	nsc	XYY_XY
ENSG00000038210	PI4K2B	chr4	1	0.0526316	Ast24	nsc	XYY_XY
ENSG00000038219	BOD1L1	chr4	1	0.0526316	Ast24	ips	XYY_XY
ENSG00000038274	MAT2B	chr5	1	0.0526316	Ast24	nsc	XYY_XY
ENSG00000038295	TLL1	chr4	1	0.0526316	Ast24	nsc	XYY_XY
ENSG00000038382	TRIO	chr5	2	0.105263	Ast24, Ast24	ips, nsc	XYY_XY, XYY_XY
ENSG00000038427	VCAN	chr5	1	0.0526316	Ast24	nsc	XYY_XY
ENSG00000038532	CLEC16A	chr16	1	0.0526316	Ast24	nsc	XYY_XY
ENSG00000039068	CDH1	chr16	4	0.210526	Ast24, Ast24, Liu23, Liu23	fib, ips, lcl, lcl	XYY_XY, XYY_XY, XXYY_XX, XXYY_XY
ENSG00000039123	MTREX	chr5	2	0.105263	Ast24, Ast24	ips, nsc	XYY_XY, XYY_XY
ENSG00000039139	DNAH5	chr5	2	0.105263	Ast24, Ast24	fib, ips	XYY_XY, XYY_XY
ENSG00000039319	ZFYVE16	chr5	1	0.0526316	Ast24	ips	XYY_XY
ENSG00000039523	RIPOR1	chr16	1	0.0526316	Ast24	fib	XYY_XY
ENSG00000039537	C6	chr5	1	0.0526316	Ast24	nsc	XYY_XY
ENSG00000039560	RAI14	chr5	1	0.0526316	Ast24	fib	XYY_XY
ENSG00000039987	BEST2	chr19	1	0.0526316	Ast24	ips	XYY_XY
ENSG00000040199	PHLPP2	chr16	3	0.157895	Ast24, Ast24, Ast24	fib, ips, nsc	XYY_XY, XYY_XY, XYY_XY
ENSG00000040275	SPDL1	chr5	2	0.105263	Ast24, Ast24	ips, nsc	XYY_XY, XYY_XY
ENSG00000040487	SLC66A1	chr1	1	0.0526316	Ast24	ips	XYY_XY
ENSG00000040531	CTNS	chr17	1	0.0526316	Ast24	nsc	XYY_XY
ENSG00000040608	RTN4R	chr22	2	0.105263	Ast24, Ast24	ips, nsc	XYY_XY, XYY_XY
ENSG00000040633	PHF23	chr17	1	0.0526316	Ast24	ips	XYY_XY
ENSG00000040731	CDH10	chr5	1	0.0526316	Ast24	nsc	XYY_XY
ENSG00000040933	INPP4A	chr2	1	0.0526316	Ast24	ips	XYY_XY
ENSG00000041357	PSMA4	chr15	2	0.105263	Ast24, Ast24	ips, nsc	XYY_XY, XYY_XY
ENSG00000041515	MYO16	chr13	1	0.0526316	Ast24	nsc	XYY_XY
ENSG00000041802	LSG1	chr3	1	0.0526316	Ast24	ips	XYY_XY
ENSG00000041880	PARP3	chr3	1	0.0526316	Ast24	fib	XYY_XY
ENSG00000041982	TNC	chr9	1	0.0526316	Ast24	fib	XYY_XY
ENSG00000041988	THAP3	chr1	2	0.105263	Ast24, Ast24	ips, nsc	XYY_XY, XYY_XY
ENSG00000042062	RIPOR3	chr20	2	0.105263	Ast24, Ast24	fib, ips	XYY_XY, XYY_XY
ENSG00000042088	TDP1	chr14	1	0.0526316	Ast24	nsc	XYY_XY
ENSG00000042286	AIFM2	chr10	2	0.105263	Ast24, Ast24	ips, nsc	XYY_XY, XYY_XY
ENSG00000042317	SPATA7	chr14	1	0.0526316	Ast24	nsc	XYY_XY
ENSG00000042429	MED17	chr11	2	0.105263	Ast24, Ast24	ips, nsc	XYY_XY, XYY_XY
ENSG00000042445	RETSAT	chr2	1	0.0526316	Ast24	ips	XYY_XY
ENSG00000042493	CAPG	chr2	1	0.0526316	Ast24	nsc	XYY_XY
ENSG00000042753	AP2S1	chr19	1	0.0526316	Liu23	lcl	XXYY_XX
ENSG00000042980	ADAM28	chr8	1	0.0526316	Ast24	ips	XYY_XY
ENSG00000043143	JADE2	chr5	2	0.105263	Ast24, Ast24	fib, ips	XYY_XY, XYY_XY
ENSG00000043355	ZIC2	chr13	2	0.105263	Ast24, Ast24	ips, nsc	XYY_XY, XYY_XY
ENSG00000043514	TRIT1	chr1	1	0.0526316	Ast24	nsc	XYY_XY
ENSG00000044090	CUL7	chr6	1	0.0526316	Ast24	nsc	XYY_XY
ENSG00000044115	CTNNA1	chr5	2	0.105263	Ast24, Ast24	ips, nsc	XYY_XY, XYY_XY
ENSG00000044446	PHKA2	X_link	1	0.0526316	Ast24	nsc	XYY_XY
ENSG00000044524	EPHA3	chr3	2	0.105263	Ast24, Ast24	fib, nsc	XYY_XY, XYY_XY
ENSG00000044574	HSPA5	chr9	1	0.0526316	Ast24	ips	XYY_XY
ENSG00000046604	DSG2	chr18	1	0.0526316	Ast24	ips	XYY_XY
ENSG00000046647	GEMIN8	X_link	1	0.0526316	Ast24	nsc	XYY_XY
ENSG00000046651	OFD1	X_link	1	0.0526316	Ast24	nsc	XYY_XY
ENSG00000046653	GPM6B	X_link	2	0.105263	Ast24, Ast24	ips, nsc	XYY_XY, XYY_XY
ENSG00000046889	PREX2	chr8	1	0.0526316	Ast24	nsc	XYY_XY
ENSG00000047056	WDR37	chr10	2	0.105263	Ast24, Ast24	ips, nsc	XYY_XY, XYY_XY
ENSG00000047188	YTHDC2	chr5	1	0.0526316	Ast24	nsc	XYY_XY
ENSG00000047230	CTPS2	X_link	1	0.0526316	Ast24	ips	XYY_XY
ENSG00000047249	ATP6V1H	chr8	2	0.105263	Ast24, Ast24	ips, nsc	XYY_XY, XYY_XY
ENSG00000047315	POLR2B	chr4	1	0.0526316	Ast24	ips	XYY_XY
ENSG00000047346	ATOSA	chr15	2	0.105263	Ast24, Ast24	ips, nsc	XYY_XY, XYY_XY
ENSG00000047457	CP	chr3	1	0.0526316	Ast24	nsc	XYY_XY
ENSG00000047578	KATNIP	chr16	2	0.105263	Ast24, Ast24	ips, nsc	XYY_XY, XYY_XY
ENSG00000047597	XK	X_link	1	0.0526316	Ast24	ips	XYY_XY
ENSG00000047617	ANO2	chr12	1	0.0526316	Ast24	nsc	XYY_XY
ENSG00000047621	C12orf4	chr12	2	0.105263	Ast24, Liu23	nsc, lcl	XYY_XY, XXX_XY
ENSG00000047634	SCML1	X_link	5	0.263158	Ast24, Ast24, Liu23, Liu23, Liu23	ips, nsc, lcl, lcl, lcl	XYY_XY, XYY_XY, XXX_XY, XXX_XYY, XXYY_XY
ENSG00000047648	ARHGAP6	X_link	2	0.105263	Ast24, Liu23	nsc, lcl	XYY_XY, XXYY_XX
ENSG00000048028	USP28	chr11	1	0.0526316	Ast24	nsc	XYY_XY
ENSG00000048162	NOP16	chr5	3	0.157895	Ast24, Liu23, Liu23	nsc, lcl, lcl	XYY_XY, XXX_XY, XXYY_XY
ENSG00000048342	CC2D2A	chr4	2	0.105263	Ast24, Ast24	ips, nsc	XYY_XY, XYY_XY
ENSG00000048392	RRM2B	chr8	1	0.0526316	Ast24	nsc	XYY_XY
ENSG00000048462	TNFRSF17	chr16	1	0.0526316	Liu23	lcl	XXYY_XX
ENSG00000048471	SNX29	chr16	2	0.105263	Ast24, Ast24	ips, nsc	XYY_XY, XYY_XY
ENSG00000048540	LMO3	chr12	3	0.157895	Ast24, Ast24, Ast24	fib, ips, nsc	XYY_XY, XYY_XY, XYY_XY
ENSG00000048544	MRPS10	chr6	1	0.0526316	Ast24	ips	XYY_XY
ENSG00000048707	VPS13D	chr1	2	0.105263	Ast24, Ast24	ips, nsc	XYY_XY, XYY_XY
ENSG00000048740	CELF2	chr10	1	0.0526316	Ast24	fib	XYY_XY
ENSG00000048828	FAM120A	chr9	1	0.0526316	Ast24	fib	XYY_XY
ENSG00000049089	COL9A2	chr1	2	0.105263	Ast24, Ast24	fib, nsc	XYY_XY, XYY_XY
ENSG00000049130	KITLG	chr12	2	0.105263	Ast24, Ast24	fib, nsc	XYY_XY, XYY_XY
ENSG00000049167	ERCC8	chr5	1	0.0526316	Ast24	nsc	XYY_XY
ENSG00000049192	ADAMTS6	chr5	3	0.157895	Ast24, Ast24, Ast24	fib, ips, nsc	XYY_XY, XYY_XY, XYY_XY
ENSG00000049239	H6PD	chr1	5	0.263158	Ast24, Ast24, Liu23, Liu23, Liu23	ips, nsc, lcl, lcl, lcl	XYY_XY, XYY_XY, XXX_XY, XXYY_XX, XXYY_XY
ENSG00000049246	PER3	chr1	4	0.210526	Ast24, Liu23, Liu23, Liu23	ips, lcl, lcl, lcl	XYY_XY, XXX_XY, XXX_XYY, XXYY_XY
ENSG00000049323	LTBP1	chr2	2	0.105263	Ast24, Ast24	ips, nsc	XYY_XY, XYY_XY
ENSG00000049540	ELN	chr7	3	0.157895	Ast24, Ast24, Ast24	fib, ips, nsc	XYY_XY, XYY_XY, XYY_XY
ENSG00000049541	RFC2	chr7	2	0.105263	Ast24, Ast24	ips, nsc	XYY_XY, XYY_XY
ENSG00000049656	CLPTM1L	chr5	1	0.0526316	Ast24	nsc	XYY_XY
ENSG00000049759	NEDD4L	chr18	2	0.105263	Ast24, Ast24	fib, nsc	XYY_XY, XYY_XY
ENSG00000049769	PPP1R3F	X_link	1	0.0526316	Ast24	nsc	XYY_XY
ENSG00000049860	HEXB	chr5	1	0.0526316	Ast24	nsc	XYY_XY
ENSG00000050030	NEXMIF	X_link	2	0.105263	Ast24, Ast24	ips, nsc	XYY_XY, XYY_XY
ENSG00000050130	JKAMP	chr14	1	0.0526316	Ast24	nsc	XYY_XY
ENSG00000050165	DKK3	chr11	2	0.105263	Ast24, Ast24	fib, nsc	XYY_XY, XYY_XY
ENSG00000050327	ARHGEF5	chr7	1	0.0526316	Ast24	nsc	XYY_XY
ENSG00000050344	NFE2L3	chr7	3	0.157895	Ast24, Ast24, Ast24	fib, ips, nsc	XYY_XY, XYY_XY, XYY_XY
ENSG00000050393	MCUR1	chr6	2	0.105263	Ast24, Ast24	ips, nsc	XYY_XY, XYY_XY
ENSG00000050405	LIMA1	chr12	2	0.105263	Ast24, Ast24	ips, nsc	XYY_XY, XYY_XY
ENSG00000050426	LETMD1	chr12	2	0.105263	Ast24, Ast24	ips, nsc	XYY_XY, XYY_XY
ENSG00000050438	SLC4A8	chr12	1	0.0526316	Ast24	ips	XYY_XY
ENSG00000050628	PTGER3	chr1	1	0.0526316	Ast24	ips	XYY_XY
ENSG00000050748	MAPK9	chr5	3	0.157895	Ast24, Liu23, Liu23	nsc, lcl, lcl	XYY_XY, XXYY_XX, XXYY_XY
ENSG00000050767	COL23A1	chr5	1	0.0526316	Ast24	fib	XYY_XY
ENSG00000050820	BCAR1	chr16	1	0.0526316	Ast24	ips	XYY_XY
ENSG00000051009	FHIP1B	chr11	1	0.0526316	Ast24	nsc	XYY_XY
ENSG00000051128	HOMER3	chr19	1	0.0526316	Ast24	ips	XYY_XY
ENSG00000051180	RAD51	chr15	2	0.105263	Ast24, Ast24	ips, nsc	XYY_XY, XYY_XY
ENSG00000051341	POLQ	chr3	2	0.105263	Ast24, Ast24	ips, nsc	XYY_XY, XYY_XY
ENSG00000051382	PIK3CB	chr3	1	0.0526316	Ast24	nsc	XYY_XY
ENSG00000051596	THOC3	chr5	2	0.105263	Ast24, Ast24	ips, nsc	XYY_XY, XYY_XY
ENSG00000051825	MPHOSPH9	chr12	2	0.105263	Ast24, Ast24	ips, nsc	XYY_XY, XYY_XY
ENSG00000052126	PLEKHA5	chr12	1	0.0526316	Ast24	ips	XYY_XY
ENSG00000052723	SIKE1	chr1	1	0.0526316	Ast24	nsc	XYY_XY
ENSG00000052749	RRP12	chr10	2	0.105263	Ast24, Ast24	ips, nsc	XYY_XY, XYY_XY
ENSG00000052795	FNIP2	chr4	2	0.105263	Ast24, Ast24	ips, nsc	XYY_XY, XYY_XY
ENSG00000052802	MSMO1	chr4	1	0.0526316	Ast24	nsc	XYY_XY
ENSG00000052841	TTC17	chr11	2	0.105263	Ast24, Ast24	ips, nsc	XYY_XY, XYY_XY
ENSG00000053108	FSTL4	chr5	1	0.0526316	Ast24	ips	XYY_XY
ENSG00000053254	FOXN3	chr14	1	0.0526316	Ast24	nsc	XYY_XY
ENSG00000053328	METTL24	chr6	1	0.0526316	Ast24	nsc	XYY_XY
ENSG00000053371	AKR7A2	chr1	1	0.0526316	Liu23	lcl	XXYY_XX
ENSG00000053372	MRTO4	chr1	2	0.105263	Ast24, Ast24	ips, nsc	XYY_XY, XYY_XY
ENSG00000053438	NNAT	chr20	3	0.157895	Ast24, Ast24, Ast24	fib, ips, nsc	XYY_XY, XYY_XY, XYY_XY
ENSG00000053501	USE1	chr19	2	0.105263	Ast24, Ast24	ips, nsc	XYY_XY, XYY_XY
ENSG00000053524	MCF2L2	chr3	2	0.105263	Ast24, Ast24	ips, nsc	XYY_XY, XYY_XY
ENSG00000053702	NRIP2	chr12	1	0.0526316	Ast24	nsc	XYY_XY
ENSG00000053747	LAMA3	chr18	1	0.0526316	Ast24	fib	XYY_XY
ENSG00000053770	AP5M1	chr14	1	0.0526316	Ast24	ips	XYY_XY
ENSG00000053900	ANAPC4	chr4	1	0.0526316	Ast24	nsc	XYY_XY
ENSG00000054118	THRAP3	chr1	2	0.105263	Ast24, Ast24	ips, nsc	XYY_XY, XYY_XY
ENSG00000054148	PHPT1	chr9	2	0.105263	Ast24, Ast24	ips, nsc	XYY_XY, XYY_XY
ENSG00000054179	ENTPD2	chr9	1	0.0526316	Ast24	ips	XYY_XY
ENSG00000054219	LY75	chr2	1	0.0526316	Ast24	ips	XYY_XY
ENSG00000054267	ARID4B	chr1	1	0.0526316	Ast24	nsc	XYY_XY
ENSG00000054282	SDCCAG8	chr1	1	0.0526316	Ast24	fib	XYY_XY
ENSG00000054356	PTPRN	chr2	1	0.0526316	Ast24	nsc	XYY_XY
ENSG00000054392	HHAT	chr1	1	0.0526316	Ast24	nsc	XYY_XY
ENSG00000054523	KIF1B	chr1	3	0.157895	Ast24, Ast24, Liu23	ips, nsc, lcl	XYY_XY, XYY_XY, XXYY_XY
ENSG00000054598	FOXC1	chr6	2	0.105263	Ast24, Ast24	fib, nsc	XYY_XY, XYY_XY
ENSG00000054611	TBC1D22A	chr22	1	0.0526316	Ast24	ips	XYY_XY
ENSG00000054654	SYNE2	chr14	2	0.105263	Ast24, Ast24	ips, nsc	XYY_XY, XYY_XY
ENSG00000054690	PLEKHH1	chr14	2	0.105263	Ast24, Ast24	ips, nsc	XYY_XY, XYY_XY
ENSG00000054793	ATP9A	chr20	1	0.0526316	Ast24	nsc	XYY_XY
ENSG00000054967	RELT	chr11	2	0.105263	Ast24, Ast24	ips, nsc	XYY_XY, XYY_XY
ENSG00000054983	GALC	chr14	1	0.0526316	Ast24	nsc	XYY_XY
ENSG00000055044	NOP58	chr2	3	0.157895	Ast24, Ast24, Liu23	ips, nsc, lcl	XYY_XY, XYY_XY, XXYY_XY
ENSG00000055118	KCNH2	chr7	1	0.0526316	Ast24	nsc	XYY_XY
ENSG00000055130	CUL1	chr7	2	0.105263	Ast24, Ast24	ips, nsc	XYY_XY, XYY_XY
ENSG00000055147	FAM114A2	chr5	1	0.0526316	Ast24	ips	XYY_XY
ENSG00000055163	CYFIP2	chr5	4	0.210526	Ast24, Ast24, Liu23, Liu23	fib, ips, lcl, lcl	XYY_XY, XYY_XY, XXYY_XX, XXYY_XY
ENSG00000055208	TAB2	chr6	1	0.0526316	Ast24	nsc	XYY_XY
ENSG00000055211	GINM1	chr6	1	0.0526316	Ast24	nsc	XYY_XY
ENSG00000055332	EIF2AK2	chr2	1	0.0526316	Ast24	nsc	XYY_XY
ENSG00000055609	KMT2C	chr7	2	0.105263	Ast24, Ast24	ips, nsc	XYY_XY, XYY_XY
ENSG00000055813	CCDC85A	chr2	1	0.0526316	Ast24	fib	XYY_XY
ENSG00000056050	HPF1	chr4	2	0.105263	Ast24, Ast24	ips, nsc	XYY_XY, XYY_XY
ENSG00000056277	ZNF280C	X_link	2	0.105263	Ast24, Ast24	fib, ips	XYY_XY, XYY_XY
ENSG00000056487	PHF21B	chr22	2	0.105263	Ast24, Ast24	ips, nsc	XYY_XY, XYY_XY
ENSG00000056586	RC3H2	chr9	1	0.0526316	Ast24	nsc	XYY_XY
ENSG00000056972	TRAF3IP2	chr6	2	0.105263	Ast24, Ast24	ips, nsc	XYY_XY, XYY_XY
ENSG00000056998	GYG2	X_link	2	0.105263	Ast24, Ast24	ips, nsc	XYY_XY, XYY_XY
ENSG00000057252	SOAT1	chr1	2	0.105263	Ast24, Ast24	fib, nsc	XYY_XY, XYY_XY
ENSG00000057468	MSH4	chr1	1	0.0526316	Ast24	nsc	XYY_XY
ENSG00000057608	GDI2	chr10	2	0.105263	Ast24, Ast24	ips, nsc	XYY_XY, XYY_XY
ENSG00000057657	PRDM1	chr6	1	0.0526316	Ast24	nsc	XYY_XY
ENSG00000057663	ATG5	chr6	1	0.0526316	Ast24	nsc	XYY_XY
ENSG00000057704	TMCC3	chr12	2	0.105263	Ast24, Ast24	ips, nsc	XYY_XY, XYY_XY
ENSG00000057757	PITHD1	chr1	2	0.105263	Ast24, Ast24	ips, nsc	XYY_XY, XYY_XY
ENSG00000057935	MTA3	chr2	2	0.105263	Ast24, Ast24	ips, nsc	XYY_XY, XYY_XY
ENSG00000058056	USP13	chr3	1	0.0526316	Ast24	nsc	XYY_XY
ENSG00000058063	ATP11B	chr3	2	0.105263	Ast24, Ast24	fib, nsc	XYY_XY, XYY_XY
ENSG00000058085	LAMC2	chr1	1	0.0526316	Ast24	ips	XYY_XY
ENSG00000058091	CDK14	chr7	2	0.105263	Ast24, Ast24	ips, nsc	XYY_XY, XYY_XY
ENSG00000058272	PPP1R12A	chr12	1	0.0526316	Ast24	nsc	XYY_XY
ENSG00000058453	CROCC	chr1	1	0.0526316	Ast24	ips	XYY_XY
ENSG00000058600	POLR3E	chr16	1	0.0526316	Ast24	nsc	XYY_XY
ENSG00000058668	ATP2B4	chr1	3	0.157895	Ast24, Ast24, Liu23	ips, nsc, lcl	XYY_XY, XYY_XY, XXX_XY
ENSG00000058729	RIOK2	chr5	1	0.0526316	Ast24	ips	XYY_XY
ENSG00000058799	YIPF1	chr1	2	0.105263	Ast24, Ast24	ips, nsc	XYY_XY, XYY_XY
ENSG00000058804	NDC1	chr1	1	0.0526316	Ast24	nsc	XYY_XY
ENSG00000059145	UNKL	chr16	1	0.0526316	Ast24	nsc	XYY_XY
ENSG00000059378	PARP12	chr7	5	0.263158	Ast24, Ast24, Ast24, Liu23, Liu23	fib, ips, nsc, lcl, lcl	XYY_XY, XYY_XY, XYY_XY, XXX_XY, XXYY_XY
ENSG00000059573	ALDH18A1	chr10	1	0.0526316	Ast24	nsc	XYY_XY
ENSG00000059588	TARBP1	chr1	1	0.0526316	Ast24	ips	XYY_XY
ENSG00000059691	GATB	chr4	1	0.0526316	Ast24	ips	XYY_XY
ENSG00000059758	CDK17	chr12	1	0.0526316	Ast24	nsc	XYY_XY
ENSG00000059804	SLC2A3	chr12	2	0.105263	Ast24, Ast24	ips, nsc	XYY_XY, XYY_XY
ENSG00000059915	PSD	chr10	1	0.0526316	Ast24	ips	XYY_XY
ENSG00000060069	CTDP1	chr18	2	0.105263	Ast24, Ast24	ips, nsc	XYY_XY, XYY_XY
ENSG00000060138	YBX3	chr12	2	0.105263	Ast24, Liu23	nsc, lcl	XYY_XY, XXX_XY
ENSG00000060140	STYK1	chr12	1	0.0526316	Ast24	fib	XYY_XY
ENSG00000060237	WNK1	chr12	1	0.0526316	Ast24	ips	XYY_XY
ENSG00000060491	OGFR	chr20	1	0.0526316	Ast24	ips	XYY_XY
ENSG00000060656	PTPRU	chr1	1	0.0526316	Ast24	nsc	XYY_XY
ENSG00000060688	SNRNP40	chr1	2	0.105263	Ast24, Ast24	ips, nsc	XYY_XY, XYY_XY
ENSG00000060718	COL11A1	chr1	2	0.105263	Ast24, Ast24	ips, nsc	XYY_XY, XYY_XY
ENSG00000060762	MPC1	chr6	1	0.0526316	Ast24	fib	XYY_XY
ENSG00000060971	ACAA1	chr3	1	0.0526316	Ast24	nsc	XYY_XY
ENSG00000060982	BCAT1	chr12	1	0.0526316	Ast24	nsc	XYY_XY
ENSG00000061337	LZTS1	chr8	2	0.105263	Ast24, Ast24	ips, nsc	XYY_XY, XYY_XY
ENSG00000061656	SPAG4	chr20	3	0.157895	Ast24, Ast24, Liu23	fib, nsc, lcl	XYY_XY, XYY_XY, XXYY_XY
ENSG00000061794	MRPS35	chr12	1	0.0526316	Ast24	ips	XYY_XY
ENSG00000061918	GUCY1B1	chr4	3	0.157895	Ast24, Ast24, Ast24	fib, ips, nsc	XYY_XY, XYY_XY, XYY_XY
ENSG00000061938	TNK2	chr3	1	0.0526316	Ast24	ips	XYY_XY
ENSG00000061987	MON2	chr12	2	0.105263	Ast24, Ast24	ips, nsc	XYY_XY, XYY_XY
ENSG00000062038	CDH3	chr16	2	0.105263	Ast24, Ast24	ips, nsc	XYY_XY, XYY_XY
ENSG00000062194	GPBP1	chr5	1	0.0526316	Ast24	nsc	XYY_XY
ENSG00000062282	DGAT2	chr11	1	0.0526316	Ast24	nsc	XYY_XY
ENSG00000062370	ZNF112	chr19	2	0.105263	Ast24, Liu23	nsc, lcl	XYY_XY, XXYY_XY
ENSG00000062485	CS	chr12	1	0.0526316	Ast24	ips	XYY_XY
ENSG00000062524	LTK	chr15	4	0.210526	Ast24, Liu23, Liu23, Liu23	fib, lcl, lcl, lcl	XYY_XY, XXX_XY, XXYY_XX, XXYY_XY
ENSG00000062650	WAPL	chr10	2	0.105263	Ast24, Ast24	ips, nsc	XYY_XY, XYY_XY
ENSG00000062716	VMP1	chr17	2	0.105263	Ast24, Ast24	fib, ips	XYY_XY, XYY_XY
ENSG00000062725	APPBP2	chr17	1	0.0526316	Ast24	nsc	XYY_XY
ENSG00000062822	POLD1	chr19	1	0.0526316	Ast24	nsc	XYY_XY
ENSG00000063015	SEZ6	chr17	1	0.0526316	Ast24	ips	XYY_XY
ENSG00000063046	EIF4B	chr12	1	0.0526316	Ast24	nsc	XYY_XY
ENSG00000063127	SLC6A16	chr19	2	0.105263	Ast24, Ast24	ips, nsc	XYY_XY, XYY_XY
ENSG00000063176	SPHK2	chr19	1	0.0526316	Ast24	nsc	XYY_XY
ENSG00000063177	RPL18	chr19	1	0.0526316	Liu23	lcl	XXX_XY
ENSG00000063180	CA11	chr19	2	0.105263	Ast24, Ast24	ips, nsc	XYY_XY, XYY_XY
ENSG00000063241	ISOC2	chr19	1	0.0526316	Ast24	nsc	XYY_XY
ENSG00000063244	U2AF2	chr19	1	0.0526316	Ast24	nsc	XYY_XY
ENSG00000063245	EPN1	chr19	1	0.0526316	Ast24	nsc	XYY_XY
ENSG00000063322	MED29	chr19	1	0.0526316	Ast24	ips	XYY_XY
ENSG00000063601	MTMR1	X_link	1	0.0526316	Ast24	ips	XYY_XY
ENSG00000063660	GPC1	chr2	2	0.105263	Ast24, Ast24	fib, nsc	XYY_XY, XYY_XY
ENSG00000063854	HAGH	chr16	1	0.0526316	Liu23	lcl	XXYY_XX
ENSG00000063978	RNF4	chr4	2	0.105263	Ast24, Ast24	ips, nsc	XYY_XY, XYY_XY
ENSG00000064012	CASP8	chr2	3	0.157895	Ast24, Ast24, Liu23	fib, nsc, lcl	XYY_XY, XYY_XY, XXYY_XX
ENSG00000064042	LIMCH1	chr4	3	0.157895	Ast24, Ast24, Ast24	fib, ips, nsc	XYY_XY, XYY_XY, XYY_XY
ENSG00000064115	TM7SF3	chr12	2	0.105263	Ast24, Ast24	fib, nsc	XYY_XY, XYY_XY
ENSG00000064199	SPA17	chr11	1	0.0526316	Ast24	ips	XYY_XY
ENSG00000064225	ST3GAL6	chr3	1	0.0526316	Ast24	nsc	XYY_XY
ENSG00000064270	ATP2C2	chr16	1	0.0526316	Ast24	ips	XYY_XY
ENSG00000064300	NGFR	chr17	1	0.0526316	Ast24	nsc	XYY_XY
ENSG00000064309	CDON	chr11	3	0.157895	Ast24, Ast24, Ast24	fib, ips, nsc	XYY_XY, XYY_XY, XYY_XY
ENSG00000064313	TAF2	chr8	1	0.0526316	Ast24	ips	XYY_XY
ENSG00000064393	HIPK2	chr7	2	0.105263	Ast24, Ast24	ips, nsc	XYY_XY, XYY_XY
ENSG00000064419	TNPO3	chr7	3	0.157895	Ast24, Ast24, Liu23	ips, nsc, lcl	XYY_XY, XYY_XY, XXX_XY
ENSG00000064490	RFXANK	chr19	2	0.105263	Ast24, Ast24	ips, nsc	XYY_XY, XYY_XY
ENSG00000064601	CTSA	chr20	2	0.105263	Ast24, Ast24	ips, nsc	XYY_XY, XYY_XY
ENSG00000064607	SUGP2	chr19	2	0.105263	Ast24, Ast24	ips, nsc	XYY_XY, XYY_XY
ENSG00000064651	SLC12A2	chr5	1	0.0526316	Ast24	nsc	XYY_XY
ENSG00000064652	SNX24	chr5	1	0.0526316	Ast24	nsc	XYY_XY
ENSG00000064655	EYA2	chr20	2	0.105263	Ast24, Ast24	ips, nsc	XYY_XY, XYY_XY
ENSG00000064687	ABCA7	chr19	2	0.105263	Ast24, Ast24	fib, ips	XYY_XY, XYY_XY
ENSG00000064692	SNCAIP	chr5	3	0.157895	Ast24, Ast24, Sun25	fib, nsc, pan	XYY_XY, XYY_XY, X_XY
ENSG00000064703	DDX20	chr1	1	0.0526316	Ast24	ips	XYY_XY
ENSG00000064726	BTBD1	chr15	1	0.0526316	Ast24	ips	XYY_XY
ENSG00000064763	FAR2	chr12	3	0.157895	Ast24, Ast24, Ast24	fib, ips, nsc	XYY_XY, XYY_XY, XYY_XY
ENSG00000064787	BCAS1	chr20	1	0.0526316	Ast24	fib	XYY_XY
ENSG00000064989	CALCRL	chr2	1	0.0526316	Ast24	ips	XYY_XY
ENSG00000064999	ANKS1A	chr6	1	0.0526316	Ast24	ips	XYY_XY
ENSG00000065029	ZNF76	chr6	1	0.0526316	Ast24	nsc	XYY_XY
ENSG00000065057	NTHL1	chr16	1	0.0526316	Ast24	nsc	XYY_XY
ENSG00000065060	BLTP3A	chr6	1	0.0526316	Ast24	nsc	XYY_XY
ENSG00000065135	GNAI3	chr1	2	0.105263	Ast24, Ast24	ips, nsc	XYY_XY, XYY_XY
ENSG00000065150	IPO5	chr13	1	0.0526316	Ast24	nsc	XYY_XY
ENSG00000065154	OAT	chr10	4	0.210526	Ast24, Ast24, Liu23, Liu23	fib, nsc, lcl, lcl	XYY_XY, XYY_XY, XXX_XY, XXYY_XY
ENSG00000065183	WDR3	chr1	2	0.105263	Ast24, Ast24	ips, nsc	XYY_XY, XYY_XY
ENSG00000065243	PKN2	chr1	1	0.0526316	Ast24	ips	XYY_XY
ENSG00000065268	WDR18	chr19	1	0.0526316	Ast24	nsc	XYY_XY
ENSG00000065308	TRAM2	chr6	1	0.0526316	Ast24	nsc	XYY_XY
ENSG00000065320	NTN1	chr17	2	0.105263	Ast24, Ast24	fib, nsc	XYY_XY, XYY_XY
ENSG00000065328	MCM10	chr10	2	0.105263	Ast24, Liu23	nsc, lcl	XYY_XY, XXYY_XY
ENSG00000065357	DGKA	chr12	1	0.0526316	Ast24	nsc	XYY_XY
ENSG00000065361	ERBB3	chr12	1	0.0526316	Ast24	ips	XYY_XY
ENSG00000065413	ANKRD44	chr2	1	0.0526316	Ast24	fib	XYY_XY
ENSG00000065427	KARS1	chr16	1	0.0526316	Ast24	ips	XYY_XY
ENSG00000065457	ADAT1	chr16	2	0.105263	Ast24, Ast24	ips, nsc	XYY_XY, XYY_XY
ENSG00000065491	TBC1D22B	chr6	1	0.0526316	Ast24	ips	XYY_XY
ENSG00000065534	MYLK	chr3	2	0.105263	Ast24, Ast24	fib, nsc	XYY_XY, XYY_XY
ENSG00000065548	ZC3H15	chr2	2	0.105263	Ast24, Ast24	ips, nsc	XYY_XY, XYY_XY
ENSG00000065559	MAP2K4	chr17	2	0.105263	Ast24, Ast24	ips, nsc	XYY_XY, XYY_XY
ENSG00000065609	SNAP91	chr6	1	0.0526316	Ast24	nsc	XYY_XY
ENSG00000065613	SLK	chr10	2	0.105263	Ast24, Ast24	ips, nsc	XYY_XY, XYY_XY
ENSG00000065618	COL17A1	chr10	2	0.105263	Ast24, Ast24	ips, nsc	XYY_XY, XYY_XY
ENSG00000065621	GSTO2	chr10	2	0.105263	Ast24, Ast24	ips, nsc	XYY_XY, XYY_XY
ENSG00000065665	SEC61A2	chr10	1	0.0526316	Ast24	ips	XYY_XY
ENSG00000065675	PRKCQ	chr10	1	0.0526316	Ast24	ips	XYY_XY
ENSG00000065802	ASB1	chr2	1	0.0526316	Ast24	ips	XYY_XY
ENSG00000065809	FAM107B	chr10	1	0.0526316	Ast24	nsc	XYY_XY
ENSG00000065833	ME1	chr6	1	0.0526316	Ast24	nsc	XYY_XY
ENSG00000065883	CDK13	chr7	1	0.0526316	Liu23	lcl	XXX_XY
ENSG00000065911	MTHFD2	chr2	1	0.0526316	Ast24	nsc	XYY_XY
ENSG00000065923	SLC9A7	X_link	1	0.0526316	Ast24	nsc	XYY_XY
ENSG00000065978	YBX1	chr1	2	0.105263	Ast24, Ast24	ips, nsc	XYY_XY, XYY_XY
ENSG00000065989	PDE4A	chr19	1	0.0526316	Ast24	fib	XYY_XY
ENSG00000066044	ELAVL1	chr19	2	0.105263	Ast24, Ast24	ips, nsc	XYY_XY, XYY_XY
ENSG00000066056	TIE1	chr1	1	0.0526316	Ast24	ips	XYY_XY
ENSG00000066117	SMARCD1	chr12	1	0.0526316	Ast24	ips	XYY_XY
ENSG00000066135	KDM4A	chr1	2	0.105263	Ast24, Ast24	ips, nsc	XYY_XY, XYY_XY
ENSG00000066230	SLC9A3	chr5	1	0.0526316	Ast24	nsc	XYY_XY
ENSG00000066248	NGEF	chr2	1	0.0526316	Ast24	ips	XYY_XY
ENSG00000066279	ASPM	chr1	3	0.157895	Ast24, Ast24, Liu23	ips, nsc, lcl	XYY_XY, XYY_XY, XXYY_XY
ENSG00000066322	ELOVL1	chr1	1	0.0526316	Ast24	nsc	XYY_XY
ENSG00000066379	POLR1H	chr6	2	0.105263	Ast24, Ast24	ips, nsc	XYY_XY, XYY_XY
ENSG00000066405	CLDN18	chr3	1	0.0526316	Ast24	nsc	XYY_XY
ENSG00000066427	ATXN3	chr14	1	0.0526316	Ast24	ips	XYY_XY
ENSG00000066468	FGFR2	chr10	1	0.0526316	Ast24	nsc	XYY_XY
ENSG00000066557	LRRC40	chr1	1	0.0526316	Ast24	nsc	XYY_XY
ENSG00000066583	ISOC1	chr5	1	0.0526316	Ast24	nsc	XYY_XY
ENSG00000066629	EML1	chr14	2	0.105263	Ast24, Ast24	fib, ips	XYY_XY, XYY_XY
ENSG00000066651	TRMT11	chr6	1	0.0526316	Ast24	nsc	XYY_XY
ENSG00000066697	MSANTD3	chr9	2	0.105263	Liu23, Liu23	lcl, lcl	XXYY_XX, XXYY_XY
ENSG00000066735	KIF26A	chr14	2	0.105263	Ast24, Ast24	ips, nsc	XYY_XY, XYY_XY
ENSG00000066739	ATG2B	chr14	1	0.0526316	Ast24	ips	XYY_XY
ENSG00000066777	ARFGEF1	chr8	1	0.0526316	Ast24	fib	XYY_XY
ENSG00000066813	ACSM2B	chr16	1	0.0526316	Ast24	nsc	XYY_XY
ENSG00000066855	MTFR1	chr8	1	0.0526316	Ast24	nsc	XYY_XY
ENSG00000066923	STAG3	chr7	1	0.0526316	Ast24	nsc	XYY_XY
ENSG00000066926	FECH	chr18	1	0.0526316	Ast24	ips	XYY_XY
ENSG00000066933	MYO9A	chr15	1	0.0526316	Ast24	ips	XYY_XY
ENSG00000067048	DDX3Y	Y_link	17	0.894737	Ast24, Ast24, Ast24, Liu23, Liu23, Liu23, Liu23, Liu23, Liu23, Liu23, Liu23, Liu23, Liu23, Liu23, Sun25, Sun25, Sun25	fib, ips, nsc, lcl, lcl, lcl, lcl, lcl, lcl, lcl, lcl, lcl, lcl, lcl, kid, liv, ski	XYY_XY, XYY_XY, XYY_XY, XXX_XXY, XXX_XY, XXX_XYY, XXY_XX, XXY_XYY, XXYY_XX, XXYY_XXX, XXYY_XXY, XXYY_XY, XYY_XX, XYY_XY, X_XY, X_XY, X_XY
ENSG00000067057	PFKP	chr10	1	0.0526316	Ast24	ips	XYY_XY
ENSG00000067064	IDI1	chr10	1	0.0526316	Ast24	nsc	XYY_XY
ENSG00000067113	PLPP1	chr5	3	0.157895	Ast24, Ast24, Ast24	fib, ips, nsc	XYY_XY, XYY_XY, XYY_XY
ENSG00000067141	NEO1	chr15	2	0.105263	Ast24, Ast24	fib, ips	XYY_XY, XYY_XY
ENSG00000067177	PHKA1	X_link	5	0.263158	Ast24, Ast24, Ast24, Liu23, Liu23	fib, ips, nsc, lcl, lcl	XYY_XY, XYY_XY, XYY_XY, XXYY_XX, XXYY_XY
ENSG00000067182	TNFRSF1A	chr12	1	0.0526316	Ast24	nsc	XYY_XY
ENSG00000067208	EVI5	chr1	2	0.105263	Ast24, Ast24	ips, nsc	XYY_XY, XYY_XY
ENSG00000067221	STOML1	chr15	2	0.105263	Ast24, Ast24	fib, ips	XYY_XY, XYY_XY
ENSG00000067225	PKM	chr15	1	0.0526316	Ast24	nsc	XYY_XY
ENSG00000067248	DHX29	chr5	1	0.0526316	Ast24	ips	XYY_XY
ENSG00000067334	DNTTIP2	chr1	2	0.105263	Ast24, Ast24	ips, nsc	XYY_XY, XYY_XY
ENSG00000067365	METTL22	chr16	3	0.157895	Ast24, Ast24, Liu23	ips, nsc, lcl	XYY_XY, XYY_XY, XXX_XYY
ENSG00000067369	TP53BP1	chr15	2	0.105263	Ast24, Ast24	ips, nsc	XYY_XY, XYY_XY
ENSG00000067445	TRO	X_link	3	0.157895	Ast24, Ast24, Ast24	fib, ips, nsc	XYY_XY, XYY_XY, XYY_XY
ENSG00000067533	RRP15	chr1	2	0.105263	Ast24, Ast24	ips, nsc	XYY_XY, XYY_XY
ENSG00000067560	RHOA	chr3	1	0.0526316	Ast24	nsc	XYY_XY
ENSG00000067596	DHX8	chr17	2	0.105263	Ast24, Ast24	ips, nsc	XYY_XY, XYY_XY
ENSG00000067606	PRKCZ	chr1	1	0.0526316	Ast24	nsc	XYY_XY
ENSG00000067646	ZFY	Y_link	19	1	Ast24, Ast24, Ast24, Liu23, Liu23, Liu23, Liu23, Liu23, Liu23, Liu23, Liu23, Liu23, Liu23, Liu23, Sun25, Sun25, Sun25, Sun25, Sun25	fib, ips, nsc, lcl, lcl, lcl, lcl, lcl, lcl, lcl, lcl, lcl, lcl, lcl, kid, liv, mix, pan, ski	XYY_XY, XYY_XY, XYY_XY, XXX_XXY, XXX_XY, XXX_XYY, XXY_XX, XXY_XYY, XXYY_XX, XXYY_XXX, XXYY_XXY, XXYY_XY, XYY_XX, XYY_XY, X_XY, X_XY, X_XY, X_XY, X_XY
ENSG00000067715	SYT1	chr12	1	0.0526316	Ast24	fib	XYY_XY
ENSG00000067798	NAV3	chr12	1	0.0526316	Ast24	fib	XYY_XY
ENSG00000067840	PDZD4	X_link	1	0.0526316	Ast24	ips	XYY_XY
ENSG00000067900	ROCK1	chr18	3	0.157895	Ast24, Liu23, Liu23	nsc, lcl, lcl	XYY_XY, XXX_XY, XXYY_XY
ENSG00000067955	CBFB	chr16	2	0.105263	Ast24, Ast24	fib, nsc	XYY_XY, XYY_XY
ENSG00000067992	PDK3	X_link	2	0.105263	Ast24, Ast24	fib, nsc	XYY_XY, XYY_XY
ENSG00000068024	HDAC4	chr2	2	0.105263	Ast24, Ast24	ips, nsc	XYY_XY, XYY_XY
ENSG00000068028	RASSF1	chr3	2	0.105263	Ast24, Ast24	ips, nsc	XYY_XY, XYY_XY
ENSG00000068078	FGFR3	chr4	2	0.105263	Ast24, Ast24	ips, nsc	XYY_XY, XYY_XY
ENSG00000068079	IFI35	chr17	1	0.0526316	Ast24	ips	XYY_XY
ENSG00000068097	HEATR6	chr17	2	0.105263	Ast24, Ast24	ips, nsc	XYY_XY, XYY_XY
ENSG00000068120	COASY	chr17	1	0.0526316	Ast24	nsc	XYY_XY
ENSG00000068137	PLEKHH3	chr17	2	0.105263	Ast24, Ast24	ips, nsc	XYY_XY, XYY_XY
ENSG00000068305	MEF2A	chr15	2	0.105263	Ast24, Ast24	fib, nsc	XYY_XY, XYY_XY
ENSG00000068323	TFE3	X_link	1	0.0526316	Ast24	nsc	XYY_XY
ENSG00000068366	ACSL4	X_link	1	0.0526316	Ast24	nsc	XYY_XY
ENSG00000068383	INPP5A	chr10	1	0.0526316	Ast24	ips	XYY_XY
ENSG00000068394	GPKOW	X_link	2	0.105263	Ast24, Ast24	ips, nsc	XYY_XY, XYY_XY
ENSG00000068400	GRIPAP1	X_link	1	0.0526316	Liu23	lcl	XXX_XY
ENSG00000068438	FTSJ1	X_link	4	0.210526	Ast24, Ast24, Liu23, Liu23	ips, nsc, lcl, lcl	XYY_XY, XYY_XY, XXYY_XX, XXYY_XY
ENSG00000068489	PRR11	chr17	3	0.157895	Ast24, Ast24, Ast24	fib, ips, nsc	XYY_XY, XYY_XY, XYY_XY
ENSG00000068615	REEP1	chr2	1	0.0526316	Ast24	nsc	XYY_XY
ENSG00000068650	ATP11A	chr13	1	0.0526316	Liu23	lcl	XXYY_XY
ENSG00000068697	LAPTM4A	chr2	1	0.0526316	Ast24	nsc	XYY_XY
ENSG00000068784	SRBD1	chr2	2	0.105263	Ast24, Ast24	ips, nsc	XYY_XY, XYY_XY
ENSG00000068796	KIF2A	chr5	1	0.0526316	Ast24	nsc	XYY_XY
ENSG00000068831	RASGRP2	chr11	1	0.0526316	Ast24	nsc	XYY_XY
ENSG00000068878	PSME4	chr2	1	0.0526316	Ast24	nsc	XYY_XY
ENSG00000068885	IFT80	chr3	1	0.0526316	Ast24	nsc	XYY_XY
ENSG00000068903	SIRT2	chr19	1	0.0526316	Ast24	nsc	XYY_XY
ENSG00000068912	ERLEC1	chr2	1	0.0526316	Ast24	nsc	XYY_XY
ENSG00000068976	PYGM	chr11	2	0.105263	Ast24, Sun25	nsc, ski	XYY_XY, X_XY
ENSG00000069011	PITX1	chr5	1	0.0526316	Ast24	fib	XYY_XY
ENSG00000069020	MAST4	chr5	2	0.105263	Ast24, Ast24	ips, nsc	XYY_XY, XYY_XY
ENSG00000069122	ADGRF5	chr6	1	0.0526316	Ast24	fib	XYY_XY
ENSG00000069188	SDK2	chr17	2	0.105263	Ast24, Ast24	ips, nsc	XYY_XY, XYY_XY
ENSG00000069248	NUP133	chr1	1	0.0526316	Ast24	nsc	XYY_XY
ENSG00000069275	NUCKS1	chr1	1	0.0526316	Ast24	nsc	XYY_XY
ENSG00000069329	VPS35	chr16	3	0.157895	Ast24, Ast24, Liu23	ips, nsc, lcl	XYY_XY, XYY_XY, XXX_XY
ENSG00000069345	DNAJA2	chr16	2	0.105263	Ast24, Ast24	ips, nsc	XYY_XY, XYY_XY
ENSG00000069399	BCL3	chr19	2	0.105263	Ast24, Ast24	fib, ips	XYY_XY, XYY_XY
ENSG00000069431	ABCC9	chr12	1	0.0526316	Ast24	fib	XYY_XY
ENSG00000069482	GAL	chr11	1	0.0526316	Ast24	fib	XYY_XY
ENSG00000069493	CLEC2D	chr12	2	0.105263	Ast24, Ast24	ips, nsc	XYY_XY, XYY_XY
ENSG00000069509	FUNDC1	X_link	7	0.368421	Liu23, Liu23, Liu23, Liu23, Liu23, Liu23, Liu23	lcl, lcl, lcl, lcl, lcl, lcl, lcl	XXX_XXY, XXX_XY, XXX_XYY, XXY_XYY, XXYY_XXX, XXYY_XY, XYY_XX
ENSG00000069535	MAOB	X_link	1	0.0526316	Ast24	ips	XYY_XY
ENSG00000069667	RORA	chr15	2	0.105263	Ast24, Ast24	fib, nsc	XYY_XY, XYY_XY
ENSG00000069702	TGFBR3	chr1	2	0.105263	Ast24, Ast24	ips, nsc	XYY_XY, XYY_XY
ENSG00000069849	ATP1B3	chr3	1	0.0526316	Ast24	nsc	XYY_XY
ENSG00000069869	NEDD4	chr15	1	0.0526316	Ast24	nsc	XYY_XY
ENSG00000069943	PIGB	chr15	3	0.157895	Ast24, Ast24, Ast24	fib, ips, nsc	XYY_XY, XYY_XY, XYY_XY
ENSG00000069966	GNB5	chr15	1	0.0526316	Ast24	nsc	XYY_XY
ENSG00000069974	RAB27A	chr15	1	0.0526316	Ast24	nsc	XYY_XY
ENSG00000069998	HDHD5	chr22	2	0.105263	Ast24, Ast24	fib, nsc	XYY_XY, XYY_XY
ENSG00000070010	UFD1	chr22	1	0.0526316	Ast24	ips	XYY_XY
ENSG00000070018	LRP6	chr12	1	0.0526316	Ast24	ips	XYY_XY
ENSG00000070047	PHRF1	chr11	1	0.0526316	Ast24	nsc	XYY_XY
ENSG00000070087	PFN2	chr3	1	0.0526316	Ast24	nsc	XYY_XY
ENSG00000070159	PTPN3	chr9	1	0.0526316	Ast24	ips	XYY_XY
ENSG00000070182	SPTB	chr14	2	0.105263	Ast24, Ast24	ips, nsc	XYY_XY, XYY_XY
ENSG00000070214	SLC44A1	chr9	2	0.105263	Ast24, Ast24	ips, nsc	XYY_XY, XYY_XY
ENSG00000070269	TMEM260	chr14	1	0.0526316	Ast24	nsc	XYY_XY
ENSG00000070366	SMG6	chr17	1	0.0526316	Ast24	ips	XYY_XY
ENSG00000070371	CLTCL1	chr22	1	0.0526316	Ast24	nsc	XYY_XY
ENSG00000070404	FSTL3	chr19	1	0.0526316	Ast24	nsc	XYY_XY
ENSG00000070413	DGCR2	chr22	1	0.0526316	Ast24	ips	XYY_XY
ENSG00000070423	RNF126	chr19	1	0.0526316	Ast24	nsc	XYY_XY
ENSG00000070476	ZXDC	chr3	1	0.0526316	Ast24	ips	XYY_XY
ENSG00000070495	JMJD6	chr17	2	0.105263	Ast24, Ast24	ips, nsc	XYY_XY, XYY_XY
ENSG00000070540	WIPI1	chr17	1	0.0526316	Ast24	nsc	XYY_XY
ENSG00000070614	NDST1	chr5	1	0.0526316	Ast24	ips	XYY_XY
ENSG00000070669	ASNS	chr7	2	0.105263	Ast24, Ast24	ips, nsc	XYY_XY, XYY_XY
ENSG00000070761	CFAP20	chr16	2	0.105263	Ast24, Ast24	ips, nsc	XYY_XY, XYY_XY
ENSG00000070778	PTPN21	chr14	1	0.0526316	Ast24	nsc	XYY_XY
ENSG00000070785	EIF2B3	chr1	2	0.105263	Ast24, Ast24	ips, nsc	XYY_XY, XYY_XY
ENSG00000070808	CAMK2A	chr5	1	0.0526316	Ast24	nsc	XYY_XY
ENSG00000070814	TCOF1	chr5	1	0.0526316	Ast24	nsc	XYY_XY
ENSG00000070831	CDC42	chr1	1	0.0526316	Ast24	ips	XYY_XY
ENSG00000070882	OSBPL3	chr7	1	0.0526316	Ast24	nsc	XYY_XY
ENSG00000070886	EPHA8	chr1	1	0.0526316	Ast24	ips	XYY_XY
ENSG00000070950	RAD18	chr3	1	0.0526316	Ast24	nsc	XYY_XY
ENSG00000070961	ATP2B1	chr12	3	0.157895	Ast24, Ast24, Ast24	fib, ips, nsc	XYY_XY, XYY_XY, XYY_XY
ENSG00000070985	TRPM5	chr11	1	0.0526316	Sun25	pan	X_XY
ENSG00000071051	NCK2	chr2	1	0.0526316	Ast24	nsc	XYY_XY
ENSG00000071054	MAP4K4	chr2	2	0.105263	Ast24, Ast24	ips, nsc	XYY_XY, XYY_XY
ENSG00000071082	RPL31	chr2	1	0.0526316	Ast24	ips	XYY_XY
ENSG00000071189	SNX13	chr7	1	0.0526316	Ast24	nsc	XYY_XY
ENSG00000071205	ARHGAP10	chr4	2	0.105263	Ast24, Liu23	nsc, lcl	XYY_XY, XXX_XY
ENSG00000071242	RPS6KA2	chr6	3	0.157895	Ast24, Liu23, Liu23	nsc, lcl, lcl	XYY_XY, XXX_XY, XXX_XYY
ENSG00000071246	VASH1	chr14	2	0.105263	Ast24, Ast24	fib, nsc	XYY_XY, XYY_XY
ENSG00000071282	LMCD1	chr3	2	0.105263	Ast24, Ast24	fib, ips	XYY_XY, XYY_XY
ENSG00000071537	SEL1L	chr14	1	0.0526316	Ast24	nsc	XYY_XY
ENSG00000071539	TRIP13	chr5	1	0.0526316	Ast24	nsc	XYY_XY
ENSG00000071553	ATP6AP1	X_link	2	0.105263	Ast24, Ast24	ips, nsc	XYY_XY, XYY_XY
ENSG00000071564	TCF3	chr19	1	0.0526316	Ast24	nsc	XYY_XY
ENSG00000071575	TRIB2	chr2	1	0.0526316	Ast24	nsc	XYY_XY
ENSG00000071626	DAZAP1	chr19	1	0.0526316	Ast24	nsc	XYY_XY
ENSG00000071655	MBD3	chr19	1	0.0526316	Ast24	nsc	XYY_XY
ENSG00000071794	HLTF	chr3	1	0.0526316	Ast24	nsc	XYY_XY
ENSG00000071859	FAM50A	X_link	3	0.157895	Ast24, Ast24, Liu23	ips, nsc, lcl	XYY_XY, XYY_XY, XXYY_XX
ENSG00000071889	FAM3A	X_link	1	0.0526316	Ast24	nsc	XYY_XY
ENSG00000071894	CPSF1	chr8	1	0.0526316	Ast24	nsc	XYY_XY
ENSG00000071967	CYBRD1	chr2	1	0.0526316	Ast24	fib	XYY_XY
ENSG00000072042	RDH11	chr14	1	0.0526316	Ast24	nsc	XYY_XY
ENSG00000072062	PRKACA	chr19	1	0.0526316	Ast24	ips	XYY_XY
ENSG00000072110	ACTN1	chr14	1	0.0526316	Ast24	ips	XYY_XY
ENSG00000072121	ZFYVE26	chr14	2	0.105263	Ast24, Ast24	ips, nsc	XYY_XY, XYY_XY
ENSG00000072133	RPS6KA6	X_link	1	0.0526316	Ast24	nsc	XYY_XY
ENSG00000072135	PTPN18	chr2	1	0.0526316	Ast24	ips	XYY_XY
ENSG00000072163	LIMS2	chr2	2	0.105263	Ast24, Ast24	ips, nsc	XYY_XY, XYY_XY
ENSG00000072182	ASIC4	chr2	1	0.0526316	Ast24	nsc	XYY_XY
ENSG00000072195	SPEG	chr2	2	0.105263	Ast24, Ast24	fib, nsc	XYY_XY, XYY_XY
ENSG00000072201	LNX1	chr4	1	0.0526316	Ast24	ips	XYY_XY
ENSG00000072210	ALDH3A2	chr17	2	0.105263	Ast24, Ast24	ips, nsc	XYY_XY, XYY_XY
ENSG00000072274	TFRC	chr3	2	0.105263	Ast24, Ast24	fib, nsc	XYY_XY, XYY_XY
ENSG00000072310	SREBF1	chr17	1	0.0526316	Ast24	nsc	XYY_XY
ENSG00000072364	AFF4	chr5	1	0.0526316	Ast24	nsc	XYY_XY
ENSG00000072422	RHOBTB1	chr10	2	0.105263	Ast24, Ast24	ips, nsc	XYY_XY, XYY_XY
ENSG00000072501	SMC1A	X_link	8	0.421053	Ast24, Liu23, Liu23, Liu23, Liu23, Liu23, Liu23, Liu23	nsc, lcl, lcl, lcl, lcl, lcl, lcl, lcl	XYY_XY, XXX_XXY, XXX_XY, XXX_XYY, XXY_XYY, XXYY_XXX, XXYY_XY, XYY_XX
ENSG00000072506	HSD17B10	X_link	4	0.210526	Ast24, Liu23, Liu23, Liu23	ips, lcl, lcl, lcl	XYY_XY, XXX_XXY, XXX_XY, XXX_XYY
ENSG00000072518	MARK2	chr11	1	0.0526316	Ast24	nsc	XYY_XY
ENSG00000072571	HMMR	chr5	1	0.0526316	Ast24	nsc	XYY_XY
ENSG00000072657	TRHDE	chr12	3	0.157895	Ast24, Ast24, Ast24	fib, ips, nsc	XYY_XY, XYY_XY, XYY_XY
ENSG00000072682	P4HA2	chr5	2	0.105263	Ast24, Liu23	ips, lcl	XYY_XY, XXX_XY
ENSG00000072736	NFATC3	chr16	1	0.0526316	Ast24	nsc	XYY_XY
ENSG00000072756	TRNT1	chr3	1	0.0526316	Ast24	nsc	XYY_XY
ENSG00000072778	ACADVL	chr17	1	0.0526316	Ast24	nsc	XYY_XY
ENSG00000072786	STK10	chr5	1	0.0526316	Ast24	nsc	XYY_XY
ENSG00000072832	CRMP1	chr4	1	0.0526316	Ast24	nsc	XYY_XY
ENSG00000072840	EVC	chr4	2	0.105263	Ast24, Ast24	ips, nsc	XYY_XY, XYY_XY
ENSG00000072849	DERL2	chr17	2	0.105263	Ast24, Ast24	ips, nsc	XYY_XY, XYY_XY
ENSG00000072864	NDE1	chr16	1	0.0526316	Ast24	nsc	XYY_XY
ENSG00000072952	IRAG1	chr11	3	0.157895	Ast24, Ast24, Ast24	fib, ips, nsc	XYY_XY, XYY_XY, XYY_XY
ENSG00000072954	TMEM38A	chr19	3	0.157895	Ast24, Ast24, Sun25	ips, nsc, pan	XYY_XY, XYY_XY, X_XY
ENSG00000072958	AP1M1	chr19	2	0.105263	Ast24, Ast24	ips, nsc	XYY_XY, XYY_XY
ENSG00000073111	MCM2	chr3	3	0.157895	Ast24, Ast24, Liu23	fib, nsc, lcl	XYY_XY, XYY_XY, XXYY_XXX
ENSG00000073146	MOV10L1	chr22	1	0.0526316	Ast24	fib	XYY_XY
ENSG00000073150	PANX2	chr22	1	0.0526316	Ast24	fib	XYY_XY
ENSG00000073169	SELENOO	chr22	2	0.105263	Ast24, Ast24	ips, nsc	XYY_XY, XYY_XY
ENSG00000073282	TP63	chr3	2	0.105263	Liu23, Liu23	lcl, lcl	XXX_XY, XXYY_XY
ENSG00000073331	ALPK1	chr4	1	0.0526316	Ast24	nsc	XYY_XY
ENSG00000073417	PDE8A	chr15	2	0.105263	Ast24, Ast24	ips, nsc	XYY_XY, XYY_XY
ENSG00000073464	CLCN4	X_link	2	0.105263	Ast24, Ast24	fib, nsc	XYY_XY, XYY_XY
ENSG00000073536	NLE1	chr17	2	0.105263	Ast24, Ast24	ips, nsc	XYY_XY, XYY_XY
ENSG00000073584	SMARCE1	chr17	2	0.105263	Ast24, Ast24	ips, nsc	XYY_XY, XYY_XY
ENSG00000073605	GSDMB	chr17	1	0.0526316	Ast24	ips	XYY_XY
ENSG00000073614	KDM5A	chr12	1	0.0526316	Ast24	nsc	XYY_XY
ENSG00000073670	ADAM11	chr17	1	0.0526316	Ast24	nsc	XYY_XY
ENSG00000073711	PPP2R3A	chr3	1	0.0526316	Ast24	nsc	XYY_XY
ENSG00000073712	FERMT2	chr14	1	0.0526316	Ast24	ips	XYY_XY
ENSG00000073756	PTGS2	chr1	1	0.0526316	Ast24	fib	XYY_XY
ENSG00000073849	ST6GAL1	chr3	2	0.105263	Ast24, Ast24	ips, nsc	XYY_XY, XYY_XY
ENSG00000073910	FRY	chr13	2	0.105263	Ast24, Ast24	ips, nsc	XYY_XY, XYY_XY
ENSG00000073969	NSF	chr17	2	0.105263	Ast24, Ast24	ips, nsc	XYY_XY, XYY_XY
ENSG00000074071	MRPS34	chr16	1	0.0526316	Ast24	nsc	XYY_XY
ENSG00000074211	PPP2R2C	chr4	1	0.0526316	Ast24	ips	XYY_XY
ENSG00000074219	TEAD2	chr19	2	0.105263	Ast24, Ast24	ips, nsc	XYY_XY, XYY_XY
ENSG00000074266	EED	chr11	1	0.0526316	Ast24	nsc	XYY_XY
ENSG00000074319	TSG101	chr11	1	0.0526316	Ast24	ips	XYY_XY
ENSG00000074370	ATP2A3	chr17	1	0.0526316	Ast24	nsc	XYY_XY
ENSG00000074410	CA12	chr15	1	0.0526316	Ast24	nsc	XYY_XY
ENSG00000074416	MGLL	chr3	2	0.105263	Ast24, Ast24	fib, nsc	XYY_XY, XYY_XY
ENSG00000074527	NTN4	chr12	1	0.0526316	Ast24	fib	XYY_XY
ENSG00000074590	NUAK1	chr12	1	0.0526316	Ast24	nsc	XYY_XY
ENSG00000074621	SLC24A1	chr15	2	0.105263	Ast24, Ast24	ips, nsc	XYY_XY, XYY_XY
ENSG00000074657	ZNF532	chr18	4	0.210526	Ast24, Liu23, Liu23, Liu23	ips, lcl, lcl, lcl	XYY_XY, XXY_XX, XXYY_XX, XXYY_XY
ENSG00000074660	SCARF1	chr17	1	0.0526316	Ast24	ips	XYY_XY
ENSG00000074755	ZZEF1	chr17	2	0.105263	Ast24, Ast24	ips, nsc	XYY_XY, XYY_XY
ENSG00000074800	ENO1	chr1	2	0.105263	Ast24, Ast24	ips, nsc	XYY_XY, XYY_XY
ENSG00000074855	ANO8	chr19	1	0.0526316	Ast24	ips	XYY_XY
ENSG00000074935	TUBE1	chr6	2	0.105263	Ast24, Ast24	ips, nsc	XYY_XY, XYY_XY
ENSG00000074964	ARHGEF10L	chr1	1	0.0526316	Ast24	nsc	XYY_XY
ENSG00000075035	WSCD2	chr12	2	0.105263	Ast24, Ast24	ips, nsc	XYY_XY, XYY_XY
ENSG00000075043	KCNQ2	chr20	1	0.0526316	Ast24	nsc	XYY_XY
ENSG00000075131	TIPIN	chr15	2	0.105263	Ast24, Ast24	fib, nsc	XYY_XY, XYY_XY
ENSG00000075142	SRI	chr7	1	0.0526316	Ast24	ips	XYY_XY
ENSG00000075151	EIF4G3	chr1	2	0.105263	Ast24, Ast24	ips, nsc	XYY_XY, XYY_XY
ENSG00000075188	NUP37	chr12	2	0.105263	Ast24, Ast24	ips, nsc	XYY_XY, XYY_XY
ENSG00000075213	SEMA3A	chr7	1	0.0526316	Ast24	nsc	XYY_XY
ENSG00000075218	GTSE1	chr22	2	0.105263	Ast24, Ast24	ips, nsc	XYY_XY, XYY_XY
ENSG00000075223	SEMA3C	chr7	1	0.0526316	Ast24	ips	XYY_XY
ENSG00000075234	TTC38	chr22	1	0.0526316	Ast24	nsc	XYY_XY
ENSG00000075239	ACAT1	chr11	1	0.0526316	Ast24	nsc	XYY_XY
ENSG00000075275	CELSR1	chr22	2	0.105263	Ast24, Ast24	fib, ips	XYY_XY, XYY_XY
ENSG00000075303	SLC25A40	chr7	1	0.0526316	Ast24	nsc	XYY_XY
ENSG00000075336	TIMM21	chr18	2	0.105263	Ast24, Ast24	ips, nsc	XYY_XY, XYY_XY
ENSG00000075340	ADD2	chr2	2	0.105263	Ast24, Ast24	ips, nsc	XYY_XY, XYY_XY
ENSG00000075388	FGF4	chr11	1	0.0526316	Ast24	ips	XYY_XY
ENSG00000075391	RASAL2	chr1	2	0.105263	Ast24, Ast24	ips, nsc	XYY_XY, XYY_XY
ENSG00000075399	VPS9D1	chr16	2	0.105263	Ast24, Liu23	nsc, lcl	XYY_XY, XXYY_XY
ENSG00000075407	ZNF37A	chr10	1	0.0526316	Ast24	ips	XYY_XY
ENSG00000075413	MARK3	chr14	1	0.0526316	Ast24	ips	XYY_XY
ENSG00000075426	FOSL2	chr2	1	0.0526316	Ast24	nsc	XYY_XY
ENSG00000075539	FRYL	chr4	2	0.105263	Ast24, Liu23	ips, lcl	XYY_XY, XXYY_XY
ENSG00000075618	FSCN1	chr7	1	0.0526316	Ast24	nsc	XYY_XY
ENSG00000075624	ACTB	chr7	1	0.0526316	Ast24	nsc	XYY_XY
ENSG00000075651	PLD1	chr3	1	0.0526316	Ast24	fib	XYY_XY
ENSG00000075673	ATP12A	chr13	1	0.0526316	Ast24	ips	XYY_XY
ENSG00000075702	WDR62	chr19	1	0.0526316	Ast24	nsc	XYY_XY
ENSG00000075785	RAB7A	chr3	1	0.0526316	Ast24	ips	XYY_XY
ENSG00000075826	SEC31B	chr10	2	0.105263	Ast24, Ast24	ips, nsc	XYY_XY, XYY_XY
ENSG00000075856	SART3	chr12	2	0.105263	Ast24, Ast24	ips, nsc	XYY_XY, XYY_XY
ENSG00000075891	PAX2	chr10	1	0.0526316	Ast24	nsc	XYY_XY
ENSG00000075914	EXOSC7	chr3	1	0.0526316	Ast24	nsc	XYY_XY
ENSG00000075945	KIFAP3	chr1	2	0.105263	Ast24, Ast24	ips, nsc	XYY_XY, XYY_XY
ENSG00000076003	MCM6	chr2	2	0.105263	Ast24, Ast24	fib, nsc	XYY_XY, XYY_XY
ENSG00000076043	REXO2	chr11	3	0.157895	Liu23, Liu23, Liu23	lcl, lcl, lcl	XXX_XY, XXYY_XX, XXYY_XY
ENSG00000076053	RBM7	chr11	1	0.0526316	Ast24	ips	XYY_XY
ENSG00000076067	RBMS2	chr12	3	0.157895	Ast24, Ast24, Ast24	fib, ips, nsc	XYY_XY, XYY_XY, XYY_XY
ENSG00000076242	MLH1	chr3	2	0.105263	Ast24, Ast24	ips, nsc	XYY_XY, XYY_XY
ENSG00000076248	UNG	chr12	3	0.157895	Ast24, Ast24, Ast24	fib, ips, nsc	XYY_XY, XYY_XY, XYY_XY
ENSG00000076258	FMO4	chr1	2	0.105263	Ast24, Ast24	ips, nsc	XYY_XY, XYY_XY
ENSG00000076321	KLHL20	chr1	1	0.0526316	Ast24	ips	XYY_XY
ENSG00000076344	RGS11	chr16	2	0.105263	Ast24, Ast24	fib, nsc	XYY_XY, XYY_XY
ENSG00000076351	SLC46A1	chr17	2	0.105263	Ast24, Ast24	fib, nsc	XYY_XY, XYY_XY
ENSG00000076356	PLXNA2	chr1	2	0.105263	Ast24, Ast24	ips, nsc	XYY_XY, XYY_XY
ENSG00000076382	SPAG5	chr17	2	0.105263	Ast24, Ast24	ips, nsc	XYY_XY, XYY_XY
ENSG00000076513	ANKRD13A	chr12	1	0.0526316	Ast24	nsc	XYY_XY
ENSG00000076554	TPD52	chr8	1	0.0526316	Ast24	nsc	XYY_XY
ENSG00000076555	ACACB	chr12	2	0.105263	Ast24, Ast24	ips, nsc	XYY_XY, XYY_XY
ENSG00000076650	GPATCH1	chr19	1	0.0526316	Ast24	ips	XYY_XY
ENSG00000076662	ICAM3	chr19	2	0.105263	Ast24, Ast24	ips, nsc	XYY_XY, XYY_XY
ENSG00000076685	NT5C2	chr10	2	0.105263	Ast24, Ast24	ips, nsc	XYY_XY, XYY_XY
ENSG00000076706	MCAM	chr11	4	0.210526	Ast24, Liu23, Liu23, Liu23	nsc, lcl, lcl, lcl	XYY_XY, XXX_XY, XXY_XYY, XXYY_XY
ENSG00000076716	GPC4	X_link	1	0.0526316	Ast24	ips	XYY_XY
ENSG00000076770	MBNL3	X_link	1	0.0526316	Ast24	nsc	XYY_XY
ENSG00000076826	CAMSAP3	chr19	1	0.0526316	Ast24	ips	XYY_XY
ENSG00000076864	RAP1GAP	chr1	1	0.0526316	Ast24	nsc	XYY_XY
ENSG00000076924	XAB2	chr19	1	0.0526316	Ast24	nsc	XYY_XY
ENSG00000076928	ARHGEF1	chr19	1	0.0526316	Ast24	ips	XYY_XY
ENSG00000077009	NMRK2	chr19	1	0.0526316	Ast24	ips	XYY_XY
ENSG00000077044	DGKD	chr2	1	0.0526316	Ast24	ips	XYY_XY
ENSG00000077063	CTTNBP2	chr7	1	0.0526316	Ast24	ips	XYY_XY
ENSG00000077080	ACTL6B	chr7	1	0.0526316	Ast24	ips	XYY_XY
ENSG00000077150	NFKB2	chr10	1	0.0526316	Ast24	fib	XYY_XY
ENSG00000077152	UBE2T	chr1	1	0.0526316	Ast24	nsc	XYY_XY
ENSG00000077157	PPP1R12B	chr1	3	0.157895	Ast24, Ast24, Ast24	fib, ips, nsc	XYY_XY, XYY_XY, XYY_XY
ENSG00000077232	DNAJC10	chr2	1	0.0526316	Ast24	ips	XYY_XY
ENSG00000077238	IL4R	chr16	1	0.0526316	Ast24	ips	XYY_XY
ENSG00000077254	USP33	chr1	1	0.0526316	Ast24	ips	XYY_XY
ENSG00000077274	CAPN6	X_link	3	0.157895	Ast24, Ast24, Sun25	ips, nsc, pan	XYY_XY, XYY_XY, X_XY
ENSG00000077279	DCX	X_link	1	0.0526316	Sun25	ski	X_XY
ENSG00000077312	SNRPA	chr19	1	0.0526316	Ast24	nsc	XYY_XY
ENSG00000077327	SPAG6	chr10	1	0.0526316	Ast24	nsc	XYY_XY
ENSG00000077348	EXOSC5	chr19	1	0.0526316	Ast24	nsc	XYY_XY
ENSG00000077380	DYNC1I2	chr2	1	0.0526316	Ast24	ips	XYY_XY
ENSG00000077454	LRCH4	chr7	2	0.105263	Ast24, Ast24	ips, nsc	XYY_XY, XYY_XY
ENSG00000077458	FAM76B	chr11	1	0.0526316	Ast24	nsc	XYY_XY
ENSG00000077463	SIRT6	chr19	1	0.0526316	Ast24	nsc	XYY_XY
ENSG00000077498	TYR	chr11	1	0.0526316	Ast24	nsc	XYY_XY
ENSG00000077514	POLD3	chr11	3	0.157895	Ast24, Ast24, Ast24	fib, ips, nsc	XYY_XY, XYY_XY, XYY_XY
ENSG00000077522	ACTN2	chr1	3	0.157895	Ast24, Ast24, Sun25	ips, nsc, ski	XYY_XY, XYY_XY, X_XY
ENSG00000077585	GPR137B	chr1	1	0.0526316	Ast24	nsc	XYY_XY
ENSG00000077616	NAALAD2	chr11	2	0.105263	Ast24, Sun25	ips, liv	XYY_XY, X_XY
ENSG00000077684	JADE1	chr4	1	0.0526316	Ast24	nsc	XYY_XY
ENSG00000077713	SLC25A43	X_link	1	0.0526316	Ast24	fib	XYY_XY
ENSG00000077721	UBE2A	X_link	1	0.0526316	Ast24	nsc	XYY_XY
ENSG00000077782	FGFR1	chr8	1	0.0526316	Ast24	ips	XYY_XY
ENSG00000077942	FBLN1	chr22	2	0.105263	Ast24, Ast24	fib, nsc	XYY_XY, XYY_XY
ENSG00000078018	MAP2	chr2	2	0.105263	Ast24, Ast24	fib, ips	XYY_XY, XYY_XY
ENSG00000078043	PIAS2	chr18	1	0.0526316	Ast24	nsc	XYY_XY
ENSG00000078053	AMPH	chr7	1	0.0526316	Ast24	nsc	XYY_XY
ENSG00000078070	MCCC1	chr3	2	0.105263	Ast24, Ast24	fib, nsc	XYY_XY, XYY_XY
ENSG00000078124	ACER3	chr11	3	0.157895	Ast24, Ast24, Liu23	ips, nsc, lcl	XYY_XY, XYY_XY, XXYY_XY
ENSG00000078140	UBE2K	chr4	2	0.105263	Ast24, Ast24	ips, nsc	XYY_XY, XYY_XY
ENSG00000078142	PIK3C3	chr18	3	0.157895	Ast24, Ast24, Ast24	fib, ips, nsc	XYY_XY, XYY_XY, XYY_XY
ENSG00000078237	TIGAR	chr12	1	0.0526316	Ast24	fib	XYY_XY
ENSG00000078246	TULP3	chr12	1	0.0526316	Ast24	ips	XYY_XY
ENSG00000078269	SYNJ2	chr6	1	0.0526316	Ast24	ips	XYY_XY
ENSG00000078295	ADCY2	chr5	1	0.0526316	Ast24	nsc	XYY_XY
ENSG00000078304	PPP2R5C	chr14	1	0.0526316	Ast24	nsc	XYY_XY
ENSG00000078369	GNB1	chr1	1	0.0526316	Ast24	nsc	XYY_XY
ENSG00000078401	EDN1	chr6	3	0.157895	Ast24, Ast24, Liu23	fib, nsc, lcl	XYY_XY, XYY_XY, XXYY_XY
ENSG00000078487	ZCWPW1	chr7	1	0.0526316	Ast24	ips	XYY_XY
ENSG00000078549	ADCYAP1R1	chr7	1	0.0526316	Ast24	nsc	XYY_XY
ENSG00000078596	ITM2A	X_link	3	0.157895	Ast24, Ast24, Sun25	ips, nsc, pan	XYY_XY, XYY_XY, X_XY
ENSG00000078618	NRDC	chr1	1	0.0526316	Ast24	nsc	XYY_XY
ENSG00000078668	VDAC3	chr8	1	0.0526316	Ast24	nsc	XYY_XY
ENSG00000078674	PCM1	chr8	1	0.0526316	Ast24	ips	XYY_XY
ENSG00000078687	TNRC6C	chr17	3	0.157895	Ast24, Ast24, Ast24	fib, ips, nsc	XYY_XY, XYY_XY, XYY_XY
ENSG00000078699	CBFA2T2	chr20	2	0.105263	Ast24, Ast24	ips, nsc	XYY_XY, XYY_XY
ENSG00000078725	BRINP1	chr9	2	0.105263	Ast24, Ast24	ips, nsc	XYY_XY, XYY_XY
ENSG00000078804	TP53INP2	chr20	2	0.105263	Ast24, Ast24	ips, nsc	XYY_XY, XYY_XY
ENSG00000078902	TOLLIP	chr11	2	0.105263	Ast24, Liu23	ips, lcl	XYY_XY, XXX_XY
ENSG00000078967	UBE2D4	chr7	1	0.0526316	Ast24	ips	XYY_XY
ENSG00000079101	CLUL1	chr18	1	0.0526316	Ast24	nsc	XYY_XY
ENSG00000079102	RUNX1T1	chr8	1	0.0526316	Ast24	nsc	XYY_XY
ENSG00000079134	THOC1	chr18	1	0.0526316	Ast24	ips	XYY_XY
ENSG00000079150	FKBP7	chr2	1	0.0526316	Ast24	nsc	XYY_XY
ENSG00000079156	OSBPL6	chr2	1	0.0526316	Ast24	nsc	XYY_XY
ENSG00000079215	SLC1A3	chr5	2	0.105263	Ast24, Ast24	ips, nsc	XYY_XY, XYY_XY
ENSG00000079246	XRCC5	chr2	2	0.105263	Ast24, Ast24	ips, nsc	XYY_XY, XYY_XY
ENSG00000079257	LXN	chr3	2	0.105263	Ast24, Ast24	fib, ips	XYY_XY, XYY_XY
ENSG00000079277	MKNK1	chr1	1	0.0526316	Ast24	ips	XYY_XY
ENSG00000079313	REXO1	chr19	1	0.0526316	Ast24	nsc	XYY_XY
ENSG00000079337	RAPGEF3	chr12	2	0.105263	Ast24, Ast24	ips, nsc	XYY_XY, XYY_XY
ENSG00000079387	SENP1	chr12	2	0.105263	Ast24, Ast24	ips, nsc	XYY_XY, XYY_XY
ENSG00000079435	LIPE	chr19	1	0.0526316	Ast24	nsc	XYY_XY
ENSG00000079459	FDFT1	chr8	1	0.0526316	Ast24	nsc	XYY_XY
ENSG00000079462	PAFAH1B3	chr19	1	0.0526316	Ast24	nsc	XYY_XY
ENSG00000079482	OPHN1	X_link	2	0.105263	Ast24, Ast24	ips, nsc	XYY_XY, XYY_XY
ENSG00000079616	KIF22	chr16	1	0.0526316	Ast24	nsc	XYY_XY
ENSG00000079691	CARMIL1	chr6	1	0.0526316	Ast24	ips	XYY_XY
ENSG00000079785	DDX1	chr2	2	0.105263	Ast24, Ast24	ips, nsc	XYY_XY, XYY_XY
ENSG00000079805	DNM2	chr19	1	0.0526316	Ast24	nsc	XYY_XY
ENSG00000079819	EPB41L2	chr6	1	0.0526316	Liu23	lcl	XXYY_XY
ENSG00000079841	RIMS1	chr6	1	0.0526316	Ast24	fib	XYY_XY
ENSG00000079931	MOXD1	chr6	2	0.105263	Ast24, Liu23	ips, lcl	XYY_XY, XXYY_XY
ENSG00000079950	STX7	chr6	1	0.0526316	Ast24	nsc	XYY_XY
ENSG00000079974	RABL2B	chr22	1	0.0526316	Ast24	nsc	XYY_XY
ENSG00000079999	KEAP1	chr19	2	0.105263	Ast24, Ast24	ips, nsc	XYY_XY, XYY_XY
ENSG00000080007	DDX43	chr6	3	0.157895	Ast24, Liu23, Liu23	ips, lcl, lcl	XYY_XY, XXX_XY, XXX_XYY
ENSG00000080166	DCT	chr13	1	0.0526316	Ast24	nsc	XYY_XY
ENSG00000080189	SLC35C2	chr20	1	0.0526316	Ast24	nsc	XYY_XY
ENSG00000080200	CRYBG3	chr3	1	0.0526316	Ast24	nsc	XYY_XY
ENSG00000080224	EPHA6	chr3	2	0.105263	Ast24, Ast24	ips, nsc	XYY_XY, XYY_XY
ENSG00000080298	RFX3	chr9	1	0.0526316	Ast24	nsc	XYY_XY
ENSG00000080345	RIF1	chr2	1	0.0526316	Ast24	nsc	XYY_XY
ENSG00000080371	RAB21	chr12	1	0.0526316	Ast24	ips	XYY_XY
ENSG00000080493	SLC4A4	chr4	3	0.157895	Ast24, Ast24, Ast24	fib, ips, nsc	XYY_XY, XYY_XY, XYY_XY
ENSG00000080503	SMARCA2	chr9	2	0.105263	Ast24, Ast24	ips, nsc	XYY_XY, XYY_XY
ENSG00000080546	SESN1	chr6	2	0.105263	Ast24, Ast24	fib, nsc	XYY_XY, XYY_XY
ENSG00000080561	MID2	X_link	1	0.0526316	Ast24	nsc	XYY_XY
ENSG00000080573	COL5A3	chr19	1	0.0526316	Ast24	nsc	XYY_XY
ENSG00000080603	SRCAP	chr16	1	0.0526316	Ast24	ips	XYY_XY
ENSG00000080608	PUM3	chr9	5	0.263158	Ast24, Ast24, Liu23, Liu23, Liu23	ips, nsc, lcl, lcl, lcl	XYY_XY, XYY_XY, XXX_XY, XXYY_XX, XXYY_XY
ENSG00000080644	CHRNA3	chr15	1	0.0526316	Ast24	nsc	XYY_XY
ENSG00000080709	KCNN2	chr5	2	0.105263	Ast24, Ast24	ips, nsc	XYY_XY, XYY_XY
ENSG00000080819	CPOX	chr3	1	0.0526316	Ast24	nsc	XYY_XY
ENSG00000080823	MOK	chr14	2	0.105263	Ast24, Ast24	ips, nsc	XYY_XY, XYY_XY
ENSG00000080824	HSP90AA1	chr14	2	0.105263	Ast24, Ast24	ips, nsc	XYY_XY, XYY_XY
ENSG00000080839	RBL1	chr20	2	0.105263	Ast24, Ast24	fib, nsc	XYY_XY, XYY_XY
ENSG00000080854	IGSF9B	chr11	2	0.105263	Ast24, Ast24	fib, nsc	XYY_XY, XYY_XY
ENSG00000080986	NDC80	chr18	2	0.105263	Ast24, Liu23	nsc, lcl	XYY_XY, XXX_XY
ENSG00000081014	AP4E1	chr15	1	0.0526316	Ast24	ips	XYY_XY
ENSG00000081019	RSBN1	chr1	2	0.105263	Liu23, Liu23	lcl, lcl	XXX_XY, XXX_XYY
ENSG00000081026	MAGI3	chr1	1	0.0526316	Ast24	nsc	XYY_XY
ENSG00000081041	CXCL2	chr4	1	0.0526316	Ast24	nsc	XYY_XY
ENSG00000081052	COL4A4	chr2	1	0.0526316	Ast24	ips	XYY_XY
ENSG00000081087	OSTM1	chr6	3	0.157895	Ast24, Ast24, Ast24	fib, ips, nsc	XYY_XY, XYY_XY, XYY_XY
ENSG00000081138	CDH7	chr18	1	0.0526316	Ast24	nsc	XYY_XY
ENSG00000081148	IMPG2	chr3	1	0.0526316	Ast24	nsc	XYY_XY
ENSG00000081154	PCNP	chr3	1	0.0526316	Ast24	nsc	XYY_XY
ENSG00000081177	EXD2	chr14	2	0.105263	Ast24, Liu23	nsc, lcl	XYY_XY, XXYY_XX
ENSG00000081181	ARG2	chr14	1	0.0526316	Ast24	nsc	XYY_XY
ENSG00000081277	PKP1	chr1	1	0.0526316	Ast24	fib	XYY_XY
ENSG00000081377	CDC14B	chr9	2	0.105263	Ast24, Ast24	fib, ips	XYY_XY, XYY_XY
ENSG00000081479	LRP2	chr2	1	0.0526316	Ast24	ips	XYY_XY
ENSG00000081665	ZNF506	chr19	1	0.0526316	Ast24	nsc	XYY_XY
ENSG00000081721	DUSP12	chr1	2	0.105263	Ast24, Ast24	ips, nsc	XYY_XY, XYY_XY
ENSG00000081760	AACS	chr12	1	0.0526316	Ast24	nsc	XYY_XY
ENSG00000081791	DELE1	chr5	1	0.0526316	Ast24	nsc	XYY_XY
ENSG00000081803	CADPS2	chr7	4	0.210526	Ast24, Ast24, Liu23, Liu23	ips, nsc, lcl, lcl	XYY_XY, XYY_XY, XXYY_XX, XXYY_XY
ENSG00000081818	PCDHB4	chr5	1	0.0526316	Ast24	ips	XYY_XY
ENSG00000082014	SMARCD3	chr7	2	0.105263	Ast24, Ast24	ips, nsc	XYY_XY, XYY_XY
ENSG00000082068	WDR70	chr5	1	0.0526316	Ast24	ips	XYY_XY
ENSG00000082126	MPP4	chr2	1	0.0526316	Ast24	fib	XYY_XY
ENSG00000082146	STRADB	chr2	4	0.210526	Ast24, Liu23, Liu23, Liu23	nsc, lcl, lcl, lcl	XYY_XY, XXX_XY, XXYY_XY, XYY_XY
ENSG00000082153	BZW1	chr2	2	0.105263	Ast24, Ast24	ips, nsc	XYY_XY, XYY_XY
ENSG00000082212	ME2	chr18	1	0.0526316	Ast24	nsc	XYY_XY
ENSG00000082213	C5orf22	chr5	2	0.105263	Ast24, Ast24	fib, ips	XYY_XY, XYY_XY
ENSG00000082397	EPB41L3	chr18	1	0.0526316	Ast24	nsc	XYY_XY
ENSG00000082438	COBLL1	chr2	2	0.105263	Ast24, Ast24	fib, nsc	XYY_XY, XYY_XY
ENSG00000082458	DLG3	X_link	1	0.0526316	Ast24	nsc	XYY_XY
ENSG00000082482	KCNK2	chr1	1	0.0526316	Ast24	ips	XYY_XY
ENSG00000082497	SERTAD4	chr1	1	0.0526316	Ast24	fib	XYY_XY
ENSG00000082512	TRAF5	chr1	1	0.0526316	Ast24	ips	XYY_XY
ENSG00000082515	MRPL22	chr5	2	0.105263	Ast24, Ast24	ips, nsc	XYY_XY, XYY_XY
ENSG00000082516	GEMIN5	chr5	2	0.105263	Ast24, Ast24	ips, nsc	XYY_XY, XYY_XY
ENSG00000082684	SEMA5B	chr3	1	0.0526316	Ast24	nsc	XYY_XY
ENSG00000082781	ITGB5	chr3	1	0.0526316	Ast24	nsc	XYY_XY
ENSG00000082805	ERC1	chr12	2	0.105263	Ast24, Ast24	ips, nsc	XYY_XY, XYY_XY
ENSG00000082898	XPO1	chr2	3	0.157895	Ast24, Liu23, Liu23	nsc, lcl, lcl	XYY_XY, XXX_XY, XXYY_XY
ENSG00000082996	RNF13	chr3	1	0.0526316	Ast24	ips	XYY_XY
ENSG00000083067	TRPM3	chr9	1	0.0526316	Ast24	nsc	XYY_XY
ENSG00000083093	PALB2	chr16	1	0.0526316	Ast24	ips	XYY_XY
ENSG00000083097	DOP1A	chr6	1	0.0526316	Ast24	nsc	XYY_XY
ENSG00000083099	LYRM2	chr6	1	0.0526316	Ast24	nsc	XYY_XY
ENSG00000083123	BCKDHB	chr6	1	0.0526316	Ast24	nsc	XYY_XY
ENSG00000083168	KAT6A	chr8	1	0.0526316	Ast24	ips	XYY_XY
ENSG00000083290	ULK2	chr17	3	0.157895	Ast24, Liu23, Liu23	ips, lcl, lcl	XYY_XY, XXYY_XX, XXYY_XY
ENSG00000083312	TNPO1	chr5	1	0.0526316	Ast24	fib	XYY_XY
ENSG00000083444	PLOD1	chr1	1	0.0526316	Ast24	ips	XYY_XY
ENSG00000083454	P2RX5	chr17	1	0.0526316	Ast24	ips	XYY_XY
ENSG00000083535	PIBF1	chr13	1	0.0526316	Ast24	ips	XYY_XY
ENSG00000083544	TDRD3	chr13	2	0.105263	Ast24, Liu23	nsc, lcl	XYY_XY, XXY_XX
ENSG00000083635	NUFIP1	chr13	2	0.105263	Ast24, Liu23	nsc, lcl	XYY_XY, XXYY_XY
ENSG00000083642	PDS5B	chr13	2	0.105263	Ast24, Ast24	ips, nsc	XYY_XY, XYY_XY
ENSG00000083720	OXCT1	chr5	4	0.210526	Ast24, Ast24, Ast24, Liu23	fib, ips, nsc, lcl	XYY_XY, XYY_XY, XYY_XY, XXX_XY
ENSG00000083750	RRAGB	X_link	1	0.0526316	Ast24	nsc	XYY_XY
ENSG00000083799	CYLD	chr16	2	0.105263	Ast24, Ast24	ips, nsc	XYY_XY, XYY_XY
ENSG00000083807	SLC27A5	chr19	1	0.0526316	Ast24	nsc	XYY_XY
ENSG00000083812	ZNF324	chr19	1	0.0526316	Ast24	ips	XYY_XY
ENSG00000083814	ZNF671	chr19	1	0.0526316	Ast24	ips	XYY_XY
ENSG00000083817	ZNF416	chr19	1	0.0526316	Ast24	ips	XYY_XY
ENSG00000083828	ZNF586	chr19	2	0.105263	Ast24, Ast24	fib, nsc	XYY_XY, XYY_XY
ENSG00000083838	ZNF446	chr19	1	0.0526316	Ast24	nsc	XYY_XY
ENSG00000083844	ZNF264	chr19	2	0.105263	Ast24, Ast24	ips, nsc	XYY_XY, XYY_XY
ENSG00000083857	FAT1	chr4	2	0.105263	Ast24, Ast24	ips, nsc	XYY_XY, XYY_XY
ENSG00000083937	CHMP2B	chr3	2	0.105263	Ast24, Ast24	ips, nsc	XYY_XY, XYY_XY
ENSG00000084070	SMAP2	chr1	2	0.105263	Ast24, Ast24	ips, nsc	XYY_XY, XYY_XY
ENSG00000084073	ZMPSTE24	chr1	2	0.105263	Ast24, Ast24	fib, ips	XYY_XY, XYY_XY
ENSG00000084090	STARD7	chr2	2	0.105263	Ast24, Ast24	ips, nsc	XYY_XY, XYY_XY
ENSG00000084112	SSH1	chr12	1	0.0526316	Ast24	fib	XYY_XY
ENSG00000084207	GSTP1	chr11	3	0.157895	Ast24, Liu23, Liu23	nsc, lcl, lcl	XYY_XY, XXX_XY, XXX_XYY
ENSG00000084234	APLP2	chr11	3	0.157895	Ast24, Ast24, Ast24	fib, ips, nsc	XYY_XY, XYY_XY, XYY_XY
ENSG00000084444	FAM234B	chr12	1	0.0526316	Ast24	nsc	XYY_XY
ENSG00000084453	SLCO1A2	chr12	1	0.0526316	Ast24	ips	XYY_XY
ENSG00000084463	WBP11	chr12	2	0.105263	Ast24, Ast24	ips, nsc	XYY_XY, XYY_XY
ENSG00000084623	EIF3I	chr1	1	0.0526316	Ast24	ips	XYY_XY
ENSG00000084628	NKAIN1	chr1	1	0.0526316	Ast24	nsc	XYY_XY
ENSG00000084636	COL16A1	chr1	1	0.0526316	Ast24	fib	XYY_XY
ENSG00000084676	NCOA1	chr2	2	0.105263	Ast24, Ast24	ips, nsc	XYY_XY, XYY_XY
ENSG00000084693	AGBL5	chr2	1	0.0526316	Ast24	ips	XYY_XY
ENSG00000084710	EFR3B	chr2	2	0.105263	Ast24, Ast24	fib, ips	XYY_XY, XYY_XY
ENSG00000084733	RAB10	chr2	2	0.105263	Ast24, Ast24	ips, nsc	XYY_XY, XYY_XY
ENSG00000084754	HADHA	chr2	2	0.105263	Ast24, Ast24	ips, nsc	XYY_XY, XYY_XY
ENSG00000084764	MAPRE3	chr2	1	0.0526316	Ast24	nsc	XYY_XY
ENSG00000084774	CAD	chr2	1	0.0526316	Ast24	nsc	XYY_XY
ENSG00000085063	CD59	chr11	3	0.157895	Ast24, Ast24, Liu23	ips, nsc, lcl	XYY_XY, XYY_XY, XXX_XY
ENSG00000085117	CD82	chr11	1	0.0526316	Ast24	nsc	XYY_XY
ENSG00000085185	BCORL1	X_link	1	0.0526316	Ast24	nsc	XYY_XY
ENSG00000085224	ATRX	X_link	2	0.105263	Ast24, Ast24	ips, nsc	XYY_XY, XYY_XY
ENSG00000085231	AK6	chr5	1	0.0526316	Ast24	nsc	XYY_XY
ENSG00000085274	MYNN	chr3	2	0.105263	Ast24, Ast24	ips, nsc	XYY_XY, XYY_XY
ENSG00000085276	MECOM	chr3	1	0.0526316	Ast24	fib	XYY_XY
ENSG00000085415	SEH1L	chr18	2	0.105263	Ast24, Ast24	ips, nsc	XYY_XY, XYY_XY
ENSG00000085465	OVGP1	chr1	2	0.105263	Ast24, Ast24	ips, nsc	XYY_XY, XYY_XY
ENSG00000085491	SLC25A24	chr1	4	0.210526	Liu23, Liu23, Liu23, Liu23	lcl, lcl, lcl, lcl	XXX_XY, XXY_XX, XXYY_XX, XXYY_XY
ENSG00000085511	MAP3K4	chr6	1	0.0526316	Ast24	nsc	XYY_XY
ENSG00000085514	PILRA	chr7	2	0.105263	Ast24, Ast24	ips, nsc	XYY_XY, XYY_XY
ENSG00000085644	ZNF213	chr16	1	0.0526316	Ast24	nsc	XYY_XY
ENSG00000085662	AKR1B1	chr7	1	0.0526316	Ast24	nsc	XYY_XY
ENSG00000085719	CPNE3	chr8	3	0.157895	Ast24, Liu23, Liu23	nsc, lcl, lcl	XYY_XY, XXYY_XX, XXYY_XY
ENSG00000085721	RRN3	chr16	1	0.0526316	Ast24	nsc	XYY_XY
ENSG00000085733	CTTN	chr11	2	0.105263	Ast24, Liu23	nsc, lcl	XYY_XY, XXX_XY
ENSG00000085741	WNT11	chr11	1	0.0526316	Ast24	nsc	XYY_XY
ENSG00000085760	MTIF2	chr2	2	0.105263	Ast24, Ast24	ips, nsc	XYY_XY, XYY_XY
ENSG00000085788	DDHD2	chr8	1	0.0526316	Ast24	nsc	XYY_XY
ENSG00000085831	TTC39A	chr1	1	0.0526316	Ast24	nsc	XYY_XY
ENSG00000085832	EPS15	chr1	1	0.0526316	Ast24	nsc	XYY_XY
ENSG00000085840	ORC1	chr1	1	0.0526316	Ast24	nsc	XYY_XY
ENSG00000085871	MGST2	chr4	1	0.0526316	Ast24	fib	XYY_XY
ENSG00000085872	CHERP	chr19	1	0.0526316	Ast24	nsc	XYY_XY
ENSG00000085998	POMGNT1	chr1	2	0.105263	Ast24, Liu23	nsc, lcl	XYY_XY, XXYY_XX
ENSG00000085999	RAD54L	chr1	1	0.0526316	Ast24	nsc	XYY_XY
ENSG00000086015	MAST2	chr1	1	0.0526316	Ast24	nsc	XYY_XY
ENSG00000086061	DNAJA1	chr9	2	0.105263	Ast24, Ast24	ips, nsc	XYY_XY, XYY_XY
ENSG00000086102	NFX1	chr9	1	0.0526316	Ast24	ips	XYY_XY
ENSG00000086189	DIMT1	chr5	1	0.0526316	Ast24	nsc	XYY_XY
ENSG00000086200	IPO11	chr5	2	0.105263	Ast24, Ast24	ips, nsc	XYY_XY, XYY_XY
ENSG00000086232	EIF2AK1	chr7	1	0.0526316	Ast24	ips	XYY_XY
ENSG00000086289	EPDR1	chr7	1	0.0526316	Ast24	fib	XYY_XY
ENSG00000086300	SNX10	chr7	2	0.105263	Ast24, Ast24	ips, nsc	XYY_XY, XYY_XY
ENSG00000086475	SEPHS1	chr10	2	0.105263	Ast24, Ast24	ips, nsc	XYY_XY, XYY_XY
ENSG00000086504	MRPL28	chr16	1	0.0526316	Ast24	nsc	XYY_XY
ENSG00000086544	ITPKC	chr19	1	0.0526316	Ast24	nsc	XYY_XY
ENSG00000086570	FAT2	chr5	3	0.157895	Ast24, Ast24, Ast24	fib, ips, nsc	XYY_XY, XYY_XY, XYY_XY
ENSG00000086589	RBM22	chr5	1	0.0526316	Ast24	nsc	XYY_XY
ENSG00000086619	ERO1B	chr1	1	0.0526316	Ast24	nsc	XYY_XY
ENSG00000086712	TXLNG	X_link	10	0.526316	Ast24, Ast24, Liu23, Liu23, Liu23, Liu23, Liu23, Liu23, Liu23, Liu23	ips, nsc, lcl, lcl, lcl, lcl, lcl, lcl, lcl, lcl	XYY_XY, XYY_XY, XXX_XXY, XXX_XY, XXX_XYY, XXY_XYY, XXYY_XX, XXYY_XXX, XXYY_XY, XYY_XX
ENSG00000086758	HUWE1	X_link	1	0.0526316	Ast24	ips	XYY_XY
ENSG00000086827	ZW10	chr11	2	0.105263	Ast24, Ast24	ips, nsc	XYY_XY, XYY_XY
ENSG00000086848	ALG9	chr11	1	0.0526316	Ast24	nsc	XYY_XY
ENSG00000086967	MYBPC2	chr19	2	0.105263	Liu23, Liu23	lcl, lcl	XXX_XY, XXYY_XY
ENSG00000086991	NOX4	chr11	2	0.105263	Ast24, Ast24	fib, nsc	XYY_XY, XYY_XY
ENSG00000087053	MTMR2	chr11	1	0.0526316	Ast24	nsc	XYY_XY
ENSG00000087076	HSD17B14	chr19	2	0.105263	Ast24, Ast24	fib, nsc	XYY_XY, XYY_XY
ENSG00000087077	TRIP6	chr7	2	0.105263	Liu23, Liu23	lcl, lcl	XXX_XY, XXYY_XY
ENSG00000087086	FTL	chr19	2	0.105263	Ast24, Ast24	ips, nsc	XYY_XY, XYY_XY
ENSG00000087087	SRRT	chr7	2	0.105263	Ast24, Ast24	ips, nsc	XYY_XY, XYY_XY
ENSG00000087088	BAX	chr19	1	0.0526316	Ast24	nsc	XYY_XY
ENSG00000087095	NLK	chr17	1	0.0526316	Ast24	nsc	XYY_XY
ENSG00000087111	PIGS	chr17	1	0.0526316	Ast24	nsc	XYY_XY
ENSG00000087152	ATXN7L3	chr17	1	0.0526316	Ast24	ips	XYY_XY
ENSG00000087191	PSMC5	chr17	1	0.0526316	Ast24	ips	XYY_XY
ENSG00000087206	UIMC1	chr5	1	0.0526316	Ast24	nsc	XYY_XY
ENSG00000087245	MMP2	chr16	2	0.105263	Ast24, Liu23	nsc, lcl	XYY_XY, XXYY_XX
ENSG00000087253	LPCAT2	chr16	2	0.105263	Ast24, Ast24	ips, nsc	XYY_XY, XYY_XY
ENSG00000087258	GNAO1	chr16	1	0.0526316	Ast24	nsc	XYY_XY
ENSG00000087263	OGFOD1	chr16	2	0.105263	Ast24, Ast24	ips, nsc	XYY_XY, XYY_XY
ENSG00000087266	SH3BP2	chr4	2	0.105263	Ast24, Ast24	ips, nsc	XYY_XY, XYY_XY
ENSG00000087269	NOP14	chr4	1	0.0526316	Ast24	ips	XYY_XY
ENSG00000087274	ADD1	chr4	1	0.0526316	Liu23	lcl	XXYY_XY
ENSG00000087299	L2HGDH	chr14	2	0.105263	Ast24, Ast24	ips, nsc	XYY_XY, XYY_XY
ENSG00000087302	RTRAF	chr14	2	0.105263	Ast24, Ast24	ips, nsc	XYY_XY, XYY_XY
ENSG00000087303	NID2	chr14	1	0.0526316	Ast24	nsc	XYY_XY
ENSG00000087365	SF3B2	chr11	2	0.105263	Ast24, Ast24	ips, nsc	XYY_XY, XYY_XY
ENSG00000087448	KLHL42	chr12	1	0.0526316	Liu23	lcl	XXYY_XX
ENSG00000087460	GNAS	chr20	1	0.0526316	Ast24	ips	XYY_XY
ENSG00000087495	PHACTR3	chr20	1	0.0526316	Ast24	nsc	XYY_XY
ENSG00000087502	ERGIC2	chr12	1	0.0526316	Ast24	nsc	XYY_XY
ENSG00000087510	TFAP2C	chr20	2	0.105263	Ast24, Ast24	fib, nsc	XYY_XY, XYY_XY
ENSG00000087586	AURKA	chr20	2	0.105263	Ast24, Ast24	ips, nsc	XYY_XY, XYY_XY
ENSG00000087842	PIR	X_link	2	0.105263	Ast24, Ast24	fib, nsc	XYY_XY, XYY_XY
ENSG00000087884	AAMDC	chr11	1	0.0526316	Ast24	nsc	XYY_XY
ENSG00000087995	METTL2A	chr17	1	0.0526316	Ast24	nsc	XYY_XY
ENSG00000088035	ALG6	chr1	1	0.0526316	Ast24	nsc	XYY_XY
ENSG00000088179	PTPN4	chr2	1	0.0526316	Ast24	nsc	XYY_XY
ENSG00000088205	DDX18	chr2	3	0.157895	Ast24, Ast24, Liu23	ips, nsc, lcl	XYY_XY, XYY_XY, XXYY_XY
ENSG00000088247	KHSRP	chr19	2	0.105263	Ast24, Ast24	ips, nsc	XYY_XY, XYY_XY
ENSG00000088256	GNA11	chr19	1	0.0526316	Ast24	nsc	XYY_XY
ENSG00000088280	ASAP3	chr1	1	0.0526316	Ast24	nsc	XYY_XY
ENSG00000088298	EDEM2	chr20	1	0.0526316	Ast24	nsc	XYY_XY
ENSG00000088305	DNMT3B	chr20	2	0.105263	Ast24, Ast24	ips, nsc	XYY_XY, XYY_XY
ENSG00000088325	TPX2	chr20	2	0.105263	Ast24, Ast24	ips, nsc	XYY_XY, XYY_XY
ENSG00000088448	ANKRD10	chr13	2	0.105263	Ast24, Ast24	ips, nsc	XYY_XY, XYY_XY
ENSG00000088538	DOCK3	chr3	1	0.0526316	Ast24	ips	XYY_XY
ENSG00000088543	C3orf18	chr3	1	0.0526316	Ast24	nsc	XYY_XY
ENSG00000088682	COQ9	chr16	2	0.105263	Ast24, Ast24	ips, nsc	XYY_XY, XYY_XY
ENSG00000088727	KIF9	chr3	2	0.105263	Ast24, Ast24	ips, nsc	XYY_XY, XYY_XY
ENSG00000088756	ARHGAP28	chr18	3	0.157895	Ast24, Ast24, Ast24	fib, ips, nsc	XYY_XY, XYY_XY, XYY_XY
ENSG00000088766	CRLS1	chr20	2	0.105263	Ast24, Ast24	ips, nsc	XYY_XY, XYY_XY
ENSG00000088808	PPP1R13B	chr14	1	0.0526316	Ast24	nsc	XYY_XY
ENSG00000088826	SMOX	chr20	2	0.105263	Ast24, Ast24	fib, nsc	XYY_XY, XYY_XY
ENSG00000088832	FKBP1A	chr20	1	0.0526316	Ast24	ips	XYY_XY
ENSG00000088833	NSFL1C	chr20	1	0.0526316	Ast24	ips	XYY_XY
ENSG00000088836	SLC4A11	chr20	1	0.0526316	Ast24	fib	XYY_XY
ENSG00000088854	DNAAF9	chr20	5	0.263158	Ast24, Ast24, Liu23, Liu23, Liu23	ips, nsc, lcl, lcl, lcl	XYY_XY, XYY_XY, XXX_XY, XXYY_XX, XXYY_XY
ENSG00000088876	ZNF343	chr20	1	0.0526316	Ast24	nsc	XYY_XY
ENSG00000088881	EBF4	chr20	2	0.105263	Ast24, Ast24	fib, nsc	XYY_XY, XYY_XY
ENSG00000088882	CPXM1	chr20	3	0.157895	Ast24, Liu23, Liu23	fib, lcl, lcl	XYY_XY, XXYY_XX, XXYY_XY
ENSG00000088888	MAVS	chr20	1	0.0526316	Ast24	nsc	XYY_XY
ENSG00000088930	XRN2	chr20	1	0.0526316	Ast24	ips	XYY_XY
ENSG00000088970	KIZ	chr20	1	0.0526316	Ast24	ips	XYY_XY
ENSG00000088986	DYNLL1	chr12	1	0.0526316	Ast24	ips	XYY_XY
ENSG00000088992	TESC	chr12	2	0.105263	Ast24, Ast24	ips, nsc	XYY_XY, XYY_XY
ENSG00000089009	RPL6	chr12	1	0.0526316	Ast24	ips	XYY_XY
ENSG00000089022	MAPKAPK5	chr12	1	0.0526316	Ast24	ips	XYY_XY
ENSG00000089041	P2RX7	chr12	1	0.0526316	Ast24	nsc	XYY_XY
ENSG00000089048	ESF1	chr20	2	0.105263	Ast24, Ast24	ips, nsc	XYY_XY, XYY_XY
ENSG00000089050	RBBP9	chr20	1	0.0526316	Ast24	ips	XYY_XY
ENSG00000089053	ANAPC5	chr12	2	0.105263	Ast24, Liu23	nsc, lcl	XYY_XY, XXYY_XY
ENSG00000089057	SLC23A2	chr20	2	0.105263	Ast24, Ast24	fib, nsc	XYY_XY, XYY_XY
ENSG00000089060	SLC8B1	chr12	1	0.0526316	Ast24	ips	XYY_XY
ENSG00000089063	TMEM230	chr20	2	0.105263	Ast24, Ast24	fib, ips	XYY_XY, XYY_XY
ENSG00000089091	DZANK1	chr20	2	0.105263	Ast24, Liu23	nsc, lcl	XYY_XY, XXX_XY
ENSG00000089094	KDM2B	chr12	3	0.157895	Ast24, Ast24, Liu23	ips, nsc, lcl	XYY_XY, XYY_XY, XXX_XY
ENSG00000089101	CFAP61	chr20	1	0.0526316	Ast24	nsc	XYY_XY
ENSG00000089123	TASP1	chr20	1	0.0526316	Ast24	ips	XYY_XY
ENSG00000089127	OAS1	chr12	1	0.0526316	Sun25	kid	X_XY
ENSG00000089154	GCN1	chr12	1	0.0526316	Ast24	nsc	XYY_XY
ENSG00000089157	RPLP0	chr12	1	0.0526316	Ast24	nsc	XYY_XY
ENSG00000089159	PXN	chr12	1	0.0526316	Ast24	nsc	XYY_XY
ENSG00000089177	KIF16B	chr20	2	0.105263	Ast24, Ast24	ips, nsc	XYY_XY, XYY_XY
ENSG00000089195	TRMT6	chr20	4	0.210526	Ast24, Liu23, Liu23, Liu23	nsc, lcl, lcl, lcl	XYY_XY, XXX_XY, XXYY_XX, XXYY_XY
ENSG00000089199	CHGB	chr20	1	0.0526316	Ast24	nsc	XYY_XY
ENSG00000089220	PEBP1	chr12	5	0.263158	Ast24, Ast24, Liu23, Liu23, Liu23	ips, nsc, lcl, lcl, lcl	XYY_XY, XYY_XY, XXX_XY, XXYY_XX, XXYY_XY
ENSG00000089234	BRAP	chr12	1	0.0526316	Ast24	ips	XYY_XY
ENSG00000089248	ERP29	chr12	1	0.0526316	Ast24	ips	XYY_XY
ENSG00000089289	IGBP1	X_link	2	0.105263	Ast24, Ast24	ips, nsc	XYY_XY, XYY_XY
ENSG00000089335	ZNF302	chr19	1	0.0526316	Ast24	nsc	XYY_XY
ENSG00000089351	GRAMD1A	chr19	1	0.0526316	Ast24	ips	XYY_XY
ENSG00000089472	HEPH	X_link	1	0.0526316	Ast24	nsc	XYY_XY
ENSG00000089486	CDIP1	chr16	3	0.157895	Ast24, Ast24, Liu23	ips, nsc, lcl	XYY_XY, XYY_XY, XXX_XY
ENSG00000089597	GANAB	chr11	1	0.0526316	Ast24	ips	XYY_XY
ENSG00000089639	GMIP	chr19	1	0.0526316	Ast24	ips	XYY_XY
ENSG00000089682	RBM41	X_link	2	0.105263	Ast24, Ast24	ips, nsc	XYY_XY, XYY_XY
ENSG00000089685	BIRC5	chr17	1	0.0526316	Ast24	nsc	XYY_XY
ENSG00000089692	LAG3	chr12	1	0.0526316	Ast24	nsc	XYY_XY
ENSG00000089693	MLF2	chr12	1	0.0526316	Ast24	nsc	XYY_XY
ENSG00000089737	DDX24	chr14	1	0.0526316	Ast24	ips	XYY_XY
ENSG00000089775	ZBTB25	chr14	2	0.105263	Ast24, Ast24	ips, nsc	XYY_XY, XYY_XY
ENSG00000089818	NECAP1	chr12	1	0.0526316	Ast24	nsc	XYY_XY
ENSG00000089820	ARHGAP4	X_link	1	0.0526316	Ast24	nsc	XYY_XY
ENSG00000089902	RCOR1	chr14	1	0.0526316	Ast24	ips	XYY_XY
ENSG00000089916	GPATCH2L	chr14	1	0.0526316	Ast24	ips	XYY_XY
ENSG00000090006	LTBP4	chr19	1	0.0526316	Ast24	ips	XYY_XY
ENSG00000090060	PAPOLA	chr14	1	0.0526316	Ast24	nsc	XYY_XY
ENSG00000090097	PCBP4	chr3	3	0.157895	Ast24, Liu23, Liu23	nsc, lcl, lcl	XYY_XY, XXYY_XX, XXYY_XY
ENSG00000090238	YPEL3	chr16	1	0.0526316	Ast24	nsc	XYY_XY
ENSG00000090263	MRPS33	chr7	1	0.0526316	Ast24	ips	XYY_XY
ENSG00000090273	NUDC	chr1	2	0.105263	Ast24, Ast24	ips, nsc	XYY_XY, XYY_XY
ENSG00000090316	MAEA	chr4	1	0.0526316	Ast24	ips	XYY_XY
ENSG00000090339	ICAM1	chr19	1	0.0526316	Ast24	nsc	XYY_XY
ENSG00000090372	STRN4	chr19	1	0.0526316	Ast24	nsc	XYY_XY
ENSG00000090376	IRAK3	chr12	2	0.105263	Ast24, Sun25	fib, pan	XYY_XY, X_XY
ENSG00000090432	MUL1	chr1	1	0.0526316	Ast24	ips	XYY_XY
ENSG00000090447	TFAP4	chr16	1	0.0526316	Ast24	nsc	XYY_XY
ENSG00000090470	PDCD7	chr15	2	0.105263	Ast24, Liu23	nsc, lcl	XYY_XY, XXX_XY
ENSG00000090487	SPG21	chr15	1	0.0526316	Ast24	nsc	XYY_XY
ENSG00000090520	DNAJB11	chr3	4	0.210526	Ast24, Liu23, Liu23, Liu23	ips, lcl, lcl, lcl	XYY_XY, XXX_XY, XXYY_XX, XXYY_XY
ENSG00000090530	P3H2	chr3	2	0.105263	Ast24, Ast24	ips, nsc	XYY_XY, XYY_XY
ENSG00000090539	CHRD	chr3	2	0.105263	Ast24, Ast24	fib, nsc	XYY_XY, XYY_XY
ENSG00000090565	RAB11FIP3	chr16	2	0.105263	Ast24, Liu23	ips, lcl	XYY_XY, XXYY_XY
ENSG00000090612	ZNF268	chr12	2	0.105263	Ast24, Ast24	fib, ips	XYY_XY, XYY_XY
ENSG00000090615	GOLGA3	chr12	1	0.0526316	Ast24	ips	XYY_XY
ENSG00000090621	PABPC4	chr1	1	0.0526316	Ast24	ips	XYY_XY
ENSG00000090661	CERS4	chr19	1	0.0526316	Liu23	lcl	XXYY_XX
ENSG00000090674	MCOLN1	chr19	3	0.157895	Ast24, Ast24, Ast24	fib, ips, nsc	XYY_XY, XYY_XY, XYY_XY
ENSG00000090686	USP48	chr1	1	0.0526316	Ast24	nsc	XYY_XY
ENSG00000090857	PDPR	chr16	1	0.0526316	Ast24	nsc	XYY_XY
ENSG00000090861	AARS1	chr16	1	0.0526316	Ast24	nsc	XYY_XY
ENSG00000090889	KIF4A	X_link	1	0.0526316	Ast24	nsc	XYY_XY
ENSG00000090924	PLEKHG2	chr19	1	0.0526316	Ast24	nsc	XYY_XY
ENSG00000090932	DLL3	chr19	2	0.105263	Ast24, Ast24	ips, nsc	XYY_XY, XYY_XY
ENSG00000090971	NAT14	chr19	1	0.0526316	Ast24	fib	XYY_XY
ENSG00000090975	PITPNM2	chr12	1	0.0526316	Ast24	nsc	XYY_XY
ENSG00000090989	EXOC1	chr4	2	0.105263	Ast24, Ast24	ips, nsc	XYY_XY, XYY_XY
ENSG00000091009	RBM27	chr5	1	0.0526316	Ast24	nsc	XYY_XY
ENSG00000091039	OSBPL8	chr12	1	0.0526316	Ast24	nsc	XYY_XY
ENSG00000091073	DTX2	chr7	1	0.0526316	Ast24	nsc	XYY_XY
ENSG00000091106	NLRC4	chr2	1	0.0526316	Liu23	lcl	XXYY_XY
ENSG00000091127	PUS7	chr7	2	0.105263	Ast24, Ast24	fib, nsc	XYY_XY, XYY_XY
ENSG00000091128	LAMB4	chr7	1	0.0526316	Ast24	nsc	XYY_XY
ENSG00000091129	NRCAM	chr7	2	0.105263	Ast24, Ast24	ips, nsc	XYY_XY, XYY_XY
ENSG00000091136	LAMB1	chr7	2	0.105263	Ast24, Ast24	ips, nsc	XYY_XY, XYY_XY
ENSG00000091140	DLD	chr7	1	0.0526316	Ast24	ips	XYY_XY
ENSG00000091157	WDR7	chr18	2	0.105263	Ast24, Ast24	ips, nsc	XYY_XY, XYY_XY
ENSG00000091262	ABCC6	chr16	1	0.0526316	Ast24	nsc	XYY_XY
ENSG00000091317	CMTM6	chr3	1	0.0526316	Ast24	nsc	XYY_XY
ENSG00000091409	ITGA6	chr2	2	0.105263	Ast24, Ast24	fib, nsc	XYY_XY, XYY_XY
ENSG00000091436	MAP3K20	chr2	1	0.0526316	Ast24	nsc	XYY_XY
ENSG00000091483	FH	chr1	1	0.0526316	Ast24	nsc	XYY_XY
ENSG00000091490	SEL1L3	chr4	2	0.105263	Ast24, Ast24	fib, nsc	XYY_XY, XYY_XY
ENSG00000091513	TF	chr3	1	0.0526316	Sun25	kid	X_XY
ENSG00000091536	MYO15A	chr17	2	0.105263	Ast24, Ast24	ips, nsc	XYY_XY, XYY_XY
ENSG00000091542	ALKBH5	chr17	1	0.0526316	Ast24	nsc	XYY_XY
ENSG00000091622	PITPNM3	chr17	1	0.0526316	Ast24	fib	XYY_XY
ENSG00000091651	ORC6	chr16	2	0.105263	Ast24, Ast24	ips, nsc	XYY_XY, XYY_XY
ENSG00000091656	ZFHX4	chr8	2	0.105263	Ast24, Ast24	ips, nsc	XYY_XY, XYY_XY
ENSG00000091732	ZC3HC1	chr7	2	0.105263	Ast24, Ast24	ips, nsc	XYY_XY, XYY_XY
ENSG00000091844	RGS17	chr6	1	0.0526316	Ast24	nsc	XYY_XY
ENSG00000091879	ANGPT2	chr8	1	0.0526316	Ast24	nsc	XYY_XY
ENSG00000091947	TMEM101	chr17	1	0.0526316	Ast24	nsc	XYY_XY
ENSG00000091972	CD200	chr3	1	0.0526316	Liu23	lcl	XXX_XY
ENSG00000091986	CCDC80	chr3	1	0.0526316	Ast24	nsc	XYY_XY
ENSG00000092010	PSME1	chr14	1	0.0526316	Ast24	ips	XYY_XY
ENSG00000092020	PPP2R3C	chr14	1	0.0526316	Ast24	nsc	XYY_XY
ENSG00000092036	HAUS4	chr14	1	0.0526316	Ast24	nsc	XYY_XY
ENSG00000092051	JPH4	chr14	2	0.105263	Ast24, Sun25	nsc, pan	XYY_XY, X_XY
ENSG00000092068	SLC7A8	chr14	3	0.157895	Ast24, Ast24, Ast24	fib, ips, nsc	XYY_XY, XYY_XY, XYY_XY
ENSG00000092094	OSGEP	chr14	1	0.0526316	Ast24	nsc	XYY_XY
ENSG00000092096	SLC22A17	chr14	2	0.105263	Ast24, Sun25	nsc, pan	XYY_XY, X_XY
ENSG00000092108	SCFD1	chr14	2	0.105263	Liu23, Liu23	lcl, lcl	XXYY_XX, XXYY_XY
ENSG00000092140	G2E3	chr14	1	0.0526316	Ast24	nsc	XYY_XY
ENSG00000092148	HECTD1	chr14	1	0.0526316	Ast24	nsc	XYY_XY
ENSG00000092199	HNRNPC	chr14	2	0.105263	Ast24, Ast24	ips, nsc	XYY_XY, XYY_XY
ENSG00000092201	SUPT16H	chr14	2	0.105263	Ast24, Ast24	ips, nsc	XYY_XY, XYY_XY
ENSG00000092203	TOX4	chr14	1	0.0526316	Ast24	ips	XYY_XY
ENSG00000092208	GEMIN2	chr14	2	0.105263	Ast24, Ast24	ips, nsc	XYY_XY, XYY_XY
ENSG00000092295	TGM1	chr14	1	0.0526316	Ast24	ips	XYY_XY
ENSG00000092330	TINF2	chr14	1	0.0526316	Ast24	ips	XYY_XY
ENSG00000092345	DAZL	chr3	1	0.0526316	Ast24	ips	XYY_XY
ENSG00000092377	TBL1Y	Y_link	4	0.210526	Ast24, Sun25, Sun25, Sun25	ips, kid, liv, pan	XYY_XY, X_XY, X_XY, X_XY
ENSG00000092421	SEMA6A	chr5	1	0.0526316	Ast24	nsc	XYY_XY
ENSG00000092439	TRPM7	chr15	1	0.0526316	Ast24	fib	XYY_XY
ENSG00000092470	WDR76	chr15	2	0.105263	Ast24, Ast24	fib, nsc	XYY_XY, XYY_XY
ENSG00000092529	CAPN3	chr15	1	0.0526316	Ast24	nsc	XYY_XY
ENSG00000092531	SNAP23	chr15	1	0.0526316	Ast24	nsc	XYY_XY
ENSG00000092607	TBX15	chr1	1	0.0526316	Ast24	nsc	XYY_XY
ENSG00000092621	PHGDH	chr1	1	0.0526316	Ast24	nsc	XYY_XY
ENSG00000092820	EZR	chr6	2	0.105263	Ast24, Ast24	ips, nsc	XYY_XY, XYY_XY
ENSG00000092850	TEKT2	chr1	1	0.0526316	Ast24	nsc	XYY_XY
ENSG00000092853	CLSPN	chr1	1	0.0526316	Ast24	nsc	XYY_XY
ENSG00000092871	RFFL	chr17	2	0.105263	Ast24, Ast24	ips, nsc	XYY_XY, XYY_XY
ENSG00000092931	MFSD11	chr17	1	0.0526316	Ast24	fib	XYY_XY
ENSG00000092964	DPYSL2	chr8	2	0.105263	Ast24, Ast24	ips, nsc	XYY_XY, XYY_XY
ENSG00000092969	TGFB2	chr1	2	0.105263	Ast24, Ast24	ips, nsc	XYY_XY, XYY_XY
ENSG00000092978	GPATCH2	chr1	1	0.0526316	Ast24	ips	XYY_XY
ENSG00000093000	NUP50	chr22	2	0.105263	Ast24, Ast24	ips, nsc	XYY_XY, XYY_XY
ENSG00000093009	CDC45	chr22	1	0.0526316	Ast24	nsc	XYY_XY
ENSG00000093072	ADA2	chr22	3	0.157895	Ast24, Ast24, Ast24	fib, ips, nsc	XYY_XY, XYY_XY, XYY_XY
ENSG00000093144	ECHDC1	chr6	2	0.105263	Ast24, Ast24	ips, nsc	XYY_XY, XYY_XY
ENSG00000093167	LRRFIP2	chr3	4	0.210526	Ast24, Ast24, Liu23, Liu23	ips, nsc, lcl, lcl	XYY_XY, XYY_XY, XXYY_XX, XXYY_XY
ENSG00000093217	XYLB	chr3	3	0.157895	Ast24, Ast24, Ast24	fib, ips, nsc	XYY_XY, XYY_XY, XYY_XY
ENSG00000094804	CDC6	chr17	2	0.105263	Ast24, Ast24	ips, nsc	XYY_XY, XYY_XY
ENSG00000094841	UPRT	X_link	1	0.0526316	Ast24	ips	XYY_XY
ENSG00000094880	CDC23	chr5	1	0.0526316	Ast24	nsc	XYY_XY
ENSG00000094914	AAAS	chr12	2	0.105263	Ast24, Ast24	ips, nsc	XYY_XY, XYY_XY
ENSG00000094916	CBX5	chr12	2	0.105263	Ast24, Ast24	ips, nsc	XYY_XY, XYY_XY
ENSG00000094975	SUCO	chr1	1	0.0526316	Ast24	nsc	XYY_XY
ENSG00000095002	MSH2	chr2	2	0.105263	Ast24, Ast24	ips, nsc	XYY_XY, XYY_XY
ENSG00000095015	MAP3K1	chr5	2	0.105263	Ast24, Ast24	ips, nsc	XYY_XY, XYY_XY
ENSG00000095203	EPB41L4B	chr9	1	0.0526316	Ast24	fib	XYY_XY
ENSG00000095209	TMEM38B	chr9	3	0.157895	Ast24, Ast24, Ast24	fib, ips, nsc	XYY_XY, XYY_XY, XYY_XY
ENSG00000095303	PTGS1	chr9	1	0.0526316	Ast24	ips	XYY_XY
ENSG00000095319	NUP188	chr9	2	0.105263	Ast24, Ast24	ips, nsc	XYY_XY, XYY_XY
ENSG00000095321	CRAT	chr9	3	0.157895	Ast24, Liu23, Liu23	nsc, lcl, lcl	XYY_XY, XXX_XY, XXYY_XY
ENSG00000095370	SH2D3C	chr9	1	0.0526316	Ast24	ips	XYY_XY
ENSG00000095380	NANS	chr9	1	0.0526316	Ast24	nsc	XYY_XY
ENSG00000095383	TBC1D2	chr9	3	0.157895	Ast24, Ast24, Sun25	fib, ips, liv	XYY_XY, XYY_XY, X_XY
ENSG00000095397	WHRN	chr9	3	0.157895	Ast24, Ast24, Ast24	fib, ips, nsc	XYY_XY, XYY_XY, XYY_XY
ENSG00000095485	CWF19L1	chr10	2	0.105263	Ast24, Ast24	ips, nsc	XYY_XY, XYY_XY
ENSG00000095564	BTAF1	chr10	1	0.0526316	Ast24	ips	XYY_XY
ENSG00000095587	TLL2	chr10	2	0.105263	Ast24, Ast24	ips, nsc	XYY_XY, XYY_XY
ENSG00000095627	TDRD1	chr10	1	0.0526316	Ast24	ips	XYY_XY
ENSG00000095637	SORBS1	chr10	2	0.105263	Ast24, Ast24	fib, nsc	XYY_XY, XYY_XY
ENSG00000095739	BAMBI	chr10	2	0.105263	Ast24, Ast24	fib, nsc	XYY_XY, XYY_XY
ENSG00000095752	IL11	chr19	2	0.105263	Ast24, Ast24	fib, ips	XYY_XY, XYY_XY
ENSG00000095777	MYO3A	chr10	1	0.0526316	Ast24	ips	XYY_XY
ENSG00000095787	WAC	chr10	1	0.0526316	Ast24	ips	XYY_XY
ENSG00000095794	CREM	chr10	2	0.105263	Ast24, Ast24	ips, nsc	XYY_XY, XYY_XY
ENSG00000095906	NUBP2	chr16	1	0.0526316	Ast24	nsc	XYY_XY
ENSG00000095932	SMIM24	chr19	1	0.0526316	Ast24	ips	XYY_XY
ENSG00000095951	HIVEP1	chr6	1	0.0526316	Ast24	nsc	XYY_XY
ENSG00000096060	FKBP5	chr6	2	0.105263	Ast24, Ast24	fib, nsc	XYY_XY, XYY_XY
ENSG00000096063	SRPK1	chr6	1	0.0526316	Ast24	nsc	XYY_XY
ENSG00000096070	BRPF3	chr6	1	0.0526316	Ast24	ips	XYY_XY
ENSG00000096080	MRPS18A	chr6	2	0.105263	Ast24, Ast24	ips, nsc	XYY_XY, XYY_XY
ENSG00000096093	EFHC1	chr6	1	0.0526316	Ast24	nsc	XYY_XY
ENSG00000096384	HSP90AB1	chr6	2	0.105263	Ast24, Ast24	ips, nsc	XYY_XY, XYY_XY
ENSG00000096401	CDC5L	chr6	3	0.157895	Ast24, Ast24, Liu23	ips, nsc, lcl	XYY_XY, XYY_XY, XXYY_XY
ENSG00000096433	ITPR3	chr6	3	0.157895	Ast24, Ast24, Ast24	fib, ips, nsc	XYY_XY, XYY_XY, XYY_XY
ENSG00000096696	DSP	chr6	1	0.0526316	Ast24	nsc	XYY_XY
ENSG00000096717	SIRT1	chr10	1	0.0526316	Ast24	ips	XYY_XY
ENSG00000096746	HNRNPH3	chr10	1	0.0526316	Ast24	nsc	XYY_XY
ENSG00000096968	JAK2	chr9	1	0.0526316	Ast24	nsc	XYY_XY
ENSG00000097007	ABL1	chr9	1	0.0526316	Liu23	lcl	XXYY_XY
ENSG00000097021	ACOT7	chr1	5	0.263158	Ast24, Liu23, Liu23, Liu23, Liu23	nsc, lcl, lcl, lcl, lcl	XYY_XY, XXX_XY, XXY_XX, XXYY_XX, XYY_XX
ENSG00000097046	CDC7	chr1	1	0.0526316	Ast24	nsc	XYY_XY
ENSG00000097096	SYDE2	chr1	1	0.0526316	Ast24	ips	XYY_XY
ENSG00000099139	PCSK5	chr9	1	0.0526316	Liu23	lcl	XXX_XYY
ENSG00000099194	SCD	chr10	2	0.105263	Ast24, Ast24	fib, nsc	XYY_XY, XYY_XY
ENSG00000099204	ABLIM1	chr10	3	0.157895	Ast24, Ast24, Ast24	fib, ips, nsc	XYY_XY, XYY_XY, XYY_XY
ENSG00000099219	ERMP1	chr9	1	0.0526316	Ast24	nsc	XYY_XY
ENSG00000099246	RAB18	chr10	1	0.0526316	Ast24	nsc	XYY_XY
ENSG00000099250	NRP1	chr10	1	0.0526316	Ast24	nsc	XYY_XY
ENSG00000099256	PRTFDC1	chr10	2	0.105263	Ast24, Liu23	ips, lcl	XYY_XY, XXX_XYY
ENSG00000099260	PALMD	chr1	2	0.105263	Ast24, Ast24	fib, nsc	XYY_XY, XYY_XY
ENSG00000099282	TSPAN15	chr10	1	0.0526316	Ast24	nsc	XYY_XY
ENSG00000099284	MACROH2A2	chr10	2	0.105263	Ast24, Ast24	ips, nsc	XYY_XY, XYY_XY
ENSG00000099290	WASHC2A	chr10	2	0.105263	Ast24, Ast24	ips, nsc	XYY_XY, XYY_XY
ENSG00000099326	MZF1	chr19	2	0.105263	Ast24, Ast24	ips, nsc	XYY_XY, XYY_XY
ENSG00000099337	KCNK6	chr19	1	0.0526316	Ast24	fib	XYY_XY
ENSG00000099338	CATSPERG	chr19	1	0.0526316	Ast24	ips	XYY_XY
ENSG00000099341	PSMD8	chr19	3	0.157895	Ast24, Ast24, Liu23	ips, nsc, lcl	XYY_XY, XYY_XY, XXX_XY
ENSG00000099364	FBXL19	chr16	2	0.105263	Ast24, Ast24	ips, nsc	XYY_XY, XYY_XY
ENSG00000099365	STX1B	chr16	1	0.0526316	Ast24	fib	XYY_XY
ENSG00000099377	HSD3B7	chr16	1	0.0526316	Ast24	ips	XYY_XY
ENSG00000099381	SETD1A	chr16	1	0.0526316	Ast24	nsc	XYY_XY
ENSG00000099617	EFNA2	chr19	1	0.0526316	Ast24	nsc	XYY_XY
ENSG00000099622	CIRBP	chr19	1	0.0526316	Ast24	nsc	XYY_XY
ENSG00000099625	CBARP	chr19	1	0.0526316	Ast24	nsc	XYY_XY
ENSG00000099715	PCDH11Y	Y_link	8	0.421053	Ast24, Liu23, Liu23, Liu23, Liu23, Liu23, Liu23, Liu23	ips, lcl, lcl, lcl, lcl, lcl, lcl, lcl	XYY_XY, XXX_XXY, XXX_XY, XXX_XYY, XXY_XX, XXYY_XX, XXYY_XXX, XYY_XX
ENSG00000099783	HNRNPM	chr19	2	0.105263	Ast24, Ast24	ips, nsc	XYY_XY, XYY_XY
ENSG00000099785	MARCHF2	chr19	2	0.105263	Liu23, Liu23	lcl, lcl	XXX_XY, XXYY_XY
ENSG00000099795	NDUFB7	chr19	1	0.0526316	Ast24	nsc	XYY_XY
ENSG00000099797	TECR	chr19	1	0.0526316	Ast24	nsc	XYY_XY
ENSG00000099800	TIMM13	chr19	1	0.0526316	Ast24	nsc	XYY_XY
ENSG00000099804	CDC34	chr19	1	0.0526316	Ast24	nsc	XYY_XY
ENSG00000099812	MISP	chr19	1	0.0526316	Liu23	lcl	XXX_XYY
ENSG00000099814	CEP170B	chr14	1	0.0526316	Ast24	nsc	XYY_XY
ENSG00000099817	POLR2E	chr19	1	0.0526316	Ast24	nsc	XYY_XY
ENSG00000099821	POLRMT	chr19	1	0.0526316	Ast24	nsc	XYY_XY
ENSG00000099834	CDHR5	chr11	1	0.0526316	Ast24	ips	XYY_XY
ENSG00000099840	IZUMO4	chr19	1	0.0526316	Ast24	nsc	XYY_XY
ENSG00000099860	GADD45B	chr19	2	0.105263	Ast24, Ast24	ips, nsc	XYY_XY, XYY_XY
ENSG00000099864	PALM	chr19	2	0.105263	Ast24, Ast24	fib, ips	XYY_XY, XYY_XY
ENSG00000099875	MKNK2	chr19	1	0.0526316	Ast24	ips	XYY_XY
ENSG00000099889	ARVCF	chr22	2	0.105263	Ast24, Ast24	fib, ips	XYY_XY, XYY_XY
ENSG00000099901	RANBP1	chr22	1	0.0526316	Ast24	nsc	XYY_XY
ENSG00000099910	KLHL22	chr22	3	0.157895	Liu23, Liu23, Liu23	lcl, lcl, lcl	XXX_XY, XXYY_XX, XXYY_XY
ENSG00000099940	SNAP29	chr22	2	0.105263	Ast24, Ast24	ips, nsc	XYY_XY, XYY_XY
ENSG00000099942	CRKL	chr22	1	0.0526316	Ast24	nsc	XYY_XY
ENSG00000099949	LZTR1	chr22	2	0.105263	Ast24, Ast24	ips, nsc	XYY_XY, XYY_XY
ENSG00000099953	MMP11	chr22	1	0.0526316	Ast24	ips	XYY_XY
ENSG00000099954	CECR2	chr22	1	0.0526316	Ast24	ips	XYY_XY
ENSG00000099956	SMARCB1	chr22	2	0.105263	Ast24, Ast24	ips, nsc	XYY_XY, XYY_XY
ENSG00000099992	TBC1D10A	chr22	1	0.0526316	Ast24	nsc	XYY_XY
ENSG00000099994	SUSD2	chr22	2	0.105263	Ast24, Ast24	ips, nsc	XYY_XY, XYY_XY
ENSG00000099995	SF3A1	chr22	2	0.105263	Ast24, Ast24	ips, nsc	XYY_XY, XYY_XY
ENSG00000099998	GGT5	chr22	2	0.105263	Ast24, Ast24	fib, nsc	XYY_XY, XYY_XY
ENSG00000099999	RNF215	chr22	1	0.0526316	Ast24	nsc	XYY_XY
ENSG00000100003	SEC14L2	chr22	1	0.0526316	Ast24	nsc	XYY_XY
ENSG00000100014	SPECC1L	chr22	2	0.105263	Ast24, Ast24	ips, nsc	XYY_XY, XYY_XY
ENSG00000100027	YPEL1	chr22	2	0.105263	Ast24, Ast24	ips, nsc	XYY_XY, XYY_XY
ENSG00000100028	SNRPD3	chr22	1	0.0526316	Ast24	ips	XYY_XY
ENSG00000100029	PES1	chr22	2	0.105263	Ast24, Ast24	ips, nsc	XYY_XY, XYY_XY
ENSG00000100030	MAPK1	chr22	1	0.0526316	Ast24	nsc	XYY_XY
ENSG00000100034	PPM1F	chr22	1	0.0526316	Ast24	fib	XYY_XY
ENSG00000100060	MFNG	chr22	1	0.0526316	Ast24	ips	XYY_XY
ENSG00000100065	CARD10	chr22	2	0.105263	Ast24, Ast24	fib, nsc	XYY_XY, XYY_XY
ENSG00000100075	SLC25A1	chr22	1	0.0526316	Ast24	nsc	XYY_XY
ENSG00000100077	GRK3	chr22	2	0.105263	Ast24, Ast24	fib, nsc	XYY_XY, XYY_XY
ENSG00000100078	PLA2G3	chr22	1	0.0526316	Ast24	nsc	XYY_XY
ENSG00000100084	HIRA	chr22	1	0.0526316	Ast24	nsc	XYY_XY
ENSG00000100092	SH3BP1	chr22	1	0.0526316	Ast24	nsc	XYY_XY
ENSG00000100097	LGALS1	chr22	1	0.0526316	Ast24	nsc	XYY_XY
ENSG00000100099	HPS4	chr22	1	0.0526316	Ast24	ips	XYY_XY
ENSG00000100100	PIK3IP1	chr22	1	0.0526316	Ast24	fib	XYY_XY
ENSG00000100104	SRRD	chr22	2	0.105263	Ast24, Ast24	ips, nsc	XYY_XY, XYY_XY
ENSG00000100105	PATZ1	chr22	2	0.105263	Ast24, Ast24	ips, nsc	XYY_XY, XYY_XY
ENSG00000100106	TRIOBP	chr22	1	0.0526316	Sun25	ski	X_XY
ENSG00000100109	TFIP11	chr22	1	0.0526316	Ast24	ips	XYY_XY
ENSG00000100116	GCAT	chr22	1	0.0526316	Ast24	nsc	XYY_XY
ENSG00000100122	CRYBB1	chr22	1	0.0526316	Ast24	nsc	XYY_XY
ENSG00000100129	EIF3L	chr22	1	0.0526316	Ast24	ips	XYY_XY
ENSG00000100138	SNU13	chr22	2	0.105263	Ast24, Ast24	ips, nsc	XYY_XY, XYY_XY
ENSG00000100142	POLR2F	chr22	2	0.105263	Ast24, Ast24	ips, nsc	XYY_XY, XYY_XY
ENSG00000100146	SOX10	chr22	1	0.0526316	Ast24	ips	XYY_XY
ENSG00000100147	CCDC134	chr22	1	0.0526316	Ast24	nsc	XYY_XY
ENSG00000100150	DEPDC5	chr22	2	0.105263	Ast24, Ast24	ips, nsc	XYY_XY, XYY_XY
ENSG00000100151	PICK1	chr22	1	0.0526316	Ast24	nsc	XYY_XY
ENSG00000100154	TTC28	chr22	1	0.0526316	Ast24	nsc	XYY_XY
ENSG00000100162	CENPM	chr22	1	0.0526316	Ast24	nsc	XYY_XY
ENSG00000100167	SEPTIN3	chr22	2	0.105263	Ast24, Ast24	ips, nsc	XYY_XY, XYY_XY
ENSG00000100170	SLC5A1	chr22	1	0.0526316	Ast24	nsc	XYY_XY
ENSG00000100197	CYP2D6	chr22	1	0.0526316	Ast24	nsc	XYY_XY
ENSG00000100201	DDX17	chr22	2	0.105263	Ast24, Ast24	ips, nsc	XYY_XY, XYY_XY
ENSG00000100206	DMC1	chr22	1	0.0526316	Ast24	nsc	XYY_XY
ENSG00000100207	TCF20	chr22	1	0.0526316	Ast24	nsc	XYY_XY
ENSG00000100209	HSCB	chr22	1	0.0526316	Ast24	ips	XYY_XY
ENSG00000100211	CBY1	chr22	1	0.0526316	Ast24	ips	XYY_XY
ENSG00000100216	TOMM22	chr22	2	0.105263	Ast24, Ast24	ips, nsc	XYY_XY, XYY_XY
ENSG00000100219	XBP1	chr22	1	0.0526316	Ast24	nsc	XYY_XY
ENSG00000100220	RTCB	chr22	2	0.105263	Ast24, Ast24	ips, nsc	XYY_XY, XYY_XY
ENSG00000100221	JOSD1	chr22	2	0.105263	Ast24, Ast24	ips, nsc	XYY_XY, XYY_XY
ENSG00000100226	GTPBP1	chr22	1	0.0526316	Ast24	nsc	XYY_XY
ENSG00000100227	POLDIP3	chr22	1	0.0526316	Ast24	nsc	XYY_XY
ENSG00000100228	RAB36	chr22	1	0.0526316	Ast24	nsc	XYY_XY
ENSG00000100234	TIMP3	chr22	2	0.105263	Ast24, Ast24	fib, nsc	XYY_XY, XYY_XY
ENSG00000100241	SBF1	chr22	2	0.105263	Ast24, Ast24	ips, nsc	XYY_XY, XYY_XY
ENSG00000100242	SUN2	chr22	2	0.105263	Ast24, Ast24	ips, nsc	XYY_XY, XYY_XY
ENSG00000100246	DNAL4	chr22	2	0.105263	Ast24, Ast24	ips, nsc	XYY_XY, XYY_XY
ENSG00000100263	RHBDD3	chr22	1	0.0526316	Ast24	nsc	XYY_XY
ENSG00000100266	PACSIN2	chr22	2	0.105263	Ast24, Ast24	ips, nsc	XYY_XY, XYY_XY
ENSG00000100281	HMGXB4	chr22	1	0.0526316	Ast24	nsc	XYY_XY
ENSG00000100284	TOM1	chr22	1	0.0526316	Ast24	ips	XYY_XY
ENSG00000100285	NEFH	chr22	2	0.105263	Ast24, Ast24	fib, nsc	XYY_XY, XYY_XY
ENSG00000100290	BIK	chr22	3	0.157895	Ast24, Liu23, Liu23	nsc, lcl, lcl	XYY_XY, XXX_XY, XXYY_XY
ENSG00000100292	HMOX1	chr22	3	0.157895	Ast24, Ast24, Ast24	fib, ips, nsc	XYY_XY, XYY_XY, XYY_XY
ENSG00000100294	MCAT	chr22	1	0.0526316	Ast24	ips	XYY_XY
ENSG00000100296	THOC5	chr22	1	0.0526316	Ast24	ips	XYY_XY
ENSG00000100297	MCM5	chr22	1	0.0526316	Ast24	nsc	XYY_XY
ENSG00000100298	APOBEC3H	chr22	1	0.0526316	Ast24	ips	XYY_XY
ENSG00000100300	TSPO	chr22	2	0.105263	Ast24, Ast24	fib, ips	XYY_XY, XYY_XY
ENSG00000100302	RASD2	chr22	1	0.0526316	Ast24	fib	XYY_XY
ENSG00000100304	TTLL12	chr22	1	0.0526316	Ast24	nsc	XYY_XY
ENSG00000100307	CBX7	chr22	1	0.0526316	Ast24	ips	XYY_XY
ENSG00000100311	PDGFB	chr22	1	0.0526316	Ast24	nsc	XYY_XY
ENSG00000100314	CABP7	chr22	1	0.0526316	Ast24	nsc	XYY_XY
ENSG00000100319	ZMAT5	chr22	1	0.0526316	Liu23	lcl	XXX_XY
ENSG00000100321	SYNGR1	chr22	1	0.0526316	Ast24	nsc	XYY_XY
ENSG00000100324	TAB1	chr22	3	0.157895	Ast24, Liu23, Liu23	nsc, lcl, lcl	XYY_XY, XXX_XY, XXYY_XY
ENSG00000100325	ASCC2	chr22	1	0.0526316	Ast24	ips	XYY_XY
ENSG00000100330	MTMR3	chr22	2	0.105263	Ast24, Ast24	ips, nsc	XYY_XY, XYY_XY
ENSG00000100335	MIEF1	chr22	1	0.0526316	Ast24	nsc	XYY_XY
ENSG00000100341	PNPLA5	chr22	1	0.0526316	Ast24	ips	XYY_XY
ENSG00000100344	PNPLA3	chr22	1	0.0526316	Ast24	nsc	XYY_XY
ENSG00000100345	MYH9	chr22	1	0.0526316	Ast24	ips	XYY_XY
ENSG00000100346	CACNA1I	chr22	1	0.0526316	Ast24	ips	XYY_XY
ENSG00000100347	SAMM50	chr22	1	0.0526316	Ast24	ips	XYY_XY
ENSG00000100348	TXN2	chr22	2	0.105263	Ast24, Liu23	ips, lcl	XYY_XY, XXX_XY
ENSG00000100350	FOXRED2	chr22	1	0.0526316	Ast24	ips	XYY_XY
ENSG00000100354	TNRC6B	chr22	2	0.105263	Ast24, Liu23	ips, lcl	XYY_XY, XXX_XY
ENSG00000100360	IFT27	chr22	1	0.0526316	Ast24	nsc	XYY_XY
ENSG00000100364	KIAA0930	chr22	2	0.105263	Ast24, Liu23	nsc, lcl	XYY_XY, XXYY_XX
ENSG00000100372	SLC25A17	chr22	2	0.105263	Ast24, Ast24	ips, nsc	XYY_XY, XYY_XY
ENSG00000100376	FAM118A	chr22	1	0.0526316	Ast24	ips	XYY_XY
ENSG00000100379	KCTD17	chr22	3	0.157895	Ast24, Liu23, Liu23	nsc, lcl, lcl	XYY_XY, XXX_XY, XXYY_XY
ENSG00000100380	ST13	chr22	2	0.105263	Ast24, Liu23	ips, lcl	XYY_XY, XXX_XY
ENSG00000100387	RBX1	chr22	1	0.0526316	Ast24	nsc	XYY_XY
ENSG00000100393	EP300	chr22	1	0.0526316	Ast24	ips	XYY_XY
ENSG00000100395	L3MBTL2	chr22	1	0.0526316	Ast24	ips	XYY_XY
ENSG00000100401	RANGAP1	chr22	1	0.0526316	Ast24	nsc	XYY_XY
ENSG00000100410	PHF5A	chr22	3	0.157895	Ast24, Ast24, Liu23	ips, nsc, lcl	XYY_XY, XYY_XY, XXYY_XX
ENSG00000100416	TRMU	chr22	1	0.0526316	Ast24	nsc	XYY_XY
ENSG00000100422	CERK	chr22	2	0.105263	Ast24, Ast24	ips, nsc	XYY_XY, XYY_XY
ENSG00000100426	ZBED4	chr22	1	0.0526316	Ast24	nsc	XYY_XY
ENSG00000100427	MLC1	chr22	3	0.157895	Liu23, Liu23, Liu23	lcl, lcl, lcl	XXX_XY, XXYY_XX, XXYY_XY
ENSG00000100433	KCNK10	chr14	1	0.0526316	Ast24	ips	XYY_XY
ENSG00000100439	ABHD4	chr14	2	0.105263	Ast24, Ast24	fib, nsc	XYY_XY, XYY_XY
ENSG00000100441	KHNYN	chr14	1	0.0526316	Ast24	nsc	XYY_XY
ENSG00000100442	FKBP3	chr14	2	0.105263	Ast24, Ast24	ips, nsc	XYY_XY, XYY_XY
ENSG00000100445	SDR39U1	chr14	2	0.105263	Ast24, Ast24	fib, nsc	XYY_XY, XYY_XY
ENSG00000100461	RBM23	chr14	2	0.105263	Ast24, Ast24	ips, nsc	XYY_XY, XYY_XY
ENSG00000100462	PRMT5	chr14	2	0.105263	Ast24, Ast24	ips, nsc	XYY_XY, XYY_XY
ENSG00000100473	COCH	chr14	2	0.105263	Ast24, Ast24	ips, nsc	XYY_XY, XYY_XY
ENSG00000100478	AP4S1	chr14	1	0.0526316	Ast24	ips	XYY_XY
ENSG00000100479	POLE2	chr14	1	0.0526316	Ast24	nsc	XYY_XY
ENSG00000100483	VCPKMT	chr14	2	0.105263	Ast24, Ast24	ips, nsc	XYY_XY, XYY_XY
ENSG00000100485	SOS2	chr14	1	0.0526316	Ast24	nsc	XYY_XY
ENSG00000100490	CDKL1	chr14	3	0.157895	Ast24, Ast24, Ast24	fib, ips, nsc	XYY_XY, XYY_XY, XYY_XY
ENSG00000100504	PYGL	chr14	1	0.0526316	Ast24	nsc	XYY_XY
ENSG00000100505	TRIM9	chr14	1	0.0526316	Ast24	nsc	XYY_XY
ENSG00000100519	PSMC6	chr14	2	0.105263	Ast24, Ast24	ips, nsc	XYY_XY, XYY_XY
ENSG00000100522	GNPNAT1	chr14	1	0.0526316	Ast24	nsc	XYY_XY
ENSG00000100523	DDHD1	chr14	1	0.0526316	Ast24	ips	XYY_XY
ENSG00000100526	CDKN3	chr14	1	0.0526316	Ast24	nsc	XYY_XY
ENSG00000100528	CNIH1	chr14	1	0.0526316	Ast24	nsc	XYY_XY
ENSG00000100554	ATP6V1D	chr14	2	0.105263	Ast24, Ast24	ips, nsc	XYY_XY, XYY_XY
ENSG00000100557	CCDC198	chr14	1	0.0526316	Ast24	nsc	XYY_XY
ENSG00000100558	PLEK2	chr14	1	0.0526316	Ast24	fib	XYY_XY
ENSG00000100567	PSMA3	chr14	2	0.105263	Ast24, Ast24	ips, nsc	XYY_XY, XYY_XY
ENSG00000100575	TIMM9	chr14	1	0.0526316	Ast24	nsc	XYY_XY
ENSG00000100577	GSTZ1	chr14	1	0.0526316	Ast24	nsc	XYY_XY
ENSG00000100578	KIAA0586	chr14	1	0.0526316	Ast24	nsc	XYY_XY
ENSG00000100580	TMED8	chr14	1	0.0526316	Ast24	nsc	XYY_XY
ENSG00000100583	SAMD15	chr14	1	0.0526316	Ast24	nsc	XYY_XY
ENSG00000100591	AHSA1	chr14	2	0.105263	Ast24, Ast24	ips, nsc	XYY_XY, XYY_XY
ENSG00000100592	DAAM1	chr14	1	0.0526316	Ast24	ips	XYY_XY
ENSG00000100596	SPTLC2	chr14	1	0.0526316	Ast24	nsc	XYY_XY
ENSG00000100599	RIN3	chr14	1	0.0526316	Ast24	nsc	XYY_XY
ENSG00000100600	LGMN	chr14	1	0.0526316	Ast24	nsc	XYY_XY
ENSG00000100601	ALKBH1	chr14	1	0.0526316	Ast24	ips	XYY_XY
ENSG00000100603	SNW1	chr14	1	0.0526316	Ast24	ips	XYY_XY
ENSG00000100604	CHGA	chr14	1	0.0526316	Ast24	nsc	XYY_XY
ENSG00000100605	ITPK1	chr14	3	0.157895	Ast24, Ast24, Ast24	fib, ips, nsc	XYY_XY, XYY_XY, XYY_XY
ENSG00000100612	DHRS7	chr14	1	0.0526316	Ast24	nsc	XYY_XY
ENSG00000100625	SIX4	chr14	1	0.0526316	Ast24	fib	XYY_XY
ENSG00000100626	GALNT16	chr14	1	0.0526316	Ast24	nsc	XYY_XY
ENSG00000100628	ASB2	chr14	2	0.105263	Ast24, Ast24	ips, nsc	XYY_XY, XYY_XY
ENSG00000100629	CEP128	chr14	2	0.105263	Ast24, Liu23	nsc, lcl	XYY_XY, XXYY_XY
ENSG00000100632	ERH	chr14	2	0.105263	Ast24, Ast24	ips, nsc	XYY_XY, XYY_XY
ENSG00000100647	SUSD6	chr14	1	0.0526316	Ast24	ips	XYY_XY
ENSG00000100650	SRSF5	chr14	1	0.0526316	Ast24	nsc	XYY_XY
ENSG00000100664	EIF5	chr14	2	0.105263	Ast24, Ast24	ips, nsc	XYY_XY, XYY_XY
ENSG00000100678	SLC8A3	chr14	2	0.105263	Ast24, Ast24	ips, nsc	XYY_XY, XYY_XY
ENSG00000100697	DICER1	chr14	1	0.0526316	Ast24	ips	XYY_XY
ENSG00000100714	MTHFD1	chr14	3	0.157895	Ast24, Ast24, Ast24	fib, ips, nsc	XYY_XY, XYY_XY, XYY_XY
ENSG00000100721	TCL1A	chr14	1	0.0526316	Sun25	pan	X_XY
ENSG00000100722	ZC3H14	chr14	1	0.0526316	Ast24	ips	XYY_XY
ENSG00000100726	TELO2	chr16	1	0.0526316	Ast24	nsc	XYY_XY
ENSG00000100731	PCNX1	chr14	2	0.105263	Ast24, Ast24	ips, nsc	XYY_XY, XYY_XY
ENSG00000100749	VRK1	chr14	1	0.0526316	Ast24	nsc	XYY_XY
ENSG00000100764	PSMC1	chr14	2	0.105263	Ast24, Ast24	ips, nsc	XYY_XY, XYY_XY
ENSG00000100767	PAPLN	chr14	1	0.0526316	Ast24	ips	XYY_XY
ENSG00000100784	RPS6KA5	chr14	1	0.0526316	Ast24	ips	XYY_XY
ENSG00000100796	PPP4R3A	chr14	1	0.0526316	Ast24	nsc	XYY_XY
ENSG00000100804	PSMB5	chr14	1	0.0526316	Ast24	ips	XYY_XY
ENSG00000100811	YY1	chr14	2	0.105263	Ast24, Ast24	ips, nsc	XYY_XY, XYY_XY
ENSG00000100813	ACIN1	chr14	1	0.0526316	Ast24	nsc	XYY_XY
ENSG00000100814	CCNB1IP1	chr14	1	0.0526316	Ast24	nsc	XYY_XY
ENSG00000100823	APEX1	chr14	1	0.0526316	Ast24	ips	XYY_XY
ENSG00000100836	PABPN1	chr14	1	0.0526316	Ast24	nsc	XYY_XY
ENSG00000100889	PCK2	chr14	2	0.105263	Ast24, Ast24	fib, nsc	XYY_XY, XYY_XY
ENSG00000100890	PRORP	chr14	2	0.105263	Ast24, Ast24	ips, nsc	XYY_XY, XYY_XY
ENSG00000100902	PSMA6	chr14	1	0.0526316	Ast24	nsc	XYY_XY
ENSG00000100906	NFKBIA	chr14	1	0.0526316	Ast24	ips	XYY_XY
ENSG00000100908	EMC9	chr14	1	0.0526316	Ast24	nsc	XYY_XY
ENSG00000100911	PSME2	chr14	1	0.0526316	Ast24	ips	XYY_XY
ENSG00000100916	BRMS1L	chr14	1	0.0526316	Ast24	nsc	XYY_XY
ENSG00000100918	REC8	chr14	2	0.105263	Ast24, Ast24	fib, nsc	XYY_XY, XYY_XY
ENSG00000100938	GMPR2	chr14	1	0.0526316	Ast24	ips	XYY_XY
ENSG00000100949	RABGGTA	chr14	1	0.0526316	Ast24	nsc	XYY_XY
ENSG00000100968	NFATC4	chr14	1	0.0526316	Ast24	nsc	XYY_XY
ENSG00000100979	PLTP	chr20	1	0.0526316	Ast24	ips	XYY_XY
ENSG00000100982	PCIF1	chr20	1	0.0526316	Ast24	nsc	XYY_XY
ENSG00000100983	GSS	chr20	1	0.0526316	Ast24	ips	XYY_XY
ENSG00000100985	MMP9	chr20	1	0.0526316	Ast24	ips	XYY_XY
ENSG00000100997	ABHD12	chr20	1	0.0526316	Ast24	ips	XYY_XY
ENSG00000101000	PROCR	chr20	1	0.0526316	Ast24	fib	XYY_XY
ENSG00000101003	GINS1	chr20	1	0.0526316	Ast24	nsc	XYY_XY
ENSG00000101004	NINL	chr20	1	0.0526316	Ast24	ips	XYY_XY
ENSG00000101017	CD40	chr20	2	0.105263	Ast24, Ast24	ips, nsc	XYY_XY, XYY_XY
ENSG00000101040	ZMYND8	chr20	1	0.0526316	Ast24	nsc	XYY_XY
ENSG00000101049	SGK2	chr20	1	0.0526316	Ast24	ips	XYY_XY
ENSG00000101052	IFT52	chr20	1	0.0526316	Ast24	nsc	XYY_XY
ENSG00000101057	MYBL2	chr20	1	0.0526316	Ast24	nsc	XYY_XY
ENSG00000101084	RAB5IF	chr20	2	0.105263	Ast24, Ast24	ips, nsc	XYY_XY, XYY_XY
ENSG00000101096	NFATC2	chr20	3	0.157895	Ast24, Ast24, Ast24	fib, ips, nsc	XYY_XY, XYY_XY, XYY_XY
ENSG00000101098	RIMS4	chr20	1	0.0526316	Ast24	ips	XYY_XY
ENSG00000101109	STK4	chr20	1	0.0526316	Ast24	nsc	XYY_XY
ENSG00000101115	SALL4	chr20	3	0.157895	Ast24, Ast24, Ast24	fib, ips, nsc	XYY_XY, XYY_XY, XYY_XY
ENSG00000101132	PFDN4	chr20	1	0.0526316	Ast24	nsc	XYY_XY
ENSG00000101134	DOK5	chr20	2	0.105263	Ast24, Ast24	fib, nsc	XYY_XY, XYY_XY
ENSG00000101138	CSTF1	chr20	2	0.105263	Ast24, Ast24	ips, nsc	XYY_XY, XYY_XY
ENSG00000101146	RAE1	chr20	2	0.105263	Ast24, Ast24	ips, nsc	XYY_XY, XYY_XY
ENSG00000101150	TPD52L2	chr20	2	0.105263	Ast24, Liu23	ips, lcl	XYY_XY, XXYY_XY
ENSG00000101152	DNAJC5	chr20	2	0.105263	Ast24, Ast24	ips, nsc	XYY_XY, XYY_XY
ENSG00000101158	NELFCD	chr20	2	0.105263	Ast24, Ast24	ips, nsc	XYY_XY, XYY_XY
ENSG00000101160	CTSZ	chr20	1	0.0526316	Ast24	nsc	XYY_XY
ENSG00000101161	PRPF6	chr20	1	0.0526316	Ast24	ips	XYY_XY
ENSG00000101180	HRH3	chr20	1	0.0526316	Ast24	ips	XYY_XY
ENSG00000101182	PSMA7	chr20	1	0.0526316	Ast24	nsc	XYY_XY
ENSG00000101187	SLCO4A1	chr20	2	0.105263	Ast24, Ast24	ips, nsc	XYY_XY, XYY_XY
ENSG00000101189	MRGBP	chr20	2	0.105263	Ast24, Ast24	ips, nsc	XYY_XY, XYY_XY
ENSG00000101190	TCFL5	chr20	1	0.0526316	Ast24	nsc	XYY_XY
ENSG00000101193	GID8	chr20	2	0.105263	Ast24, Ast24	ips, nsc	XYY_XY, XYY_XY
ENSG00000101194	SLC17A9	chr20	1	0.0526316	Ast24	ips	XYY_XY
ENSG00000101197	BIRC7	chr20	1	0.0526316	Ast24	nsc	XYY_XY
ENSG00000101198	NKAIN4	chr20	1	0.0526316	Ast24	nsc	XYY_XY
ENSG00000101199	ARFGAP1	chr20	1	0.0526316	Ast24	ips	XYY_XY
ENSG00000101204	CHRNA4	chr20	1	0.0526316	Ast24	ips	XYY_XY
ENSG00000101210	EEF1A2	chr20	2	0.105263	Ast24, Sun25	nsc, pan	XYY_XY, X_XY
ENSG00000101216	GMEB2	chr20	2	0.105263	Ast24, Ast24	ips, nsc	XYY_XY, XYY_XY
ENSG00000101220	ADISSP	chr20	2	0.105263	Ast24, Ast24	fib, nsc	XYY_XY, XYY_XY
ENSG00000101224	CDC25B	chr20	1	0.0526316	Ast24	ips	XYY_XY
ENSG00000101230	ISM1	chr20	1	0.0526316	Ast24	nsc	XYY_XY
ENSG00000101236	RNF24	chr20	1	0.0526316	Ast24	nsc	XYY_XY
ENSG00000101246	ARFRP1	chr20	1	0.0526316	Ast24	ips	XYY_XY
ENSG00000101247	NDUFAF5	chr20	2	0.105263	Ast24, Ast24	ips, nsc	XYY_XY, XYY_XY
ENSG00000101255	TRIB3	chr20	1	0.0526316	Ast24	nsc	XYY_XY
ENSG00000101265	RASSF2	chr20	2	0.105263	Ast24, Ast24	ips, nsc	XYY_XY, XYY_XY
ENSG00000101266	CSNK2A1	chr20	1	0.0526316	Ast24	nsc	XYY_XY
ENSG00000101280	ANGPT4	chr20	1	0.0526316	Ast24	ips	XYY_XY
ENSG00000101290	CDS2	chr20	1	0.0526316	Ast24	ips	XYY_XY
ENSG00000101298	SNPH	chr20	3	0.157895	Ast24, Liu23, Liu23	ips, lcl, lcl	XYY_XY, XXYY_XX, XXYY_XY
ENSG00000101310	SEC23B	chr20	2	0.105263	Ast24, Ast24	ips, nsc	XYY_XY, XYY_XY
ENSG00000101311	FERMT1	chr20	1	0.0526316	Ast24	ips	XYY_XY
ENSG00000101327	PDYN	chr20	1	0.0526316	Ast24	nsc	XYY_XY
ENSG00000101331	CCM2L	chr20	1	0.0526316	Ast24	ips	XYY_XY
ENSG00000101333	PLCB4	chr20	1	0.0526316	Ast24	nsc	XYY_XY
ENSG00000101337	TM9SF4	chr20	1	0.0526316	Ast24	nsc	XYY_XY
ENSG00000101343	CRNKL1	chr20	1	0.0526316	Ast24	ips	XYY_XY
ENSG00000101346	POFUT1	chr20	1	0.0526316	Ast24	nsc	XYY_XY
ENSG00000101347	SAMHD1	chr20	1	0.0526316	Ast24	ips	XYY_XY
ENSG00000101350	KIF3B	chr20	2	0.105263	Ast24, Ast24	ips, nsc	XYY_XY, XYY_XY
ENSG00000101353	MROH8	chr20	1	0.0526316	Ast24	nsc	XYY_XY
ENSG00000101361	NOP56	chr20	1	0.0526316	Ast24	nsc	XYY_XY
ENSG00000101365	IDH3B	chr20	1	0.0526316	Ast24	ips	XYY_XY
ENSG00000101367	MAPRE1	chr20	2	0.105263	Ast24, Ast24	ips, nsc	XYY_XY, XYY_XY
ENSG00000101384	JAG1	chr20	3	0.157895	Ast24, Liu23, Liu23	nsc, lcl, lcl	XYY_XY, XXX_XY, XXYY_XY
ENSG00000101400	SNTA1	chr20	1	0.0526316	Ast24	nsc	XYY_XY
ENSG00000101407	TTI1	chr20	2	0.105263	Ast24, Ast24	ips, nsc	XYY_XY, XYY_XY
ENSG00000101412	E2F1	chr20	1	0.0526316	Ast24	nsc	XYY_XY
ENSG00000101413	RPRD1B	chr20	1	0.0526316	Ast24	nsc	XYY_XY
ENSG00000101417	PXMP4	chr20	2	0.105263	Ast24, Ast24	fib, nsc	XYY_XY, XYY_XY
ENSG00000101421	CHMP4B	chr20	1	0.0526316	Ast24	ips	XYY_XY
ENSG00000101439	CST3	chr20	2	0.105263	Liu23, Liu23	lcl, lcl	XXX_XYY, XXY_XYY
ENSG00000101442	ACTR5	chr20	2	0.105263	Ast24, Ast24	ips, nsc	XYY_XY, XYY_XY
ENSG00000101444	AHCY	chr20	1	0.0526316	Ast24	nsc	XYY_XY
ENSG00000101445	PPP1R16B	chr20	2	0.105263	Ast24, Ast24	ips, nsc	XYY_XY, XYY_XY
ENSG00000101447	FAM83D	chr20	1	0.0526316	Ast24	nsc	XYY_XY
ENSG00000101448	EPPIN	chr20	1	0.0526316	Ast24	ips	XYY_XY
ENSG00000101452	DHX35	chr20	1	0.0526316	Ast24	ips	XYY_XY
ENSG00000101457	DNTTIP1	chr20	1	0.0526316	Ast24	ips	XYY_XY
ENSG00000101460	MAP1LC3A	chr20	2	0.105263	Ast24, Ast24	ips, nsc	XYY_XY, XYY_XY
ENSG00000101463	SYNDIG1	chr20	3	0.157895	Ast24, Ast24, Ast24	fib, ips, nsc	XYY_XY, XYY_XY, XYY_XY
ENSG00000101464	PIGU	chr20	1	0.0526316	Ast24	ips	XYY_XY
ENSG00000101470	TNNC2	chr20	1	0.0526316	Sun25	ski	X_XY
ENSG00000101493	ZNF516	chr18	2	0.105263	Ast24, Ast24	ips, nsc	XYY_XY, XYY_XY
ENSG00000101544	ADNP2	chr18	1	0.0526316	Ast24	nsc	XYY_XY
ENSG00000101557	USP14	chr18	1	0.0526316	Ast24	nsc	XYY_XY
ENSG00000101574	METTL4	chr18	1	0.0526316	Ast24	nsc	XYY_XY
ENSG00000101577	LPIN2	chr18	1	0.0526316	Ast24	nsc	XYY_XY
ENSG00000101596	SMCHD1	chr18	1	0.0526316	Ast24	nsc	XYY_XY
ENSG00000101605	MYOM1	chr18	4	0.210526	Ast24, Ast24, Ast24, Sun25	fib, ips, nsc, ski	XYY_XY, XYY_XY, XYY_XY, X_XY
ENSG00000101608	MYL12A	chr18	1	0.0526316	Liu23	lcl	XXX_XY
ENSG00000101624	CEP76	chr18	2	0.105263	Ast24, Ast24	ips, nsc	XYY_XY, XYY_XY
ENSG00000101639	CEP192	chr18	1	0.0526316	Ast24	nsc	XYY_XY
ENSG00000101665	SMAD7	chr18	1	0.0526316	Ast24	nsc	XYY_XY
ENSG00000101670	LIPG	chr18	2	0.105263	Ast24, Ast24	fib, nsc	XYY_XY, XYY_XY
ENSG00000101680	LAMA1	chr18	2	0.105263	Ast24, Ast24	fib, nsc	XYY_XY, XYY_XY
ENSG00000101745	ANKRD12	chr18	1	0.0526316	Ast24	nsc	XYY_XY
ENSG00000101751	POLI	chr18	1	0.0526316	Ast24	nsc	XYY_XY
ENSG00000101752	MIB1	chr18	2	0.105263	Ast24, Ast24	ips, nsc	XYY_XY, XYY_XY
ENSG00000101773	RBBP8	chr18	3	0.157895	Ast24, Ast24, Ast24	fib, ips, nsc	XYY_XY, XYY_XY, XYY_XY
ENSG00000101811	CSTF2	X_link	2	0.105263	Ast24, Ast24	ips, nsc	XYY_XY, XYY_XY
ENSG00000101825	MXRA5	X_link	2	0.105263	Ast24, Liu23	ips, lcl	XYY_XY, XXYY_XX
ENSG00000101842	VSIG1	X_link	1	0.0526316	Ast24	ips	XYY_XY
ENSG00000101843	PSMD10	X_link	1	0.0526316	Ast24	nsc	XYY_XY
ENSG00000101844	ATG4A	X_link	1	0.0526316	Ast24	ips	XYY_XY
ENSG00000101846	STS	X_link	7	0.368421	Ast24, Ast24, Liu23, Liu23, Liu23, Liu23, Liu23	fib, ips, lcl, lcl, lcl, lcl, lcl	XYY_XY, XYY_XY, XXX_XXY, XXX_XY, XXX_XYY, XXY_XYY, XYY_XX
ENSG00000101849	TBL1X	X_link	1	0.0526316	Ast24	nsc	XYY_XY
ENSG00000101850	GPR143	X_link	2	0.105263	Ast24, Ast24	ips, nsc	XYY_XY, XYY_XY
ENSG00000101856	PGRMC1	X_link	4	0.210526	Ast24, Liu23, Liu23, Liu23	ips, lcl, lcl, lcl	XYY_XY, XXX_XY, XXYY_XX, XXYY_XY
ENSG00000101868	POLA1	X_link	2	0.105263	Ast24, Liu23	nsc, lcl	XYY_XY, XXYY_XXX
ENSG00000101871	MID1	X_link	2	0.105263	Ast24, Ast24	fib, nsc	XYY_XY, XYY_XY
ENSG00000101888	NXT2	X_link	1	0.0526316	Ast24	nsc	XYY_XY
ENSG00000101901	ALG13	X_link	4	0.210526	Liu23, Liu23, Liu23, Liu23	lcl, lcl, lcl, lcl	XXX_XXY, XXX_XY, XXX_XYY, XXYY_XXX
ENSG00000101911	PRPS2	X_link	1	0.0526316	Ast24	nsc	XYY_XY
ENSG00000101935	AMMECR1	X_link	2	0.105263	Ast24, Ast24	ips, nsc	XYY_XY, XYY_XY
ENSG00000101938	CHRDL1	X_link	2	0.105263	Ast24, Ast24	ips, nsc	XYY_XY, XYY_XY
ENSG00000101945	SUV39H1	X_link	1	0.0526316	Ast24	nsc	XYY_XY
ENSG00000101955	SRPX	X_link	3	0.157895	Ast24, Liu23, Sun25	nsc, lcl, pan	XYY_XY, XXYY_XY, X_XY
ENSG00000101958	GLRA2	X_link	1	0.0526316	Ast24	nsc	XYY_XY
ENSG00000101966	XIAP	X_link	1	0.0526316	Ast24	nsc	XYY_XY
ENSG00000101974	ATP11C	X_link	1	0.0526316	Ast24	nsc	XYY_XY
ENSG00000101977	MCF2	X_link	3	0.157895	Ast24, Ast24, Liu23	ips, nsc, lcl	XYY_XY, XYY_XY, XYY_XX
ENSG00000101986	ABCD1	X_link	3	0.157895	Ast24, Liu23, Liu23	ips, lcl, lcl	XYY_XY, XXYY_XX, XXYY_XY
ENSG00000101997	CCDC22	X_link	2	0.105263	Ast24, Ast24	ips, nsc	XYY_XY, XYY_XY
ENSG00000102003	SYP	X_link	1	0.0526316	Ast24	nsc	XYY_XY
ENSG00000102007	PLP2	X_link	1	0.0526316	Ast24	nsc	XYY_XY
ENSG00000102024	PLS3	X_link	1	0.0526316	Ast24	ips	XYY_XY
ENSG00000102030	NAA10	X_link	2	0.105263	Liu23, Liu23	lcl, lcl	XXX_XY, XXX_XYY
ENSG00000102032	RENBP	X_link	2	0.105263	Ast24, Ast24	fib, nsc	XYY_XY, XYY_XY
ENSG00000102034	ELF4	X_link	1	0.0526316	Ast24	nsc	XYY_XY
ENSG00000102038	SMARCA1	X_link	2	0.105263	Ast24, Ast24	ips, nsc	XYY_XY, XYY_XY
ENSG00000102043	MTMR8	X_link	1	0.0526316	Ast24	nsc	XYY_XY
ENSG00000102053	ZC3H12B	X_link	2	0.105263	Ast24, Ast24	ips, nsc	XYY_XY, XYY_XY
ENSG00000102054	RBBP7	X_link	1	0.0526316	Ast24	nsc	XYY_XY
ENSG00000102057	KCND1	X_link	1	0.0526316	Ast24	fib	XYY_XY
ENSG00000102078	SLC25A14	X_link	2	0.105263	Ast24, Ast24	ips, nsc	XYY_XY, XYY_XY
ENSG00000102081	FMR1	X_link	2	0.105263	Liu23, Liu23	lcl, lcl	XXX_XY, XXYY_XY
ENSG00000102096	PIM2	X_link	1	0.0526316	Ast24	ips	XYY_XY
ENSG00000102098	SCML2	X_link	2	0.105263	Ast24, Ast24	ips, nsc	XYY_XY, XYY_XY
ENSG00000102100	SLC35A2	X_link	2	0.105263	Ast24, Ast24	ips, nsc	XYY_XY, XYY_XY
ENSG00000102103	PQBP1	X_link	1	0.0526316	Ast24	ips	XYY_XY
ENSG00000102109	PCSK1N	X_link	1	0.0526316	Ast24	nsc	XYY_XY
ENSG00000102119	EMD	X_link	1	0.0526316	Ast24	nsc	XYY_XY
ENSG00000102125	TAFAZZIN	X_link	1	0.0526316	Ast24	ips	XYY_XY
ENSG00000102144	PGK1	X_link	3	0.157895	Ast24, Ast24, Ast24	fib, ips, nsc	XYY_XY, XYY_XY, XYY_XY
ENSG00000102158	MAGT1	X_link	1	0.0526316	Ast24	ips	XYY_XY
ENSG00000102172	SMS	X_link	1	0.0526316	Ast24	nsc	XYY_XY
ENSG00000102174	PHEX	X_link	1	0.0526316	Ast24	fib	XYY_XY
ENSG00000102178	UBL4A	X_link	2	0.105263	Ast24, Ast24	ips, nsc	XYY_XY, XYY_XY
ENSG00000102181	CD99L2	X_link	2	0.105263	Ast24, Liu23	nsc, lcl	XYY_XY, XXYY_XY
ENSG00000102189	EEA1	chr12	1	0.0526316	Ast24	nsc	XYY_XY
ENSG00000102195	GPR50	X_link	1	0.0526316	Ast24	ips	XYY_XY
ENSG00000102218	RP2	X_link	2	0.105263	Ast24, Ast24	fib, nsc	XYY_XY, XYY_XY
ENSG00000102221	JADE3	X_link	2	0.105263	Ast24, Ast24	ips, nsc	XYY_XY, XYY_XY
ENSG00000102225	CDK16	X_link	1	0.0526316	Ast24	nsc	XYY_XY
ENSG00000102226	USP11	X_link	3	0.157895	Ast24, Liu23, Liu23	ips, lcl, lcl	XYY_XY, XXX_XY, XXYY_XY
ENSG00000102230	PCYT1B	X_link	2	0.105263	Ast24, Ast24	ips, nsc	XYY_XY, XYY_XY
ENSG00000102241	HTATSF1	X_link	2	0.105263	Ast24, Ast24	ips, nsc	XYY_XY, XYY_XY
ENSG00000102271	KLHL4	X_link	2	0.105263	Ast24, Ast24	ips, nsc	XYY_XY, XYY_XY
ENSG00000102287	GABRE	X_link	2	0.105263	Ast24, Ast24	ips, nsc	XYY_XY, XYY_XY
ENSG00000102290	PCDH11X	X_link	3	0.157895	Ast24, Liu23, Liu23	nsc, lcl, lcl	XYY_XY, XXX_XXY, XXYY_XXX
ENSG00000102309	PIN4	X_link	2	0.105263	Liu23, Liu23	lcl, lcl	XXX_XY, XXX_XYY
ENSG00000102316	MAGED2	X_link	1	0.0526316	Ast24	nsc	XYY_XY
ENSG00000102317	RBM3	X_link	1	0.0526316	Ast24	ips	XYY_XY
ENSG00000102349	KLF8	X_link	3	0.157895	Ast24, Ast24, Liu23	ips, nsc, lcl	XYY_XY, XYY_XY, XXX_XY
ENSG00000102359	SRPX2	X_link	2	0.105263	Ast24, Ast24	fib, nsc	XYY_XY, XYY_XY
ENSG00000102362	SYTL4	X_link	1	0.0526316	Ast24	nsc	XYY_XY
ENSG00000102383	ZDHHC15	X_link	1	0.0526316	Ast24	ips	XYY_XY
ENSG00000102384	CENPI	X_link	1	0.0526316	Ast24	nsc	XYY_XY
ENSG00000102385	DRP2	X_link	1	0.0526316	Ast24	nsc	XYY_XY
ENSG00000102387	TAF7L	X_link	1	0.0526316	Ast24	nsc	XYY_XY
ENSG00000102390	PBDC1	X_link	1	0.0526316	Ast24	ips	XYY_XY
ENSG00000102393	GLA	X_link	4	0.210526	Ast24, Ast24, Liu23, Liu23	ips, nsc, lcl, lcl	XYY_XY, XYY_XY, XXX_XY, XXYY_XY
ENSG00000102401	ARMCX3	X_link	1	0.0526316	Ast24	nsc	XYY_XY
ENSG00000102409	BEX4	X_link	2	0.105263	Ast24, Ast24	fib, nsc	XYY_XY, XYY_XY
ENSG00000102445	RUBCNL	chr13	3	0.157895	Ast24, Ast24, Ast24	fib, ips, nsc	XYY_XY, XYY_XY, XYY_XY
ENSG00000102452	NALCN	chr13	3	0.157895	Ast24, Ast24, Ast24	fib, ips, nsc	XYY_XY, XYY_XY, XYY_XY
ENSG00000102466	FGF14	chr13	1	0.0526316	Ast24	fib	XYY_XY
ENSG00000102468	HTR2A	chr13	2	0.105263	Ast24, Ast24	fib, nsc	XYY_XY, XYY_XY
ENSG00000102531	FNDC3A	chr13	1	0.0526316	Ast24	nsc	XYY_XY
ENSG00000102543	CDADC1	chr13	1	0.0526316	Ast24	nsc	XYY_XY
ENSG00000102572	STK24	chr13	1	0.0526316	Ast24	nsc	XYY_XY
ENSG00000102575	ACP5	chr19	2	0.105263	Ast24, Ast24	fib, nsc	XYY_XY, XYY_XY
ENSG00000102580	DNAJC3	chr13	2	0.105263	Ast24, Ast24	fib, nsc	XYY_XY, XYY_XY
ENSG00000102595	UGGT2	chr13	3	0.157895	Ast24, Liu23, Liu23	nsc, lcl, lcl	XYY_XY, XXYY_XX, XXYY_XY
ENSG00000102678	FGF9	chr13	2	0.105263	Ast24, Ast24	ips, nsc	XYY_XY, XYY_XY
ENSG00000102699	PARP4	chr13	1	0.0526316	Ast24	ips	XYY_XY
ENSG00000102710	SUPT20H	chr13	1	0.0526316	Ast24	nsc	XYY_XY
ENSG00000102738	MRPS31	chr13	1	0.0526316	Ast24	ips	XYY_XY
ENSG00000102743	SLC25A15	chr13	1	0.0526316	Ast24	nsc	XYY_XY
ENSG00000102753	KPNA3	chr13	1	0.0526316	Ast24	nsc	XYY_XY
ENSG00000102755	FLT1	chr13	2	0.105263	Ast24, Ast24	fib, ips	XYY_XY, XYY_XY
ENSG00000102763	VWA8	chr13	1	0.0526316	Liu23	lcl	XXX_XY
ENSG00000102780	DGKH	chr13	2	0.105263	Ast24, Ast24	ips, nsc	XYY_XY, XYY_XY
ENSG00000102781	KATNAL1	chr13	2	0.105263	Ast24, Ast24	ips, nsc	XYY_XY, XYY_XY
ENSG00000102786	INTS6	chr13	1	0.0526316	Ast24	ips	XYY_XY
ENSG00000102796	DHRS12	chr13	2	0.105263	Ast24, Ast24	ips, nsc	XYY_XY, XYY_XY
ENSG00000102802	MEDAG	chr13	2	0.105263	Ast24, Ast24	fib, ips	XYY_XY, XYY_XY
ENSG00000102804	TSC22D1	chr13	5	0.263158	Ast24, Ast24, Liu23, Liu23, Liu23	ips, nsc, lcl, lcl, lcl	XYY_XY, XYY_XY, XXYY_XX, XXYY_XXY, XXYY_XY
ENSG00000102805	CLN5	chr13	2	0.105263	Ast24, Ast24	ips, nsc	XYY_XY, XYY_XY
ENSG00000102858	MGRN1	chr16	1	0.0526316	Ast24	nsc	XYY_XY
ENSG00000102870	ZNF629	chr16	1	0.0526316	Ast24	nsc	XYY_XY
ENSG00000102871	TRADD	chr16	1	0.0526316	Ast24	nsc	XYY_XY
ENSG00000102878	HSF4	chr16	1	0.0526316	Ast24	fib	XYY_XY
ENSG00000102879	CORO1A	chr16	1	0.0526316	Ast24	nsc	XYY_XY
ENSG00000102882	MAPK3	chr16	2	0.105263	Ast24, Ast24	fib, nsc	XYY_XY, XYY_XY
ENSG00000102886	GDPD3	chr16	1	0.0526316	Ast24	ips	XYY_XY
ENSG00000102890	ELMO3	chr16	1	0.0526316	Ast24	fib	XYY_XY
ENSG00000102893	PHKB	chr16	1	0.0526316	Ast24	ips	XYY_XY
ENSG00000102900	NUP93	chr16	1	0.0526316	Ast24	nsc	XYY_XY
ENSG00000102901	CENPT	chr16	1	0.0526316	Liu23	lcl	XXX_XY
ENSG00000102904	TSNAXIP1	chr16	1	0.0526316	Ast24	nsc	XYY_XY
ENSG00000102908	NFAT5	chr16	2	0.105263	Ast24, Ast24	ips, nsc	XYY_XY, XYY_XY
ENSG00000102910	LONP2	chr16	4	0.210526	Ast24, Liu23, Liu23, Liu23	nsc, lcl, lcl, lcl	XYY_XY, XXX_XY, XXYY_XX, XXYY_XY
ENSG00000102924	CBLN1	chr16	1	0.0526316	Ast24	nsc	XYY_XY
ENSG00000102931	ARL2BP	chr16	3	0.157895	Liu23, Liu23, Liu23	lcl, lcl, lcl	XXX_XY, XXYY_XX, XXYY_XY
ENSG00000102934	PLLP	chr16	1	0.0526316	Ast24	ips	XYY_XY
ENSG00000102935	ZNF423	chr16	2	0.105263	Ast24, Ast24	fib, ips	XYY_XY, XYY_XY
ENSG00000102967	DHODH	chr16	1	0.0526316	Ast24	nsc	XYY_XY
ENSG00000102974	CTCF	chr16	2	0.105263	Ast24, Ast24	ips, nsc	XYY_XY, XYY_XY
ENSG00000102978	POLR2C	chr16	2	0.105263	Ast24, Ast24	ips, nsc	XYY_XY, XYY_XY
ENSG00000102984	ZNF821	chr16	1	0.0526316	Ast24	nsc	XYY_XY
ENSG00000102996	MMP15	chr16	1	0.0526316	Ast24	fib	XYY_XY
ENSG00000103018	CYB5B	chr16	2	0.105263	Ast24, Ast24	ips, nsc	XYY_XY, XYY_XY
ENSG00000103021	CCDC113	chr16	1	0.0526316	Ast24	ips	XYY_XY
ENSG00000103024	NME3	chr16	1	0.0526316	Ast24	ips	XYY_XY
ENSG00000103034	NDRG4	chr16	1	0.0526316	Ast24	fib	XYY_XY
ENSG00000103035	PSMD7	chr16	2	0.105263	Ast24, Ast24	ips, nsc	XYY_XY, XYY_XY
ENSG00000103037	SETD6	chr16	2	0.105263	Ast24, Ast24	ips, nsc	XYY_XY, XYY_XY
ENSG00000103042	SLC38A7	chr16	2	0.105263	Ast24, Ast24	ips, nsc	XYY_XY, XYY_XY
ENSG00000103043	VAC14	chr16	1	0.0526316	Ast24	nsc	XYY_XY
ENSG00000103044	HAS3	chr16	1	0.0526316	Ast24	ips	XYY_XY
ENSG00000103047	TANGO6	chr16	3	0.157895	Ast24, Ast24, Ast24	fib, ips, nsc	XYY_XY, XYY_XY, XYY_XY
ENSG00000103051	COG4	chr16	2	0.105263	Ast24, Ast24	ips, nsc	XYY_XY, XYY_XY
ENSG00000103056	SMPD3	chr16	2	0.105263	Ast24, Ast24	ips, nsc	XYY_XY, XYY_XY
ENSG00000103066	PLA2G15	chr16	1	0.0526316	Ast24	fib	XYY_XY
ENSG00000103126	AXIN1	chr16	1	0.0526316	Ast24	nsc	XYY_XY
ENSG00000103148	NPRL3	chr16	2	0.105263	Ast24, Liu23	ips, lcl	XYY_XY, XXYY_XX
ENSG00000103150	MLYCD	chr16	1	0.0526316	Ast24	nsc	XYY_XY
ENSG00000103152	MPG	chr16	1	0.0526316	Ast24	nsc	XYY_XY
ENSG00000103174	NAGPA	chr16	1	0.0526316	Ast24	ips	XYY_XY
ENSG00000103184	SEC14L5	chr16	1	0.0526316	Ast24	ips	XYY_XY
ENSG00000103187	COTL1	chr16	2	0.105263	Ast24, Ast24	fib, nsc	XYY_XY, XYY_XY
ENSG00000103194	USP10	chr16	2	0.105263	Ast24, Ast24	ips, nsc	XYY_XY, XYY_XY
ENSG00000103196	CRISPLD2	chr16	1	0.0526316	Ast24	ips	XYY_XY
ENSG00000103197	TSC2	chr16	1	0.0526316	Ast24	ips	XYY_XY
ENSG00000103202	NME4	chr16	1	0.0526316	Ast24	nsc	XYY_XY
ENSG00000103222	ABCC1	chr16	1	0.0526316	Ast24	nsc	XYY_XY
ENSG00000103226	NOMO3	chr16	1	0.0526316	Ast24	ips	XYY_XY
ENSG00000103227	LMF1	chr16	1	0.0526316	Ast24	ips	XYY_XY
ENSG00000103245	CIAO3	chr16	2	0.105263	Ast24, Ast24	ips, nsc	XYY_XY, XYY_XY
ENSG00000103248	MTHFSD	chr16	2	0.105263	Ast24, Ast24	ips, nsc	XYY_XY, XYY_XY
ENSG00000103249	CLCN7	chr16	1	0.0526316	Ast24	fib	XYY_XY
ENSG00000103253	HAGHL	chr16	1	0.0526316	Ast24	nsc	XYY_XY
ENSG00000103257	SLC7A5	chr16	2	0.105263	Ast24, Ast24	fib, nsc	XYY_XY, XYY_XY
ENSG00000103260	METRN	chr16	2	0.105263	Ast24, Ast24	ips, nsc	XYY_XY, XYY_XY
ENSG00000103266	STUB1	chr16	1	0.0526316	Ast24	nsc	XYY_XY
ENSG00000103269	RHBDL1	chr16	1	0.0526316	Ast24	nsc	XYY_XY
ENSG00000103274	NUBP1	chr16	1	0.0526316	Ast24	ips	XYY_XY
ENSG00000103275	UBE2I	chr16	2	0.105263	Ast24, Ast24	ips, nsc	XYY_XY, XYY_XY
ENSG00000103316	CRYM	chr16	3	0.157895	Ast24, Ast24, Liu23	ips, nsc, lcl	XYY_XY, XYY_XY, XXYY_XY
ENSG00000103319	EEF2K	chr16	1	0.0526316	Ast24	nsc	XYY_XY
ENSG00000103326	CAPN15	chr16	2	0.105263	Ast24, Ast24	ips, nsc	XYY_XY, XYY_XY
ENSG00000103335	PIEZO1	chr16	1	0.0526316	Ast24	ips	XYY_XY
ENSG00000103342	GSPT1	chr16	2	0.105263	Ast24, Ast24	ips, nsc	XYY_XY, XYY_XY
ENSG00000103343	ZNF174	chr16	1	0.0526316	Ast24	nsc	XYY_XY
ENSG00000103351	CLUAP1	chr16	1	0.0526316	Ast24	nsc	XYY_XY
ENSG00000103353	UBFD1	chr16	2	0.105263	Ast24, Ast24	ips, nsc	XYY_XY, XYY_XY
ENSG00000103356	EARS2	chr16	1	0.0526316	Ast24	nsc	XYY_XY
ENSG00000103363	ELOB	chr16	1	0.0526316	Ast24	nsc	XYY_XY
ENSG00000103365	GGA2	chr16	2	0.105263	Ast24, Ast24	ips, nsc	XYY_XY, XYY_XY
ENSG00000103381	CPPED1	chr16	1	0.0526316	Ast24	fib	XYY_XY
ENSG00000103404	USP31	chr16	2	0.105263	Ast24, Ast24	ips, nsc	XYY_XY, XYY_XY
ENSG00000103415	HMOX2	chr16	1	0.0526316	Ast24	ips	XYY_XY
ENSG00000103423	DNAJA3	chr16	1	0.0526316	Ast24	nsc	XYY_XY
ENSG00000103449	SALL1	chr16	3	0.157895	Ast24, Ast24, Ast24	fib, ips, nsc	XYY_XY, XYY_XY, XYY_XY
ENSG00000103460	TOX3	chr16	2	0.105263	Ast24, Ast24	ips, nsc	XYY_XY, XYY_XY
ENSG00000103479	RBL2	chr16	1	0.0526316	Ast24	ips	XYY_XY
ENSG00000103485	QPRT	chr16	1	0.0526316	Ast24	ips	XYY_XY
ENSG00000103490	PYCARD	chr16	1	0.0526316	Ast24	ips	XYY_XY
ENSG00000103494	RPGRIP1L	chr16	2	0.105263	Ast24, Ast24	ips, nsc	XYY_XY, XYY_XY
ENSG00000103495	MAZ	chr16	2	0.105263	Ast24, Ast24	ips, nsc	XYY_XY, XYY_XY
ENSG00000103496	STX4	chr16	2	0.105263	Ast24, Ast24	ips, nsc	XYY_XY, XYY_XY
ENSG00000103507	BCKDK	chr16	2	0.105263	Ast24, Ast24	ips, nsc	XYY_XY, XYY_XY
ENSG00000103512	NOMO1	chr16	1	0.0526316	Ast24	nsc	XYY_XY
ENSG00000103522	IL21R	chr16	1	0.0526316	Ast24	ips	XYY_XY
ENSG00000103528	SYT17	chr16	1	0.0526316	Ast24	ips	XYY_XY
ENSG00000103534	TMC5	chr16	1	0.0526316	Ast24	ips	XYY_XY
ENSG00000103540	CCP110	chr16	1	0.0526316	Ast24	nsc	XYY_XY
ENSG00000103544	VPS35L	chr16	2	0.105263	Ast24, Ast24	ips, nsc	XYY_XY, XYY_XY
ENSG00000103549	RNF40	chr16	1	0.0526316	Ast24	ips	XYY_XY
ENSG00000103550	KNOP1	chr16	2	0.105263	Ast24, Ast24	ips, nsc	XYY_XY, XYY_XY
ENSG00000103591	AAGAB	chr15	2	0.105263	Ast24, Ast24	ips, nsc	XYY_XY, XYY_XY
ENSG00000103599	IQCH	chr15	1	0.0526316	Ast24	ips	XYY_XY
ENSG00000103642	LACTB	chr15	2	0.105263	Ast24, Ast24	ips, nsc	XYY_XY, XYY_XY
ENSG00000103647	CORO2B	chr15	1	0.0526316	Ast24	nsc	XYY_XY
ENSG00000103653	CSK	chr15	1	0.0526316	Ast24	nsc	XYY_XY
ENSG00000103657	HERC1	chr15	3	0.157895	Ast24, Ast24, Liu23	ips, nsc, lcl	XYY_XY, XYY_XY, XXX_XY
ENSG00000103671	TRIP4	chr15	1	0.0526316	Ast24	ips	XYY_XY
ENSG00000103707	MTFMT	chr15	1	0.0526316	Ast24	nsc	XYY_XY
ENSG00000103710	RASL12	chr15	2	0.105263	Ast24, Ast24	ips, nsc	XYY_XY, XYY_XY
ENSG00000103723	AP3B2	chr15	1	0.0526316	Ast24	ips	XYY_XY
ENSG00000103740	ACSBG1	chr15	1	0.0526316	Ast24	ips	XYY_XY
ENSG00000103742	IGDCC4	chr15	2	0.105263	Ast24, Ast24	fib, nsc	XYY_XY, XYY_XY
ENSG00000103769	RAB11A	chr15	1	0.0526316	Ast24	ips	XYY_XY
ENSG00000103852	TTC23	chr15	1	0.0526316	Ast24	nsc	XYY_XY
ENSG00000103876	FAH	chr15	1	0.0526316	Ast24	nsc	XYY_XY
ENSG00000103888	CEMIP	chr15	2	0.105263	Ast24, Ast24	ips, nsc	XYY_XY, XYY_XY
ENSG00000103932	RPAP1	chr15	1	0.0526316	Ast24	nsc	XYY_XY
ENSG00000103942	HOMER2	chr15	1	0.0526316	Ast24	nsc	XYY_XY
ENSG00000103966	EHD4	chr15	1	0.0526316	Ast24	fib	XYY_XY
ENSG00000103978	TMEM87A	chr15	1	0.0526316	Ast24	nsc	XYY_XY
ENSG00000103994	ZNF106	chr15	3	0.157895	Ast24, Ast24, Ast24	fib, ips, nsc	XYY_XY, XYY_XY, XYY_XY
ENSG00000103995	CEP152	chr15	2	0.105263	Ast24, Ast24	ips, nsc	XYY_XY, XYY_XY
ENSG00000104043	ATP8B4	chr15	1	0.0526316	Ast24	fib	XYY_XY
ENSG00000104044	OCA2	chr15	1	0.0526316	Ast24	nsc	XYY_XY
ENSG00000104047	DTWD1	chr15	1	0.0526316	Ast24	nsc	XYY_XY
ENSG00000104059	ENTREP2	chr15	2	0.105263	Ast24, Liu23	nsc, lcl	XYY_XY, XXYY_XY
ENSG00000104064	GABPB1	chr15	2	0.105263	Ast24, Ast24	ips, nsc	XYY_XY, XYY_XY
ENSG00000104081	BMF	chr15	3	0.157895	Ast24, Ast24, Ast24	fib, ips, nsc	XYY_XY, XYY_XY, XYY_XY
ENSG00000104093	DMXL2	chr15	2	0.105263	Ast24, Ast24	ips, nsc	XYY_XY, XYY_XY
ENSG00000104112	SCG3	chr15	2	0.105263	Ast24, Ast24	ips, nsc	XYY_XY, XYY_XY
ENSG00000104129	DNAJC17	chr15	1	0.0526316	Ast24	ips	XYY_XY
ENSG00000104131	EIF3J	chr15	3	0.157895	Ast24, Ast24, Liu23	ips, nsc, lcl	XYY_XY, XYY_XY, XXX_XY
ENSG00000104133	SPG11	chr15	1	0.0526316	Ast24	nsc	XYY_XY
ENSG00000104140	RHOV	chr15	2	0.105263	Liu23, Liu23	lcl, lcl	XXYY_XX, XXYY_XY
ENSG00000104142	VPS18	chr15	1	0.0526316	Ast24	ips	XYY_XY
ENSG00000104147	OIP5	chr15	1	0.0526316	Ast24	nsc	XYY_XY
ENSG00000104164	BLOC1S6	chr15	1	0.0526316	Ast24	nsc	XYY_XY
ENSG00000104177	MYEF2	chr15	1	0.0526316	Ast24	ips	XYY_XY
ENSG00000104213	PDGFRL	chr8	2	0.105263	Ast24, Ast24	ips, nsc	XYY_XY, XYY_XY
ENSG00000104218	CSPP1	chr8	1	0.0526316	Ast24	ips	XYY_XY
ENSG00000104219	ZDHHC2	chr8	3	0.157895	Ast24, Ast24, Liu23	fib, nsc, lcl	XYY_XY, XYY_XY, XXYY_XX
ENSG00000104228	TRIM35	chr8	2	0.105263	Ast24, Ast24	fib, nsc	XYY_XY, XYY_XY
ENSG00000104267	CA2	chr8	2	0.105263	Ast24, Liu23	ips, lcl	XYY_XY, XXX_XYY
ENSG00000104290	FZD3	chr8	1	0.0526316	Ast24	ips	XYY_XY
ENSG00000104299	INTS9	chr8	2	0.105263	Ast24, Ast24	ips, nsc	XYY_XY, XYY_XY
ENSG00000104313	EYA1	chr8	2	0.105263	Ast24, Ast24	ips, nsc	XYY_XY, XYY_XY
ENSG00000104320	NBN	chr8	2	0.105263	Ast24, Ast24	ips, nsc	XYY_XY, XYY_XY
ENSG00000104324	CPQ	chr8	1	0.0526316	Ast24	nsc	XYY_XY
ENSG00000104325	DECR1	chr8	2	0.105263	Ast24, Ast24	fib, nsc	XYY_XY, XYY_XY
ENSG00000104327	CALB1	chr8	1	0.0526316	Ast24	ips	XYY_XY
ENSG00000104332	SFRP1	chr8	1	0.0526316	Ast24	nsc	XYY_XY
ENSG00000104341	LAPTM4B	chr8	1	0.0526316	Ast24	ips	XYY_XY
ENSG00000104356	POP1	chr8	2	0.105263	Ast24, Ast24	ips, nsc	XYY_XY, XYY_XY
ENSG00000104361	NIPAL2	chr8	1	0.0526316	Ast24	nsc	XYY_XY
ENSG00000104365	IKBKB	chr8	1	0.0526316	Ast24	nsc	XYY_XY
ENSG00000104368	PLAT	chr8	2	0.105263	Ast24, Ast24	fib, nsc	XYY_XY, XYY_XY
ENSG00000104375	STK3	chr8	1	0.0526316	Ast24	nsc	XYY_XY
ENSG00000104381	GDAP1	chr8	1	0.0526316	Ast24	fib	XYY_XY
ENSG00000104388	RAB2A	chr8	1	0.0526316	Ast24	nsc	XYY_XY
[truncated: 9,118 more rows]

## Sheet: PAR_dispar_contrasts
gene_id	gene_symbol	chromosome/region	n_contrast	prop_contrast	study_list	tissue_list	contrast_list
ENSG00000000003	TSPAN6	X_link	2	0.0434783	Ast24, Ast24	ips, nsc	XYY_XY, XYY_XY
ENSG00000000005	TNMD	X_link	1	0.0217391	Ast24	nsc	XYY_XY
ENSG00000000419	DPM1	chr20	4	0.0869565	Ast24, Ast24, Viu23, Viu23	ips, nsc, fat, mus	XYY_XY, XYY_XY, XXY_XX, XXY_XX
ENSG00000000457	SCYL3	chr1	6	0.130435	Ast24, Viu23, Viu23, Viu23, Viu23, Viu23	nsc, fat, fat, mus, mus, mus	XYY_XY, X_XXY, XXY_XX, X_XXY, X_XY, XXY_XX
ENSG00000000460	FIRRM	chr1	5	0.108696	Ast24, Ast24, Viu23, Viu23, Viu23	ips, nsc, fat, fat, mus	XYY_XY, XYY_XY, X_XXY, XXY_XX, X_XXY
ENSG00000000938	FGR	chr1	1	0.0217391	Zha20	pbm	X_XX
ENSG00000000971	CFH	chr1	5	0.108696	Viu23, Viu23, Viu23, Viu23, Viu23	blo, blo, blo, blo, mus	X_XX, X_XXY, XXY_XX, XXY_XY, X_XXY
ENSG00000001036	FUCA2	chr6	2	0.0434783	Ast24, Liu23	nsc, lcl	XYY_XY, XXYY_XX
ENSG00000001084	GCLC	chr6	3	0.0652174	Ast24, Ast24, Viu23	ips, nsc, fat	XYY_XY, XYY_XY, XXY_XX
ENSG00000001167	NFYA	chr6	2	0.0434783	Viu23, Viu23	mus, mus	X_XXY, X_XY
ENSG00000001461	NIPAL3	chr1	1	0.0217391	Ast24	nsc	XYY_XY
ENSG00000001497	LAS1L	X_link	2	0.0434783	Viu23, Viu23	blo, blo	X_XX, X_XY
ENSG00000001561	ENPP4	chr6	6	0.130435	Ast23, Liu23, Liu23, Liu23, Viu23, Viu23	ips, lcl, lcl, lcl, blo, mus	XXY_XY, XXX_XY, XXYY_XX, XXYY_XY, X_XY, XXY_XX
ENSG00000001617	SEMA3F	chr3	3	0.0652174	Ast24, Viu23, Viu23	fib, fat, fat	XYY_XY, X_XY, XXY_XX
ENSG00000001629	ANKIB1	chr7	6	0.130435	Viu23, Viu23, Viu23, Viu23, Viu23, Viu23	fat, fat, fat, mus, mus, mus	X_XXY, X_XY, XXY_XX, X_XXY, X_XY, XXY_XX
ENSG00000001630	CYP51A1	chr7	2	0.0434783	Ast24, Liu23	fib, lcl	XYY_XY, XXX_XY
ENSG00000001631	KRIT1	chr7	1	0.0217391	Ast24	nsc	XYY_XY
ENSG00000002016	RAD52	chr12	6	0.130435	Ast23, Ast23, Ast24, Viu23, Viu23, Viu23	ips, ips, ips, mus, mus, mus	XXY_XY, XXY_XY, XYY_XY, X_XXY, X_XY, XXY_XX
ENSG00000002330	BAD	chr11	6	0.130435	Ast23, Liu23, Liu23, Liu23, Viu23, Zha20	ips, lcl, lcl, lcl, mus, pbm	XXY_XY, XXX_XY, XXYY_XX, XXYY_XY, XXY_XX, X_XX
ENSG00000002549	LAP3	chr4	1	0.0217391	Ast24	ips	XYY_XY
ENSG00000002586	CD99	PAR1	33	0.717391	Ast23, Ast23, Ast24, Ast24, Liu23, Liu23, Liu23, Liu23, Liu23, Liu23, Liu23, Liu23, Sun25, Sun25, Sun25, Sun25, Viu23, Viu23, Viu23, Viu23, Viu23, Viu23, Viu23, Viu23, Viu23, Viu23, Viu23, Viu23, Viu23, Viu23, Viu23, Zha20, Zha20	ips, ips, ips, nsc, lcl, lcl, lcl, lcl, lcl, lcl, lcl, lcl, kid, liv, pan, ski, blo, blo, blo, blo, blo, fat, fat, fat, fat, fat, mus, mus, mus, mus, mus, pbm, pbm	XXY_XY, XXY_XY, XYY_XY, XYY_XY, XXX_XX, XXY_XX, XXYY_XX, XXYY_XXX, XXYY_XXY, XXYY_XY, XYY_XX, XYY_XY, X_XY, X_XY, X_XY, X_XY, X_XX, X_XXY, X_XY, XXY_XX, XXY_XY, X_XX, X_XXY, X_XY, XXY_XX, XXY_XY, X_XX, X_XXY, X_XY, XXY_XX, XXY_XY, X_XX, XXY_XY
ENSG00000002587	HS3ST1	chr4	3	0.0652174	Ast24, Viu23, Viu23	ips, mus, mus	XYY_XY, X_XXY, X_XY
ENSG00000002726	AOC1	chr7	4	0.0869565	Viu23, Viu23, Viu23, Wil22	mus, mus, mus, tes	X_XXY, X_XY, XXY_XX, XXY_XY
ENSG00000002745	WNT16	chr7	2	0.0434783	Viu23, Viu23	fat, fat	X_XXY, XXY_XX
ENSG00000002746	HECW1	chr7	3	0.0652174	Ast23, Viu23, Viu23	ips, mus, mus	XXY_XY, X_XXY, X_XY
ENSG00000002834	LASP1	chr17	4	0.0869565	Ast24, Ast24, Viu23, Viu23	ips, nsc, blo, blo	XYY_XY, XYY_XY, X_XXY, X_XY
ENSG00000002919	SNX11	chr17	4	0.0869565	Ast24, Ast24, Viu23, Viu23	ips, nsc, blo, blo	XYY_XY, XYY_XY, X_XXY, X_XY
ENSG00000003056	M6PR	chr12	1	0.0217391	Ast24	ips	XYY_XY
ENSG00000003096	KLHL13	X_link	1	0.0217391	Ast24	nsc	XYY_XY
ENSG00000003137	CYP26B1	chr2	1	0.0217391	Ast24	nsc	XYY_XY
ENSG00000003147	ICA1	chr7	1	0.0217391	Ast24	ips	XYY_XY
ENSG00000003249	DBNDD1	chr16	3	0.0652174	Ast23, Viu23, Viu23	ips, fat, fat	XXY_XY, X_XXY, X_XY
ENSG00000003393	ALS2	chr2	5	0.108696	Ast24, Viu23, Viu23, Viu23, Viu23	ips, fat, fat, fat, mus	XYY_XY, X_XXY, X_XY, XXY_XX, XXY_XX
ENSG00000003400	CASP10	chr2	2	0.0434783	Ast24, Viu23	fib, fat	XYY_XY, X_XXY
ENSG00000003402	CFLAR	chr2	3	0.0652174	Viu23, Viu23, Viu23	blo, blo, blo	X_XX, X_XXY, X_XY
ENSG00000003436	TFPI	chr2	6	0.130435	Ast23, Ast23, Ast24, Viu23, Viu23, Viu23	ips, ips, ips, blo, blo, blo	XXY_XY, XXY_XY, XYY_XY, X_XX, X_XXY, X_XY
ENSG00000003509	NDUFAF7	chr2	1	0.0217391	Ast24	nsc	XYY_XY
ENSG00000003756	RBM5	chr3	5	0.108696	Ast23, Ast24, Ast24, Viu23, Viu23	ips, ips, nsc, mus, mus	XXY_XY, XYY_XY, XYY_XY, X_XXY, X_XY
ENSG00000003987	MTMR7	chr8	2	0.0434783	Ast24, Ast24	ips, nsc	XYY_XY, XYY_XY
ENSG00000003989	SLC7A2	chr8	2	0.0434783	Ast24, Viu23	nsc, fat	XYY_XY, X_XY
ENSG00000004059	ARF5	chr7	6	0.130435	Liu23, Liu23, Liu23, Liu23, Viu23, Viu23	lcl, lcl, lcl, lcl, mus, mus	XXX_XX, XXX_XY, XXYY_XX, XXYY_XY, X_XXY, X_XY
ENSG00000004139	SARM1	chr17	5	0.108696	Ast23, Ast24, Viu23, Viu23, Viu23	ips, nsc, blo, blo, fat	XXY_XY, XYY_XY, X_XX, X_XXY, XXY_XX
ENSG00000004142	POLDIP2	chr17	4	0.0869565	Ast24, Viu23, Viu23, Viu23	ips, mus, mus, mus	XYY_XY, X_XXY, X_XY, XXY_XX
ENSG00000004399	PLXND1	chr3	6	0.130435	Ast24, Ast24, Ast24, Viu23, Viu23, Viu23	fib, ips, nsc, blo, blo, fat	XYY_XY, XYY_XY, XYY_XY, X_XXY, X_XY, XXY_XX
ENSG00000004455	AK2	chr1	2	0.0434783	Ast24, Ast24	ips, nsc	XYY_XY, XYY_XY
ENSG00000004468	CD38	chr4	4	0.0869565	Viu23, Viu23, Viu23, Zha20	fat, fat, mus, pbm	X_XXY, XXY_XX, X_XY, X_XX
ENSG00000004478	FKBP4	chr12	2	0.0434783	Ast24, Ast24	ips, nsc	XYY_XY, XYY_XY
ENSG00000004487	KDM1A	chr1	8	0.173913	Ast24, Ast24, Viu23, Viu23, Viu23, Viu23, Viu23, Viu23	ips, nsc, blo, blo, blo, blo, fat, fat	XYY_XY, XYY_XY, X_XX, X_XXY, X_XY, XXY_XX, X_XY, XXY_XX
ENSG00000004534	RBM6	chr3	1	0.0217391	Viu23	fat	X_XY
ENSG00000004660	CAMKK1	chr17	8	0.173913	Ast23, Ast24, Ast24, Viu23, Viu23, Viu23, Viu23, Viu23	ips, ips, nsc, blo, blo, blo, mus, mus	XXY_XY, XYY_XY, XYY_XY, X_XX, X_XXY, X_XY, X_XXY, X_XY
ENSG00000004700	RECQL	chr12	3	0.0652174	Viu23, Viu23, Viu23	blo, blo, fat	X_XX, XXY_XX, XXY_XX
ENSG00000004766	VPS50	chr7	8	0.173913	Ast23, Ast24, Ast24, Ast24, Viu23, Viu23, Viu23, Zha20	ips, fib, ips, nsc, fat, fat, fat, pbm	XXY_XY, XYY_XY, XYY_XY, XYY_XY, X_XXY, X_XY, XXY_XX, X_XX
ENSG00000004776	HSPB6	chr19	1	0.0217391	Ast23	ips	XXY_XY
ENSG00000004777	ARHGAP33	chr19	1	0.0217391	Ast24	ips	XYY_XY
ENSG00000004779	NDUFAB1	chr16	2	0.0434783	Ast23, Ast24	ips, nsc	XXY_XY, XYY_XY
ENSG00000004799	PDK4	chr7	3	0.0652174	Viu23, Viu23, Viu23	blo, mus, mus	X_XX, X_XXY, X_XY
ENSG00000004846	ABCB5	chr7	1	0.0217391	Ast24	nsc	XYY_XY
ENSG00000004848	ARX	X_link	1	0.0217391	Viu23	fat	XXY_XX
ENSG00000004864	SLC25A13	chr7	5	0.108696	Ast24, Ast24, Liu23, Viu23, Viu23	ips, nsc, lcl, mus, mus	XYY_XY, XYY_XY, XXYY_XX, X_XXY, XXY_XY
ENSG00000004866	ST7	chr7	4	0.0869565	Ast23, Ast24, Ast24, Viu23	ips, ips, nsc, fat	XXY_XY, XYY_XY, XYY_XY, XXY_XX
ENSG00000004897	CDC27	chr17	3	0.0652174	Viu23, Viu23, Viu23	fat, fat, mus	X_XXY, XXY_XX, X_XXY
ENSG00000004939	SLC4A1	chr17	2	0.0434783	Viu23, Viu23	mus, mus	X_XXY, XXY_XX
ENSG00000004961	HCCS	X_link	3	0.0652174	Ast24, Viu23, Viu23	ips, fat, mus	XYY_XY, XXY_XX, X_XXY
ENSG00000004975	DVL2	chr17	4	0.0869565	Ast24, Ast24, Viu23, Viu23	ips, nsc, blo, mus	XYY_XY, XYY_XY, X_XX, X_XXY
ENSG00000005001	PRSS22	chr16	1	0.0217391	Ast24	ips	XYY_XY
ENSG00000005007	UPF1	chr19	2	0.0434783	Ast24, Viu23	nsc, fat	XYY_XY, XXY_XX
ENSG00000005020	SKAP2	chr7	3	0.0652174	Ast23, Viu23, Zha20	ips, blo, pbm	XXY_XY, X_XY, X_XX
ENSG00000005022	SLC25A5	X_link	2	0.0434783	Ast23, Ast24	ips, nsc	XXY_XY, XYY_XY
ENSG00000005059	MCUB	chr4	4	0.0869565	Ast23, Ast24, Ast24, Ast24	ips, fib, ips, nsc	XXY_XY, XYY_XY, XYY_XY, XYY_XY
ENSG00000005073	HOXA11	chr7	3	0.0652174	Viu23, Viu23, Viu23	fat, fat, fat	X_XXY, X_XY, XXY_XX
ENSG00000005075	POLR2J	chr7	6	0.130435	Ast23, Ast24, Liu23, Viu23, Viu23, Viu23	ips, nsc, lcl, fat, fat, fat	XXY_XY, XYY_XY, XXYY_XY, X_XXY, X_XY, XXY_XX
ENSG00000005100	DHX33	chr17	3	0.0652174	Ast24, Ast24, Viu23	ips, nsc, mus	XYY_XY, XYY_XY, X_XXY
ENSG00000005102	MEOX1	chr17	7	0.152174	Ast24, Viu23, Viu23, Viu23, Viu23, Viu23, Viu23	nsc, blo, blo, blo, blo, blo, mus	XYY_XY, X_XX, X_XXY, X_XY, XXY_XX, XXY_XY, X_XXY
ENSG00000005108	THSD7A	chr7	1	0.0217391	Ast24	nsc	XYY_XY
ENSG00000005156	LIG3	chr17	1	0.0217391	Ast24	nsc	XYY_XY
ENSG00000005175	RPAP3	chr12	4	0.0869565	Ast24, Ast24, Viu23, Viu23	ips, nsc, mus, mus	XYY_XY, XYY_XY, X_XXY, XXY_XX
ENSG00000005187	ACSM3	chr16	6	0.130435	Ast24, Ast24, Liu23, Viu23, Viu23, Viu23	ips, nsc, lcl, blo, mus, mus	XYY_XY, XYY_XY, XXYY_XY, X_XXY, X_XY, XXY_XX
ENSG00000005189	REXO5	chr16	2	0.0434783	Ast23, Ast24	ips, nsc	XXY_XY, XYY_XY
ENSG00000005194	CIAPIN1	chr16	5	0.108696	Ast24, Viu23, Viu23, Viu23, Viu23	ips, fat, mus, mus, mus	XYY_XY, XXY_XX, X_XXY, X_XY, XXY_XX
ENSG00000005206	SPPL2B	chr19	7	0.152174	Ast23, Viu23, Viu23, Viu23, Viu23, Viu23, Viu23	ips, fat, fat, fat, mus, mus, mus	XXY_XY, X_XXY, X_XY, XXY_XX, X_XXY, X_XY, XXY_XX
ENSG00000005238	ATOSB	chr9	1	0.0217391	Ast24	nsc	XYY_XY
ENSG00000005243	COPZ2	chr17	8	0.173913	Ast24, Ast24, Viu23, Viu23, Viu23, Viu23, Viu23, Viu23	fib, nsc, blo, blo, blo, mus, mus, mus	XYY_XY, XYY_XY, X_XX, X_XXY, X_XY, X_XXY, X_XY, XXY_XX
ENSG00000005249	PRKAR2B	chr7	6	0.130435	Ast23, Viu23, Viu23, Viu23, Viu23, Zha20	ips, blo, blo, mus, mus, pbm	XXY_XY, X_XX, X_XXY, X_XXY, X_XY, X_XX
ENSG00000005302	MSL3	X_link	6	0.130435	Ast24, Liu23, Liu23, Viu23, Viu23, Viu23	nsc, lcl, lcl, blo, mus, mus	XYY_XY, XXY_XX, XXYY_XX, X_XY, X_XXY, X_XY
ENSG00000005339	CREBBP	chr16	4	0.0869565	Ast23, Ast24, Viu23, Viu23	ips, nsc, blo, blo	XXY_XY, XYY_XY, X_XXY, X_XY
ENSG00000005379	TSPOAP1	chr17	4	0.0869565	Ast23, Ast24, Ast24, Viu23	ips, fib, nsc, blo	XXY_XY, XYY_XY, XYY_XY, X_XXY
ENSG00000005381	MPO	chr17	3	0.0652174	Viu23, Viu23, Viu23	blo, blo, blo	X_XX, X_XXY, XXY_XY
ENSG00000005436	GCFC2	chr2	3	0.0652174	Ast24, Viu23, Win18	nsc, mus, tes	XYY_XY, XXY_XX, XXY_XY
ENSG00000005448	WDR54	chr2	6	0.130435	Ast24, Ast24, Viu23, Viu23, Viu23, Viu23	ips, nsc, fat, mus, mus, mus	XYY_XY, XYY_XY, XXY_XX, X_XXY, X_XY, XXY_XX
ENSG00000005469	CROT	chr7	4	0.0869565	Ast23, Ast24, Viu23, Viu23	ips, ips, blo, blo	XXY_XY, XYY_XY, X_XXY, X_XY
ENSG00000005471	ABCB4	chr7	5	0.108696	Ast24, Ast24, Ast24, Sun25, Viu23	fib, ips, nsc, liv, blo	XYY_XY, XYY_XY, XYY_XY, X_XY, X_XXY
ENSG00000005483	KMT2E	chr7	3	0.0652174	Ast23, Ast24, Viu23	ips, ips, blo	XXY_XY, XYY_XY, X_XXY
ENSG00000005486	RHBDD2	chr7	5	0.108696	Ast24, Viu23, Viu23, Viu23, Viu23	nsc, blo, fat, fat, fat	XYY_XY, X_XXY, X_XXY, X_XY, XXY_XX
ENSG00000005513	SOX8	chr16	5	0.108696	Ast23, Ast24, Viu23, Viu23, Viu23	ips, nsc, blo, blo, fat	XXY_XY, XYY_XY, X_XX, X_XXY, XXY_XX
ENSG00000005700	IBTK	chr6	6	0.130435	Ast23, Ast24, Viu23, Viu23, Viu23, Viu23	ips, nsc, blo, fat, fat, fat	XXY_XY, XYY_XY, X_XY, X_XXY, X_XY, XXY_XX
ENSG00000005801	ZNF195	chr11	4	0.0869565	Ast23, Ast24, Viu23, Viu23	ips, nsc, fat, fat	XXY_XY, XYY_XY, X_XXY, XXY_XX
ENSG00000005810	MYCBP2	chr13	4	0.0869565	Ast23, Ast23, Ast24, Ast24	ips, ips, fib, ips	XXY_XY, XXY_XY, XYY_XY, XYY_XY
ENSG00000005812	FBXL3	chr13	5	0.108696	Viu23, Viu23, Viu23, Viu23, Viu23	blo, blo, fat, fat, mus	X_XX, X_XXY, X_XY, XXY_XX, XXY_XX
ENSG00000005844	ITGAL	chr16	1	0.0217391	Ast24	ips	XYY_XY
ENSG00000005882	PDK2	chr17	6	0.130435	Ast23, Ast24, Ast24, Liu23, Liu23, Liu23	ips, ips, nsc, lcl, lcl, lcl	XXY_XY, XYY_XY, XYY_XY, XXYY_XX, XXYY_XY, XXYY_XYY
ENSG00000005884	ITGA3	chr17	4	0.0869565	Ast23, Ast24, Liu23, Liu23	ips, nsc, lcl, lcl	XXY_XY, XYY_XY, XXX_XX, XXX_XY
ENSG00000005889	ZFX	X_link	24	0.521739	Ast23, Ast24, Ast24, Liu23, Liu23, Liu23, Liu23, Liu23, Liu23, Liu23, Sun25, Viu23, Viu23, Viu23, Viu23, Viu23, Viu23, Viu23, Viu23, Viu23, Viu23, Viu23, Zha20, Zha20	ips, ips, nsc, lcl, lcl, lcl, lcl, lcl, lcl, lcl, pan, blo, blo, blo, fat, fat, fat, fat, fat, mus, mus, mus, pbm, pbm	XXY_XY, XYY_XY, XYY_XY, XXX_XX, XXX_XY, XXY_XY, XXYY_XXX, XXYY_XY, XXYY_XYY, XYY_XX, X_XX, X_XX, X_XXY, XXY_XY, X_XX, X_XXY, X_XY, XXY_XX, XXY_XY, X_XX, X_XXY, XXY_XY, X_XX, XXY_XY
ENSG00000005893	LAMP2	X_link	3	0.0652174	Ast23, Ast24, Viu23	ips, nsc, blo	XXY_XY, XYY_XY, X_XXY
ENSG00000005961	ITGA2B	chr17	9	0.195652	Ast23, Ast24, Ast24, Viu23, Viu23, Viu23, Viu23, Zha20, Zha20	ips, ips, nsc, blo, blo, blo, fat, pbm, pbm	XXY_XY, XYY_XY, XYY_XY, X_XX, X_XXY, X_XY, XXY_XX, X_XX, XXY_XY
ENSG00000006007	GDE1	chr16	6	0.130435	Ast24, Ast24, Viu23, Viu23, Viu23, Viu23	ips, nsc, blo, blo, blo, mus	XYY_XY, XYY_XY, X_XX, X_XXY, X_XY, X_XY
ENSG00000006015	REX1BD	chr19	4	0.0869565	Ast24, Viu23, Viu23, Viu23	nsc, fat, fat, fat	XYY_XY, X_XXY, X_XY, XXY_XX
ENSG00000006016	CRLF1	chr19	1	0.0217391	Ast23	ips	XXY_XY
ENSG00000006025	OSBPL7	chr17	4	0.0869565	Ast24, Ast24, Ast24, Viu23	fib, ips, nsc, fat	XYY_XY, XYY_XY, XYY_XY, XXY_XX
ENSG00000006042	TMEM98	chr17	2	0.0434783	Ast24, Viu23	ips, blo	XYY_XY, X_XXY
ENSG00000006047	YBX2	chr17	3	0.0652174	Ast23, Ast24, Viu23	ips, ips, fat	XXY_XY, XYY_XY, XXY_XX
ENSG00000006062	MAP3K14	chr17	2	0.0434783	Ast23, Viu23	ips, fat	XXY_XY, X_XY
ENSG00000006071	ABCC8	chr11	3	0.0652174	Ast23, Ast24, Wil22	ips, nsc, tes	XXY_XY, XYY_XY, XXY_XY
ENSG00000006118	TMEM132A	chr11	2	0.0434783	Ast24, Viu23	nsc, fat	XYY_XY, X_XY
ENSG00000006125	AP2B1	chr17	3	0.0652174	Ast24, Viu23, Viu23	ips, blo, fat	XYY_XY, X_XXY, X_XY
ENSG00000006128	TAC1	chr7	1	0.0217391	Ast24	ips	XYY_XY
ENSG00000006194	ZNF263	chr16	2	0.0434783	Ast23, Viu23	ips, fat	XXY_XY, X_XY
ENSG00000006210	CX3CL1	chr16	2	0.0434783	Ast23, Ast24	ips, nsc	XXY_XY, XYY_XY
ENSG00000006282	SPATA20	chr17	2	0.0434783	Ast24, Ast24	fib, nsc	XYY_XY, XYY_XY
ENSG00000006283	CACNA1G	chr17	3	0.0652174	Ast23, Ast23, Ast24	ips, ips, nsc	XXY_XY, XXY_XY, XYY_XY
ENSG00000006327	TNFRSF12A	chr16	5	0.108696	Ast23, Ast24, Ast24, Sun25, Sun25	ips, ips, nsc, liv, pan	XXY_XY, XYY_XY, XYY_XY, X_XY, X_XX
ENSG00000006432	MAP3K9	chr14	3	0.0652174	Ast24, Liu23, Liu23	nsc, lcl, lcl	XYY_XY, XXX_XY, XXYY_XY
ENSG00000006451	RALA	chr7	2	0.0434783	Ast24, Ast24	ips, nsc	XYY_XY, XYY_XY
ENSG00000006453	BAIAP2L1	chr7	2	0.0434783	Ast24, Ast24	ips, nsc	XYY_XY, XYY_XY
ENSG00000006459	KDM7A	chr7	3	0.0652174	Ast24, Viu23, Viu23	nsc, blo, blo	XYY_XY, X_XX, X_XXY
ENSG00000006468	ETV1	chr7	1	0.0217391	Viu23	blo	X_XXY
ENSG00000006530	AGK	chr7	3	0.0652174	Ast23, Viu23, Viu23	ips, blo, fat	XXY_XY, X_XY, XXY_XX
ENSG00000006534	ALDH3B1	chr11	2	0.0434783	Ast24, Ast24	fib, nsc	XYY_XY, XYY_XY
ENSG00000006555	TTC22	chr1	3	0.0652174	Viu23, Viu23, Viu23	fat, mus, mus	X_XY, X_XXY, X_XY
ENSG00000006576	PHTF2	chr7	5	0.108696	Ast23, Ast24, Viu23, Viu23, Zha20	ips, nsc, fat, fat, pbm	XXY_XY, XYY_XY, X_XY, XXY_XX, X_XX
ENSG00000006606	CCL26	chr7	1	0.0217391	Ast23	ips	XXY_XY
ENSG00000006607	FARP2	chr2	2	0.0434783	Viu23, Viu23	blo, fat	X_XXY, X_XY
ENSG00000006611	USH1C	chr11	3	0.0652174	Ast23, Ast24, Win18	ips, ips, tes	XXY_XY, XYY_XY, XXY_XY
ENSG00000006625	GGCT	chr7	1	0.0217391	Ast24	nsc	XYY_XY
ENSG00000006634	DBF4	chr7	2	0.0434783	Ast23, Ast24	ips, nsc	XXY_XY, XYY_XY
ENSG00000006638	TBXA2R	chr19	2	0.0434783	Viu23, Viu23	fat, fat	X_XX, XXY_XX
ENSG00000006652	IFRD1	chr7	6	0.130435	Viu23, Viu23, Viu23, Viu23, Viu23, Zha20	blo, blo, blo, fat, mus, pbm	X_XX, X_XXY, X_XY, X_XY, X_XY, X_XX
ENSG00000006704	GTF2IRD1	chr7	1	0.0217391	Ast24	nsc	XYY_XY
ENSG00000006712	PAF1	chr19	2	0.0434783	Ast23, Ast24	ips, ips	XXY_XY, XYY_XY
ENSG00000006715	VPS41	chr7	4	0.0869565	Ast24, Viu23, Viu23, Viu23	nsc, blo, blo, fat	XYY_XY, X_XX, X_XXY, XXY_XX
ENSG00000006740	ARHGAP44	chr17	4	0.0869565	Ast24, Ast24, Ast24, Liu23	fib, ips, nsc, lcl	XYY_XY, XYY_XY, XYY_XY, XYY_XX
ENSG00000006747	SCIN	chr7	2	0.0434783	Ast24, Viu23	fib, mus	XYY_XY, X_XXY
ENSG00000006756	ARSD	X_link	8	0.173913	Ast23, Ast24, Ast24, Viu23, Viu23, Viu23, Viu23, Zha20	ips, fib, nsc, blo, fat, fat, fat, pbm	XXY_XY, XYY_XY, XYY_XY, X_XX, X_XX, XXY_XX, XXY_XY, XXY_XY
ENSG00000006757	PNPLA4	X_link	17	0.369565	Ast24, Liu23, Liu23, Liu23, Liu23, Liu23, Liu23, Liu23, Sun25, Viu23, Viu23, Viu23, Viu23, Viu23, Viu23, Zha20, Zha20	ips, lcl, lcl, lcl, lcl, lcl, lcl, lcl, kid, blo, blo, blo, fat, fat, mus, pbm, pbm	XYY_XY, XXX_XX, XXX_XY, XXY_XY, XXYY_XXX, XXYY_XY, XXYY_XYY, XYY_XX, X_XX, X_XX, X_XXY, XXY_XY, X_XXY, XXY_XY, X_XXY, X_XX, XXY_XY
ENSG00000006831	ADIPOR2	chr12	3	0.0652174	Ast24, Viu23, Viu23	ips, fat, mus	XYY_XY, X_XY, X_XXY
ENSG00000006837	CDKL3	chr5	2	0.0434783	Viu23, Viu23	fat, mus	XXY_XX, XXY_XX
ENSG00000007038	PRSS21	chr16	5	0.108696	Ast23, Ast23, Viu23, Viu23, Viu23	ips, ips, blo, blo, blo	XXY_XY, XXY_XY, X_XX, X_XXY, X_XY
ENSG00000007047	MARK4	chr19	3	0.0652174	Ast23, Ast24, Viu23	ips, nsc, fat	XXY_XY, XYY_XY, X_XXY
ENSG00000007062	PROM1	chr4	1	0.0217391	Ast24	ips	XYY_XY
ENSG00000007080	CCDC124	chr19	4	0.0869565	Ast24, Viu23, Viu23, Viu23	nsc, fat, fat, fat	XYY_XY, X_XXY, X_XY, XXY_XX
ENSG00000007129	CEACAM21	chr19	1	0.0217391	Ast24	nsc	XYY_XY
ENSG00000007168	PAFAH1B1	chr17	3	0.0652174	Viu23, Viu23, Viu23	fat, fat, fat	X_XXY, X_XY, XXY_XX
ENSG00000007171	NOS2	chr17	1	0.0217391	Ast23	ips	XXY_XY
ENSG00000007202	BLTP2	chr17	1	0.0217391	Ast24	fib	XYY_XY
ENSG00000007237	GAS7	chr17	1	0.0217391	Sun25	ski	X_XY
ENSG00000007255	TRAPPC6A	chr19	2	0.0434783	Ast23, Liu23	ips, lcl	XXY_XY, XXX_XX
ENSG00000007264	MATK	chr19	1	0.0217391	Ast24	ips	XYY_XY
ENSG00000007306	CEACAM7	chr19	1	0.0217391	Ast24	nsc	XYY_XY
ENSG00000007312	CD79B	chr17	2	0.0434783	Ast23, Viu23	ips, fat	XXY_XY, XXY_XX
ENSG00000007314	SCN4A	chr17	6	0.130435	Ast24, Ast24, Viu23, Viu23, Viu23, Viu23	ips, nsc, blo, blo, fat, fat	XYY_XY, XYY_XY, X_XX, X_XXY, X_XXY, XXY_XX
ENSG00000007341	ST7L	chr1	1	0.0217391	Ast24	nsc	XYY_XY
ENSG00000007350	TKTL1	X_link	2	0.0434783	Ast24, Viu23	nsc, mus	XYY_XY, X_XXY
ENSG00000007372	PAX6	chr11	2	0.0434783	Ast24, Ast24	fib, nsc	XYY_XY, XYY_XY
ENSG00000007376	RPUSD1	chr16	4	0.0869565	Ast24, Viu23, Viu23, Viu23	nsc, fat, fat, fat	XYY_XY, X_XXY, X_XY, XXY_XX
ENSG00000007384	RHBDF1	chr16	2	0.0434783	Ast24, Viu23	ips, fat	XYY_XY, XXY_XX
ENSG00000007392	LUC7L	chr16	9	0.195652	Ast23, Ast24, Viu23, Viu23, Viu23, Viu23, Viu23, Viu23, Viu23	ips, fib, fat, fat, fat, fat, mus, mus, mus	XXY_XY, XYY_XY, X_XXY, X_XY, XXY_XX, XXY_XY, X_XXY, X_XY, XXY_XX
ENSG00000007402	CACNA2D2	chr3	2	0.0434783	Viu23, Viu23	blo, mus	X_XY, X_XXY
ENSG00000007516	BAIAP3	chr16	3	0.0652174	Viu23, Viu23, Viu23	blo, blo, fat	X_XXY, X_XY, XXY_XX
ENSG00000007520	TSR3	chr16	2	0.0434783	Ast24, Viu23	nsc, fat	XYY_XY, XXY_XX
ENSG00000007541	PIGQ	chr16	6	0.130435	Viu23, Viu23, Viu23, Viu23, Viu23, Viu23	fat, fat, fat, mus, mus, mus	X_XXY, X_XY, XXY_XX, X_XXY, X_XY, XXY_XX
ENSG00000007545	CRAMP1	chr16	5	0.108696	Ast24, Ast24, Viu23, Viu23, Viu23	ips, nsc, blo, fat, mus	XYY_XY, XYY_XY, X_XXY, XXY_XX, X_XY
ENSG00000007908	SELE	chr1	3	0.0652174	Sun25, Viu23, Viu23	ski, fat, fat	X_XY, X_XXY, XXY_XY
ENSG00000007944	MYLIP	chr6	6	0.130435	Ast24, Ast24, Viu23, Viu23, Viu23, Viu23	ips, nsc, blo, fat, mus, mus	XYY_XY, XYY_XY, X_XXY, XXY_XX, X_XXY, X_XY
ENSG00000007968	E2F2	chr1	1	0.0217391	Ast24	nsc	XYY_XY
ENSG00000008018	PSMB1	chr6	5	0.108696	Ast24, Ast24, Viu23, Viu23, Viu23	ips, nsc, fat, mus, mus	XYY_XY, XYY_XY, XXY_XX, X_XXY, X_XY
ENSG00000008056	SYN1	X_link	3	0.0652174	Ast23, Ast24, Ast24	ips, fib, nsc	XXY_XY, XYY_XY, XYY_XY
ENSG00000008083	JARID2	chr6	4	0.0869565	Ast23, Ast24, Ast24, Viu23	ips, fib, ips, blo	XXY_XY, XYY_XY, XYY_XY, X_XXY
ENSG00000008086	CDKL5	X_link	2	0.0434783	Viu23, Viu23	blo, blo	X_XXY, X_XY
ENSG00000008118	CAMK1G	chr1	1	0.0217391	Ast24	fib	XYY_XY
ENSG00000008128	CDK11A	chr1	2	0.0434783	Ast23, Ast24	ips, ips	XXY_XY, XYY_XY
ENSG00000008130	NADK	chr1	5	0.108696	Ast23, Ast24, Viu23, Viu23, Viu23	ips, nsc, blo, blo, blo	XXY_XY, XYY_XY, X_XX, X_XXY, X_XY
ENSG00000008196	TFAP2B	chr6	1	0.0217391	Ast24	nsc	XYY_XY
ENSG00000008197	TFAP2D	chr6	1	0.0217391	Win18	tes	XXY_XY
ENSG00000008226	DLEC1	chr3	3	0.0652174	Ast24, Viu23, Viu23	nsc, fat, fat	XYY_XY, X_XY, XXY_XY
ENSG00000008256	CYTH3	chr7	4	0.0869565	Ast24, Viu23, Viu23, Zha20	nsc, blo, fat, pbm	XYY_XY, X_XY, X_XXY, X_XX
ENSG00000008277	ADAM22	chr7	5	0.108696	Ast24, Liu23, Viu23, Viu23, Viu23	nsc, lcl, blo, mus, mus	XYY_XY, XXYY_XX, X_XXY, X_XXY, XXY_XX
ENSG00000008282	SYPL1	chr7	7	0.152174	Ast23, Viu23, Viu23, Viu23, Viu23, Viu23, Zha20	ips, blo, blo, blo, mus, mus, pbm	XXY_XY, X_XX, X_XXY, X_XY, X_XXY, XXY_XX, X_XX
ENSG00000008283	CYB561	chr17	5	0.108696	Ast24, Viu23, Viu23, Viu23, Zha20	ips, blo, blo, blo, pbm	XYY_XY, X_XX, X_XXY, X_XY, X_XX
ENSG00000008294	SPAG9	chr17	5	0.108696	Ast23, Ast24, Ast24, Viu23, Viu23	ips, ips, nsc, blo, blo	XXY_XY, XYY_XY, XYY_XY, X_XXY, X_XY
ENSG00000008300	CELSR3	chr3	9	0.195652	Ast24, Liu23, Liu23, Liu23, Liu23, Liu23, Viu23, Viu23, Zha20	nsc, lcl, lcl, lcl, lcl, lcl, blo, blo, pbm	XYY_XY, XXX_XX, XXX_XY, XXY_XY, XXYY_XX, XXYY_XY, X_XX, X_XXY, X_XX
ENSG00000008311	AASS	chr7	3	0.0652174	Ast24, Viu23, Viu23	ips, blo, blo	XYY_XY, X_XXY, X_XY
ENSG00000008323	PLEKHG6	chr12	3	0.0652174	Viu23, Viu23, Viu23	blo, mus, mus	X_XXY, X_XXY, X_XY
ENSG00000008324	SS18L2	chr3	2	0.0434783	Ast23, Ast24	ips, nsc	XXY_XY, XYY_XY
ENSG00000008382	MPND	chr19	2	0.0434783	Ast23, Viu23	ips, fat	XXY_XY, XXY_XX
ENSG00000008394	MGST1	chr12	6	0.130435	Ast24, Ast24, Ast24, Viu23, Viu23, Zha20	fib, ips, nsc, mus, mus, pbm	XYY_XY, XYY_XY, XYY_XY, X_XXY, X_XY, X_XX
ENSG00000008405	CRY1	chr12	2	0.0434783	Ast24, Liu23	nsc, lcl	XYY_XY, XXX_XY
ENSG00000008438	PGLYRP1	chr19	1	0.0217391	Viu23	blo	X_XXY
ENSG00000008513	ST3GAL1	chr8	7	0.152174	Ast23, Ast24, Viu23, Viu23, Viu23, Zha20, Zha20	ips, ips, blo, blo, mus, pbm, pbm	XXY_XY, XYY_XY, X_XX, X_XXY, X_XXY, X_XX, XXY_XY
ENSG00000008517	IL32	chr16	3	0.0652174	Ast23, Ast24, Ast24	ips, fib, ips	XXY_XY, XYY_XY, XYY_XY
ENSG00000008710	PKD1	chr16	9	0.195652	Ast24, Ast24, Viu23, Viu23, Viu23, Viu23, Viu23, Viu23, Zha20	ips, nsc, blo, fat, fat, fat, mus, mus, pbm	XYY_XY, XYY_XY, X_XX, X_XXY, X_XY, XXY_XX, X_XY, XXY_XX, X_XX
ENSG00000008735	MAPK8IP2	chr22	4	0.0869565	Ast24, Viu23, Viu23, Viu23	nsc, fat, fat, fat	XYY_XY, X_XX, X_XXY, X_XY
ENSG00000008838	MED24	chr17	1	0.0217391	Viu23	fat	XXY_XX
ENSG00000008853	RHOBTB2	chr8	1	0.0217391	Ast24	ips	XYY_XY
ENSG00000008869	HEATR5B	chr2	5	0.108696	Ast23, Ast24, Viu23, Viu23, Viu23	ips, nsc, fat, fat, mus	XXY_XY, XYY_XY, X_XY, XXY_XX, X_XXY
ENSG00000008952	SEC62	chr3	4	0.0869565	Ast24, Ast24, Viu23, Viu23	ips, nsc, fat, mus	XYY_XY, XYY_XY, XXY_XX, X_XXY
ENSG00000008988	RPS20	chr8	3	0.0652174	Ast24, Liu23, Viu23	ips, lcl, fat	XYY_XY, XXX_XY, XXY_XX
ENSG00000009307	CSDE1	chr1	5	0.108696	Viu23, Viu23, Viu23, Viu23, Viu23	blo, blo, blo, fat, mus	X_XX, X_XXY, X_XY, XXY_XX, X_XXY
ENSG00000009335	UBE3C	chr7	3	0.0652174	Viu23, Viu23, Win18	mus, mus, tes	X_XXY, XXY_XX, XXY_XY
ENSG00000009413	REV3L	chr6	3	0.0652174	Ast24, Ast24, Viu23	ips, nsc, fat	XYY_XY, XYY_XY, XXY_XX
ENSG00000009694	TENM1	X_link	4	0.0869565	Ast23, Ast23, Ast24, Ast24	ips, ips, ips, nsc	XXY_XY, XXY_XY, XYY_XY, XYY_XY
ENSG00000009709	PAX7	chr1	2	0.0434783	Ast24, Viu23	ips, fat	XYY_XY, XXY_XX
ENSG00000009724	MASP2	chr1	2	0.0434783	Ast24, Ast24	ips, nsc	XYY_XY, XYY_XY
ENSG00000009780	FAM76A	chr1	2	0.0434783	Viu23, Viu23	fat, fat	X_XY, XXY_XX
ENSG00000009790	TRAF3IP3	chr1	1	0.0217391	Viu23	fat	X_XXY
ENSG00000009844	VTA1	chr6	7	0.152174	Ast24, Viu23, Viu23, Viu23, Viu23, Viu23, Viu23	ips, blo, fat, fat, mus, mus, mus	XYY_XY, X_XX, X_XY, XXY_XX, X_XXY, X_XY, XXY_XX
ENSG00000009950	MLXIPL	chr7	8	0.173913	Ast24, Viu23, Viu23, Viu23, Viu23, Viu23, Viu23, Viu23	ips, blo, blo, blo, blo, fat, fat, mus	XYY_XY, X_XX, X_XY, XXY_XX, XXY_XY, X_XY, XXY_XX, X_XY
ENSG00000009954	BAZ1B	chr7	3	0.0652174	Ast23, Ast24, Ast24	ips, ips, nsc	XXY_XY, XYY_XY, XYY_XY
ENSG00000010017	RANBP9	chr6	6	0.130435	Ast24, Viu23, Viu23, Viu23, Viu23, Viu23	nsc, blo, fat, mus, mus, mus	XYY_XY, X_XX, XXY_XX, X_XXY, X_XY, XXY_XX
ENSG00000010072	SPRTN	chr1	6	0.130435	Ast23, Ast24, Liu23, Liu23, Viu23, Viu23	ips, nsc, lcl, lcl, mus, mus	XXY_XY, XYY_XY, XXYY_XX, XXYY_XY, X_XXY, X_XY
ENSG00000010165	METTL13	chr1	2	0.0434783	Ast24, Ast24	ips, nsc	XYY_XY, XYY_XY
ENSG00000010219	DYRK4	chr12	1	0.0217391	Ast24	nsc	XYY_XY
ENSG00000010256	UQCRC1	chr3	2	0.0434783	Ast23, Ast24	ips, nsc	XXY_XY, XYY_XY
ENSG00000010270	STARD3NL	chr7	6	0.130435	Ast24, Ast24, Viu23, Viu23, Viu23, Zha20	ips, nsc, blo, blo, fat, pbm	XYY_XY, XYY_XY, X_XX, X_XXY, XXY_XX, X_XX
ENSG00000010278	CD9	chr12	7	0.152174	Ast24, Ast24, Liu23, Viu23, Viu23, Viu23, Viu23	ips, nsc, lcl, blo, fat, fat, mus	XYY_XY, XYY_XY, XXYY_XY, X_XXY, X_XXY, X_XY, X_XXY
ENSG00000010282	HHATL	chr3	3	0.0652174	Viu23, Viu23, Wil22	fat, fat, tes	X_XXY, XXY_XX, XXY_XY
ENSG00000010292	NCAPD2	chr12	2	0.0434783	Ast24, Ast24	ips, nsc	XYY_XY, XYY_XY
ENSG00000010295	IFFO1	chr12	4	0.0869565	Viu23, Viu23, Viu23, Viu23	fat, fat, mus, mus	X_XY, XXY_XX, X_XXY, X_XY
ENSG00000010310	GIPR	chr19	5	0.108696	Ast24, Liu23, Liu23, Viu23, Viu23	nsc, lcl, lcl, fat, fat	XYY_XY, XXX_XY, XXYY_XY, X_XY, XXY_XY
ENSG00000010318	PHF7	chr3	4	0.0869565	Ast24, Viu23, Viu23, Viu23	ips, fat, mus, mus	XYY_XY, XXY_XX, X_XXY, XXY_XX
ENSG00000010319	SEMA3G	chr3	4	0.0869565	Ast23, Ast24, Viu23, Viu23	ips, nsc, fat, fat	XXY_XY, XYY_XY, X_XXY, X_XY
ENSG00000010322	NISCH	chr3	6	0.130435	Viu23, Viu23, Viu23, Viu23, Viu23, Viu23	fat, fat, fat, mus, mus, mus	X_XXY, X_XY, XXY_XX, X_XXY, X_XY, XXY_XX
ENSG00000010327	STAB1	chr3	3	0.0652174	Ast23, Ast24, Viu23	ips, ips, mus	XXY_XY, XYY_XY, XXY_XX
ENSG00000010361	FUZ	chr19	4	0.0869565	Ast23, Ast24, Viu23, Viu23	ips, nsc, blo, blo	XXY_XY, XYY_XY, X_XXY, X_XY
ENSG00000010404	IDS	X_link	4	0.0869565	Ast23, Viu23, Viu23, Viu23	ips, blo, blo, blo	XXY_XY, X_XX, X_XXY, X_XY
ENSG00000010539	ZNF200	chr16	4	0.0869565	Viu23, Viu23, Viu23, Viu23	blo, blo, fat, fat	X_XXY, X_XY, X_XXY, X_XY
ENSG00000010610	CD4	chr12	1	0.0217391	Ast23	ips	XXY_XY
ENSG00000010626	LRRC23	chr12	4	0.0869565	Ast23, Ast24, Viu23, Viu23	ips, nsc, mus, mus	XXY_XY, XYY_XY, X_XXY, X_XY
ENSG00000010704	HFE	chr6	4	0.0869565	Ast23, Ast24, Ast24, Viu23	ips, fib, nsc, mus	XXY_XY, XYY_XY, XYY_XY, X_XXY
ENSG00000010803	SCMH1	chr1	6	0.130435	Ast24, Viu23, Viu23, Viu23, Viu23, Zha20	ips, blo, blo, mus, mus, pbm	XYY_XY, X_XX, X_XXY, X_XXY, X_XY, X_XX
ENSG00000010810	FYN	chr6	2	0.0434783	Ast24, Viu23	nsc, blo	XYY_XY, X_XXY
ENSG00000010818	HIVEP2	chr6	4	0.0869565	Ast23, Ast23, Ast24, Ast24	ips, ips, ips, nsc	XXY_XY, XXY_XY, XYY_XY, XYY_XY
ENSG00000010932	FMO1	chr1	2	0.0434783	Ast24, Viu23	nsc, fat	XYY_XY, X_XY
ENSG00000011007	ELOA	chr1	5	0.108696	Ast24, Viu23, Viu23, Viu23, Viu23	nsc, fat, mus, mus, mus	XYY_XY, X_XY, X_XXY, X_XY, XXY_XX
ENSG00000011009	LYPLA2	chr1	1	0.0217391	Viu23	fat	XXY_XX
ENSG00000011021	CLCN6	chr1	6	0.130435	Ast24, Ast24, Viu23, Viu23, Viu23, Win18	ips, nsc, mus, mus, mus, tes	XYY_XY, XYY_XY, X_XXY, X_XY, XXY_XX, XXY_XY
ENSG00000011028	MRC2	chr17	5	0.108696	Ast23, Ast24, Ast24, Viu23, Viu23	ips, ips, nsc, fat, fat	XXY_XY, XYY_XY, XYY_XY, X_XXY, XXY_XX
ENSG00000011105	TSPAN9	chr12	6	0.130435	Ast24, Viu23, Viu23, Viu23, Viu23, Zha20	ips, blo, blo, blo, mus, pbm	XYY_XY, X_XX, X_XXY, X_XY, X_XXY, X_XX
ENSG00000011114	BTBD7	chr14	3	0.0652174	Ast24, Viu23, Viu23	nsc, fat, fat	XYY_XY, X_XXY, X_XY
ENSG00000011132	APBA3	chr19	6	0.130435	Ast24, Viu23, Viu23, Viu23, Viu23, Viu23	nsc, blo, fat, fat, fat, mus	XYY_XY, X_XX, X_XXY, X_XY, XXY_XX, XXY_XX
ENSG00000011143	MKS1	chr17	5	0.108696	Ast24, Viu23, Viu23, Viu23, Zha20	nsc, mus, mus, mus, pbm	XYY_XY, X_XXY, X_XY, XXY_XX, XXY_XY
ENSG00000011198	ABHD5	chr3	4	0.0869565	Ast24, Viu23, Viu23, Viu23	ips, blo, blo, blo	XYY_XY, X_XX, X_XXY, X_XY
ENSG00000011201	ANOS1	X_link	10	0.217391	Ast23, Ast23, Ast24, Ast24, Liu23, Liu23, Liu23, Liu23, Liu23, Liu23	ips, ips, fib, ips, lcl, lcl, lcl, lcl, lcl, lcl	XXY_XY, XXY_XY, XYY_XY, XYY_XY, XXX_XY, XXY_XX, XXYY_XX, XXYY_XXX, XXYY_XY, XYY_XX
ENSG00000011243	AKAP8L	chr19	4	0.0869565	Ast24, Viu23, Viu23, Viu23	nsc, fat, fat, mus	XYY_XY, X_XY, XXY_XX, X_XY
ENSG00000011258	MBTD1	chr17	3	0.0652174	Viu23, Viu23, Viu23	fat, mus, mus	XXY_XX, X_XXY, X_XY
ENSG00000011260	UTP18	chr17	8	0.173913	Ast23, Ast24, Ast24, Viu23, Viu23, Viu23, Viu23, Viu23	ips, ips, nsc, fat, fat, fat, mus, mus	XXY_XY, XYY_XY, XYY_XY, X_XXY, X_XY, XXY_XX, X_XXY, X_XY
ENSG00000011275	RNF216	chr7	7	0.152174	Ast24, Viu23, Viu23, Viu23, Viu23, Viu23, Zha20	nsc, blo, blo, mus, mus, mus, pbm	XYY_XY, X_XX, X_XXY, X_XXY, X_XY, XXY_XX, X_XX
ENSG00000011295	TTC19	chr17	6	0.130435	Ast23, Ast24, Viu23, Viu23, Viu23, Viu23	ips, nsc, blo, blo, mus, mus	XXY_XY, XYY_XY, X_XX, X_XXY, X_XXY, XXY_XX
ENSG00000011304	PTBP1	chr19	6	0.130435	Ast24, Viu23, Viu23, Viu23, Viu23, Viu23	nsc, fat, fat, mus, mus, mus	XYY_XY, X_XXY, XXY_XX, X_XXY, X_XY, XXY_XX
ENSG00000011332	DPF1	chr19	1	0.0217391	Ast24	ips	XYY_XY
ENSG00000011347	SYT7	chr11	7	0.152174	Ast23, Ast23, Ast24, Ast24, Ast24, Sun25, Viu23	ips, ips, fib, ips, nsc, pan, fat	XXY_XY, XXY_XY, XYY_XY, XYY_XY, XYY_XY, X_XY, XXY_XX
ENSG00000011376	LARS2	chr3	2	0.0434783	Ast24, Ast24	ips, nsc	XYY_XY, XYY_XY
ENSG00000011405	PIK3C2A	chr11	1	0.0217391	Viu23	fat	XXY_XX
ENSG00000011422	PLAUR	chr19	5	0.108696	Ast23, Ast23, Ast24, Viu23, Viu23	ips, ips, ips, blo, blo	XXY_XY, XXY_XY, XYY_XY, X_XXY, X_XY
ENSG00000011426	ANLN	chr7	4	0.0869565	Ast24, Viu23, Viu23, Wil22	nsc, fat, fat, tes	XYY_XY, X_XXY, X_XY, XXY_XY
ENSG00000011451	WIZ	chr19	4	0.0869565	Ast24, Viu23, Viu23, Viu23	nsc, fat, fat, fat	XYY_XY, X_XXY, X_XY, XXY_XX
ENSG00000011454	RABGAP1	chr9	4	0.0869565	Ast24, Viu23, Viu23, Viu23	nsc, fat, fat, fat	XYY_XY, X_XXY, X_XY, XXY_XX
ENSG00000011478	QPCTL	chr19	6	0.130435	Ast24, Viu23, Viu23, Viu23, Viu23, Viu23	nsc, fat, fat, fat, mus, mus	XYY_XY, X_XXY, X_XY, XXY_XX, X_XXY, X_XY
ENSG00000011485	PPP5C	chr19	1	0.0217391	Ast24	nsc	XYY_XY
ENSG00000011523	CEP68	chr2	6	0.130435	Liu23, Liu23, Viu23, Viu23, Viu23, Zha20	lcl, lcl, blo, blo, blo, pbm	XXX_XX, XXX_XY, X_XX, X_XXY, XXY_XY, X_XX
ENSG00000011566	MAP4K3	chr2	3	0.0652174	Ast23, Ast24, Viu23	ips, nsc, fat	XXY_XY, XYY_XY, XXY_XX
ENSG00000011590	ZBTB32	chr19	1	0.0217391	Win18	tes	XXY_XY
ENSG00000011638	LDAF1	chr16	6	0.130435	Ast23, Ast23, Viu23, Viu23, Viu23, Viu23	ips, ips, fat, fat, fat, mus	XXY_XY, XXY_XY, X_XXY, X_XY, XXY_XX, X_XXY
ENSG00000012048	BRCA1	chr17	2	0.0434783	Ast24, Viu23	nsc, blo	XYY_XY, X_XXY
ENSG00000012061	ERCC1	chr19	4	0.0869565	Ast24, Viu23, Viu23, Viu23	nsc, blo, mus, mus	XYY_XY, X_XXY, X_XXY, X_XY
ENSG00000012171	SEMA3B	chr3	5	0.108696	Ast23, Ast24, Viu23, Viu23, Viu23	ips, nsc, blo, fat, fat	XXY_XY, XYY_XY, X_XY, X_XXY, X_XY
ENSG00000012174	MBTPS2	X_link	5	0.108696	Ast23, Ast24, Viu23, Viu23, Viu23	ips, nsc, blo, blo, blo	XXY_XY, XYY_XY, X_XX, X_XXY, X_XY
ENSG00000012211	PRICKLE3	X_link	3	0.0652174	Ast24, Viu23, Viu23	nsc, fat, mus	XYY_XY, XXY_XX, X_XXY
ENSG00000012223	LTF	chr3	2	0.0434783	Sun25, Viu23	liv, blo	X_XX, X_XX
ENSG00000012232	EXTL3	chr8	6	0.130435	Ast24, Viu23, Viu23, Viu23, Viu23, Viu23	nsc, blo, blo, blo, mus, mus	XYY_XY, X_XX, X_XXY, X_XY, X_XXY, XXY_XX
ENSG00000012660	ELOVL5	chr6	3	0.0652174	Ast24, Liu23, Liu23	nsc, lcl, lcl	XYY_XY, XXX_XX, XXX_XY
ENSG00000012779	ALOX5	chr10	1	0.0217391	Viu23	blo	X_XXY
ENSG00000012817	KDM5D	Y_link	16	0.347826	Ast23, Ast23, Ast24, Ast24, Ast24, Liu23, Liu23, Liu23, Liu23, Liu23, Liu23, Liu23, Liu23, Sun25, Sun25, Sun25	ips, ips, fib, ips, nsc, lcl, lcl, lcl, lcl, lcl, lcl, lcl, lcl, kid, liv, ski	XXY_XY, XXY_XY, XYY_XY, XYY_XY, XYY_XY, XXX_XY, XXY_XX, XXYY_XX, XXYY_XXX, XXYY_XXY, XXYY_XY, XYY_XX, XYY_XY, X_XY, X_XY, X_XY
ENSG00000012822	CALCOCO1	chr12	6	0.130435	Ast24, Ast24, Viu23, Viu23, Viu23, Viu23	ips, nsc, blo, fat, fat, fat	XYY_XY, XYY_XY, X_XXY, X_XXY, X_XY, XXY_XX
ENSG00000012963	UBR7	chr14	5	0.108696	Ast24, Ast24, Viu23, Viu23, Viu23	ips, nsc, fat, fat, fat	XYY_XY, XYY_XY, X_XXY, X_XY, XXY_XX
ENSG00000012983	MAP4K5	chr14	1	0.0217391	Viu23	blo	X_XXY
ENSG00000013016	EHD3	chr2	6	0.130435	Ast24, Viu23, Viu23, Viu23, Viu23, Zha20	fib, blo, blo, mus, mus, pbm	XYY_XY, X_XX, X_XXY, X_XXY, X_XY, XXY_XY
ENSG00000013275	PSMC4	chr19	6	0.130435	Ast24, Ast24, Viu23, Viu23, Viu23, Viu23	ips, nsc, fat, mus, mus, mus	XYY_XY, XYY_XY, X_XXY, X_XXY, X_XY, XXY_XX
ENSG00000013288	MAN2B2	chr4	6	0.130435	Ast24, Ast24, Viu23, Viu23, Viu23, Viu23	fib, nsc, blo, fat, fat, mus	XYY_XY, XYY_XY, X_XXY, X_XXY, X_XY, X_XXY
ENSG00000013293	SLC7A14	chr3	2	0.0434783	Ast23, Ast24	ips, ips	XXY_XY, XYY_XY
ENSG00000013297	CLDN11	chr3	4	0.0869565	Ast23, Ast24, Viu23, Viu23	ips, nsc, mus, mus	XXY_XY, XYY_XY, X_XXY, X_XY
ENSG00000013364	MVP	chr16	4	0.0869565	Ast23, Ast24, Viu23, Viu23	ips, ips, blo, blo	XXY_XY, XYY_XY, X_XXY, X_XY
ENSG00000013374	NUB1	chr7	9	0.195652	Ast23, Ast24, Viu23, Viu23, Viu23, Viu23, Viu23, Viu23, Viu23	ips, ips, blo, blo, blo, fat, mus, mus, mus	XXY_XY, XYY_XY, X_XX, X_XXY, X_XY, XXY_XX, X_XXY, X_XY, XXY_XX
ENSG00000013375	PGM3	chr6	1	0.0217391	Ast24	ips	XYY_XY
ENSG00000013392	RWDD2A	chr6	4	0.0869565	Ast24, Viu23, Viu23, Viu23	nsc, blo, blo, mus	XYY_XY, X_XX, X_XXY, X_XXY
ENSG00000013441	CLK1	chr2	4	0.0869565	Ast24, Viu23, Viu23, Viu23	nsc, mus, mus, mus	XYY_XY, X_XXY, X_XY, XXY_XX
ENSG00000013503	POLR3B	chr12	6	0.130435	Ast23, Ast23, Ast24, Ast24, Ast24, Viu23	ips, ips, fib, ips, nsc, blo	XXY_XY, XXY_XY, XYY_XY, XYY_XY, XYY_XY, XXY_XX
ENSG00000013523	ANGEL1	chr14	4	0.0869565	Ast23, Ast24, Viu23, Win18	ips, nsc, fat, tes	XXY_XY, XYY_XY, XXY_XX, XXY_XY
ENSG00000013561	RNF14	chr5	2	0.0434783	Ast23, Viu23	ips, fat	XXY_XY, XXY_XX
ENSG00000013563	DNASE1L1	X_link	2	0.0434783	Ast24, Viu23	nsc, fat	XYY_XY, XXY_XX
ENSG00000013573	DDX11	chr12	2	0.0434783	Ast24, Ast24	ips, nsc	XYY_XY, XYY_XY
ENSG00000013583	HEBP1	chr12	4	0.0869565	Ast23, Ast24, Ast24, Liu23	ips, fib, nsc, lcl	XXY_XY, XYY_XY, XYY_XY, XXYY_XX
ENSG00000013588	GPRC5A	chr12	4	0.0869565	Ast24, Viu23, Viu23, Viu23	fib, mus, mus, mus	XYY_XY, X_XXY, X_XY, XXY_XX
ENSG00000013619	MAMLD1	X_link	4	0.0869565	Ast24, Ast24, Viu23, Viu23	fib, nsc, fat, fat	XYY_XY, XYY_XY, X_XXY, X_XY
ENSG00000013725	CD6	chr11	4	0.0869565	Viu23, Viu23, Viu23, Zha20	fat, fat, mus, pbm	X_XXY, XXY_XX, XXY_XX, X_XX
ENSG00000013810	TACC3	chr4	4	0.0869565	Ast24, Ast24, Viu23, Viu23	ips, nsc, fat, mus	XYY_XY, XYY_XY, XXY_XX, X_XY
ENSG00000014123	UFL1	chr6	6	0.130435	Ast23, Ast24, Ast24, Liu23, Viu23, Viu23	ips, ips, nsc, lcl, blo, fat	XXY_XY, XYY_XY, XYY_XY, XXYY_XYY, X_XXY, XXY_XX
ENSG00000014138	POLA2	chr11	3	0.0652174	Ast23, Ast24, Viu23	ips, nsc, blo	XXY_XY, XYY_XY, X_XX
ENSG00000014164	ZC3H3	chr8	3	0.0652174	Viu23, Viu23, Viu23	fat, fat, fat	X_XXY, X_XY, XXY_XX
ENSG00000014216	CAPN1	chr11	3	0.0652174	Ast24, Liu23, Viu23	nsc, lcl, fat	XYY_XY, XXYY_XX, XXY_XX
ENSG00000014257	ACP3	chr3	1	0.0217391	Ast24	ips	XYY_XY
ENSG00000014641	MDH1	chr2	3	0.0652174	Ast23, Viu23, Viu23	ips, fat, mus	XXY_XY, XXY_XX, XXY_XX
ENSG00000014824	SLC30A9	chr4	3	0.0652174	Ast23, Viu23, Viu23	ips, fat, mus	XXY_XY, XXY_XX, X_XXY
ENSG00000014914	MTMR11	chr1	2	0.0434783	Ast24, Zha20	nsc, pbm	XYY_XY, X_XX
ENSG00000014919	COX15	chr10	2	0.0434783	Ast23, Ast24	ips, nsc	XXY_XY, XYY_XY
ENSG00000015133	CCDC88C	chr14	1	0.0217391	Viu23	fat	X_XY
ENSG00000015153	YAF2	chr12	5	0.108696	Viu23, Viu23, Viu23, Viu23, Viu23	fat, fat, mus, mus, mus	X_XXY, XXY_XX, X_XXY, X_XY, XXY_XX
ENSG00000015171	ZMYND11	chr10	7	0.152174	Ast24, Viu23, Viu23, Viu23, Viu23, Viu23, Viu23	nsc, blo, blo, blo, blo, fat, mus	XYY_XY, X_XX, X_XXY, X_XY, XXY_XX, XXY_XX, X_XXY
ENSG00000015285	WAS	X_link	1	0.0217391	Viu23	fat	XXY_XX
ENSG00000015413	DPEP1	chr16	4	0.0869565	Ast23, Viu23, Viu23, Viu23	ips, mus, mus, mus	XXY_XY, X_XXY, X_XY, XXY_XX
ENSG00000015475	BID	chr22	4	0.0869565	Ast24, Viu23, Viu23, Viu23	nsc, blo, mus, mus	XYY_XY, X_XXY, X_XXY, XXY_XX
ENSG00000015479	MATR3	chr5	3	0.0652174	Ast23, Viu23, Viu23	ips, blo, fat	XXY_XY, X_XY, XXY_XX
ENSG00000015532	XYLT2	chr17	3	0.0652174	Ast24, Viu23, Viu23	ips, blo, fat	XYY_XY, X_XXY, XXY_XX
ENSG00000015568	RGPD5	chr2	7	0.152174	Viu23, Viu23, Viu23, Viu23, Viu23, Viu23, Zha20	blo, blo, fat, mus, mus, mus, pbm	X_XX, X_XXY, X_XXY, X_XXY, X_XY, XXY_XX, X_XX
ENSG00000015592	STMN4	chr8	1	0.0217391	Ast24	nsc	XYY_XY
ENSG00000015676	NUDCD3	chr7	6	0.130435	Ast24, Liu23, Viu23, Viu23, Viu23, Viu23	ips, lcl, blo, blo, mus, mus	XYY_XY, XXX_XX, X_XX, X_XXY, X_XXY, X_XY
ENSG00000016082	ISL1	chr5	2	0.0434783	Ast24, Wil22	nsc, tes	XYY_XY, XXY_XY
ENSG00000016391	CHDH	chr3	3	0.0652174	Ast23, Ast24, Ast24	ips, ips, nsc	XXY_XY, XYY_XY, XYY_XY
ENSG00000016402	IL20RA	chr6	4	0.0869565	Ast24, Ast24, Viu23, Viu23	fib, ips, mus, mus	XYY_XY, XYY_XY, X_XXY, XXY_XX
ENSG00000016864	GLT8D1	chr3	2	0.0434783	Ast24, Ast24	ips, nsc	XYY_XY, XYY_XY
ENSG00000017260	ATP2C1	chr3	2	0.0434783	Ast23, Ast24	ips, nsc	XXY_XY, XYY_XY
ENSG00000017427	IGF1	chr12	1	0.0217391	Viu23	blo	X_XX
ENSG00000017483	SLC38A5	X_link	3	0.0652174	Ast24, Ast24, Sun25	ips, nsc, pan	XYY_XY, XYY_XY, X_XY
ENSG00000017797	RALBP1	chr18	2	0.0434783	Ast24, Viu23	nsc, blo	XYY_XY, X_XX
ENSG00000018189	RUFY3	chr4	2	0.0434783	Ast24, Viu23	nsc, blo	XYY_XY, X_XXY
ENSG00000018236	CNTN1	chr12	4	0.0869565	Ast23, Ast24, Ast24, Ast24	ips, fib, ips, nsc	XXY_XY, XYY_XY, XYY_XY, XYY_XY
ENSG00000018280	SLC11A1	chr2	3	0.0652174	Viu23, Viu23, Zha20	blo, fat, pbm	X_XXY, XXY_XX, X_XX
ENSG00000018408	WWTR1	chr3	6	0.130435	Ast24, Ast24, Viu23, Viu23, Viu23, Viu23	fib, nsc, blo, fat, fat, fat	XYY_XY, XYY_XY, X_XY, X_XXY, X_XY, XXY_XX
ENSG00000018510	AGPS	chr2	5	0.108696	Ast24, Ast24, Viu23, Viu23, Viu23	ips, nsc, fat, fat, fat	XYY_XY, XYY_XY, X_XXY, X_XY, XXY_XX
ENSG00000018610	STEEP1	X_link	5	0.108696	Ast24, Viu23, Viu23, Viu23, Viu23	ips, fat, fat, fat, mus	XYY_XY, X_XXY, X_XY, XXY_XY, X_XY
ENSG00000018625	ATP1A2	chr1	8	0.173913	Ast23, Ast24, Ast24, Viu23, Viu23, Viu23, Viu23, Viu23	ips, ips, nsc, blo, blo, fat, fat, fat	XXY_XY, XYY_XY, XYY_XY, X_XXY, X_XY, X_XXY, X_XY, XXY_XX
ENSG00000018699	TTC27	chr2	4	0.0869565	Ast23, Ast24, Ast24, Ast24	ips, fib, ips, nsc	XXY_XY, XYY_XY, XYY_XY, XYY_XY
ENSG00000018869	ZNF582	chr19	2	0.0434783	Ast24, Liu23	nsc, lcl	XYY_XY, XXYY_XY
ENSG00000019144	PHLDB1	chr11	5	0.108696	Ast24, Viu23, Viu23, Viu23, Viu23	nsc, blo, blo, fat, fat	XYY_XY, X_XX, X_XXY, X_XY, XXY_XX
ENSG00000019186	CYP24A1	chr20	1	0.0217391	Ast24	fib	XYY_XY
ENSG00000019485	PRDM11	chr11	5	0.108696	Ast23, Ast24, Ast24, Viu23, Viu23	ips, ips, nsc, mus, mus	XXY_XY, XYY_XY, XYY_XY, X_XXY, XXY_XY
ENSG00000019505	SYT13	chr11	3	0.0652174	Ast24, Ast24, Viu23	ips, nsc, mus	XYY_XY, XYY_XY, X_XXY
ENSG00000019549	SNAI2	chr8	1	0.0217391	Viu23	fat	X_XXY
ENSG00000019582	CD74	chr5	2	0.0434783	Ast23, Viu23	ips, fat	XXY_XY, XXY_XX
ENSG00000019991	HGF	chr7	3	0.0652174	Liu23, Viu23, Viu23	lcl, mus, mus	XXY_XY, X_XXY, X_XY
ENSG00000019995	ZRANB1	chr10	2	0.0434783	Ast24, Viu23	ips, fat	XYY_XY, XXY_XX
ENSG00000020129	NCDN	chr1	7	0.152174	Ast24, Viu23, Viu23, Viu23, Viu23, Viu23, Viu23	ips, blo, blo, fat, fat, fat, mus	XYY_XY, X_XXY, X_XY, X_XXY, X_XY, XXY_XX, X_XXY
ENSG00000020181	ADGRA2	chr8	7	0.152174	Ast23, Ast24, Ast24, Viu23, Viu23, Viu23, Viu23	ips, ips, nsc, blo, blo, blo, fat	XXY_XY, XYY_XY, XYY_XY, X_XX, X_XXY, X_XY, XXY_XX
ENSG00000020256	ZFP64	chr20	5	0.108696	Ast24, Viu23, Viu23, Viu23, Viu23	nsc, blo, blo, blo, mus	XYY_XY, X_XXY, X_XY, XXY_XX, X_XXY
ENSG00000020426	MNAT1	chr14	3	0.0652174	Ast24, Ast24, Viu23	ips, nsc, blo	XYY_XY, XYY_XY, X_XXY
ENSG00000020577	SAMD4A	chr14	1	0.0217391	Ast24	ips	XYY_XY
ENSG00000020633	RUNX3	chr1	1	0.0217391	Ast24	fib	XYY_XY
ENSG00000020922	MRE11	chr11	5	0.108696	Ast24, Ast24, Viu23, Viu23, Viu23	ips, nsc, fat, fat, fat	XYY_XY, XYY_XY, X_XXY, X_XY, XXY_XX
ENSG00000021300	PLEKHB1	chr11	2	0.0434783	Ast23, Viu23	ips, fat	XXY_XY, X_XY
ENSG00000021355	SERPINB1	chr6	6	0.130435	Ast23, Ast24, Viu23, Viu23, Viu23, Zha20	ips, nsc, blo, mus, mus, pbm	XXY_XY, XYY_XY, X_XX, X_XXY, X_XY, X_XX
ENSG00000021574	SPAST	chr2	7	0.152174	Ast24, Ast24, Viu23, Viu23, Viu23, Viu23, Viu23	ips, nsc, blo, blo, fat, fat, fat	XYY_XY, XYY_XY, X_XX, X_XXY, X_XXY, X_XY, XXY_XX
ENSG00000021645	NRXN3	chr14	5	0.108696	Ast23, Ast23, Ast24, Viu23, Viu23	ips, ips, nsc, mus, mus	XXY_XY, XXY_XY, XYY_XY, X_XXY, X_XY
ENSG00000021762	OSBPL5	chr11	5	0.108696	Ast23, Ast24, Ast24, Viu23, Viu23	ips, ips, nsc, fat, mus	XXY_XY, XYY_XY, XYY_XY, XXY_XX, XXY_XX
ENSG00000021776	AQR	chr15	6	0.130435	Ast24, Ast24, Viu23, Viu23, Viu23, Viu23	fib, ips, fat, fat, fat, mus	XYY_XY, XYY_XY, X_XXY, X_XY, XXY_XX, X_XY
ENSG00000021826	CPS1	chr2	3	0.0652174	Ast24, Ast24, Viu23	ips, nsc, blo	XYY_XY, XYY_XY, X_XXY
ENSG00000022267	FHL1	X_link	6	0.130435	Ast23, Ast24, Sun25, Viu23, Viu23, Viu23	ips, ips, pan, blo, blo, mus	XXY_XY, XYY_XY, X_XY, X_XX, X_XXY, X_XXY
ENSG00000022277	RTF2	chr20	5	0.108696	Ast24, Viu23, Viu23, Viu23, Viu23	ips, blo, blo, blo, mus	XYY_XY, X_XX, X_XXY, X_XY, X_XY
ENSG00000022355	GABRA1	chr5	1	0.0217391	Win18	tes	XXY_XY
ENSG00000022556	NLRP2	chr19	9	0.195652	Ast23, Ast24, Ast24, Viu23, Viu23, Viu23, Viu23, Viu23, Zha20	ips, ips, nsc, blo, blo, blo, fat, fat, pbm	XXY_XY, XYY_XY, XYY_XY, X_XX, X_XXY, X_XY, X_XXY, X_XY, X_XX
ENSG00000022567	SLC45A4	chr8	6	0.130435	Ast24, Ast24, Viu23, Viu23, Viu23, Zha20	ips, nsc, blo, blo, blo, pbm	XYY_XY, XYY_XY, X_XXY, X_XY, XXY_XX, XXY_XY
ENSG00000022840	RNF10	chr12	1	0.0217391	Ast24	ips	XYY_XY
ENSG00000022976	ZNF839	chr14	5	0.108696	Viu23, Viu23, Viu23, Viu23, Viu23	blo, blo, fat, fat, mus	X_XXY, X_XY, X_XXY, X_XY, X_XXY
ENSG00000023041	ZDHHC6	chr10	3	0.0652174	Ast24, Viu23, Zha20	ips, fat, pbm	XYY_XY, X_XY, X_XX
ENSG00000023171	GRAMD1B	chr11	4	0.0869565	Ast24, Ast24, Ast24, Viu23	fib, ips, nsc, fat	XYY_XY, XYY_XY, XYY_XY, XXY_XX
ENSG00000023191	RNH1	chr11	4	0.0869565	Ast24, Ast24, Viu23, Viu23	fib, nsc, fat, fat	XYY_XY, XYY_XY, X_XXY, XXY_XX
ENSG00000023228	NDUFS1	chr2	2	0.0434783	Ast24, Viu23	ips, mus	XYY_XY, XXY_XX
ENSG00000023287	RB1CC1	chr8	4	0.0869565	Ast23, Viu23, Viu23, Viu23	ips, blo, blo, blo	XXY_XY, X_XX, X_XXY, X_XY
ENSG00000023330	ALAS1	chr3	3	0.0652174	Ast24, Ast24, Viu23	fib, ips, blo	XYY_XY, XYY_XY, X_XXY
ENSG00000023445	BIRC3	chr11	1	0.0217391	Ast24	fib	XYY_XY
ENSG00000023516	AKAP11	chr13	5	0.108696	Ast24, Viu23, Viu23, Viu23, Viu23	nsc, fat, fat, mus, mus	XYY_XY, X_XY, XXY_XX, X_XXY, XXY_XX
ENSG00000023572	GLRX2	chr1	2	0.0434783	Viu23, Viu23	mus, mus	X_XXY, X_XY
ENSG00000023608	SNAPC1	chr14	3	0.0652174	Ast23, Ast24, Viu23	ips, nsc, fat	XXY_XY, XYY_XY, XXY_XX
ENSG00000023697	DERA	chr12	5	0.108696	Ast24, Viu23, Viu23, Viu23, Viu23	nsc, blo, fat, fat, fat	XYY_XY, X_XX, X_XXY, X_XY, XXY_XX
ENSG00000023734	STRAP	chr12	4	0.0869565	Ast24, Ast24, Viu23, Viu23	ips, nsc, fat, mus	XYY_XY, XYY_XY, XXY_XX, X_XXY
ENSG00000023839	ABCC2	chr10	3	0.0652174	Viu23, Viu23, Viu23	fat, mus, mus	XXY_XX, X_XXY, X_XY
ENSG00000023892	DEF6	chr6	1	0.0217391	Ast24	ips	XYY_XY
ENSG00000023902	PLEKHO1	chr1	6	0.130435	Ast24, Ast24, Viu23, Viu23, Viu23, Viu23	ips, nsc, blo, mus, mus, mus	XYY_XY, XYY_XY, X_XXY, X_XXY, X_XY, XXY_XX
ENSG00000023909	GCLM	chr1	3	0.0652174	Ast24, Ast24, Viu23	fib, nsc, fat	XYY_XY, XYY_XY, XXY_XX
ENSG00000024048	UBR2	chr6	6	0.130435	Ast23, Ast24, Viu23, Viu23, Viu23, Zha20	ips, nsc, blo, blo, blo, pbm	XXY_XY, XYY_XY, X_XX, X_XXY, X_XY, X_XX
ENSG00000024422	EHD2	chr19	6	0.130435	Ast23, Ast24, Viu23, Viu23, Viu23, Viu23	ips, nsc, blo, blo, blo, fat	XXY_XY, XYY_XY, X_XX, X_XXY, XXY_XY, XXY_XX
ENSG00000024526	DEPDC1	chr1	2	0.0434783	Ast23, Ast24	ips, nsc	XXY_XY, XYY_XY
ENSG00000024862	CCDC28A	chr6	10	0.217391	Ast23, Ast24, Viu23, Viu23, Viu23, Viu23, Viu23, Viu23, Viu23, Viu23	ips, nsc, blo, blo, blo, fat, fat, mus, mus, mus	XXY_XY, XYY_XY, X_XX, X_XXY, X_XY, X_XX, X_XXY, X_XX, X_XXY, X_XY
ENSG00000025039	RRAGD	chr6	7	0.152174	Ast24, Ast24, Liu23, Liu23, Viu23, Viu23, Viu23	ips, nsc, lcl, lcl, blo, blo, blo	XYY_XY, XYY_XY, XXYY_XX, XXYY_XY, X_XX, X_XXY, X_XY
ENSG00000025156	HSF2	chr6	6	0.130435	Ast23, Ast24, Viu23, Viu23, Viu23, Viu23	ips, nsc, blo, blo, blo, fat	XXY_XY, XYY_XY, X_XX, X_XXY, X_XY, XXY_XX
ENSG00000025293	PHF20	chr20	8	0.173913	Ast24, Ast24, Viu23, Viu23, Viu23, Viu23, Viu23, Viu23	ips, nsc, fat, fat, fat, mus, mus, mus	XYY_XY, XYY_XY, X_XXY, X_XY, XXY_XX, X_XXY, X_XY, XXY_XX
ENSG00000025423	HSD17B6	chr12	2	0.0434783	Ast23, Ast23	ips, ips	XXY_XY, XXY_XY
ENSG00000025434	NR1H3	chr11	5	0.108696	Ast24, Viu23, Viu23, Viu23, Viu23	nsc, fat, mus, mus, mus	XYY_XY, X_XY, X_XXY, X_XY, XXY_XX
ENSG00000025708	TYMP	chr22	3	0.0652174	Viu23, Viu23, Viu23	blo, blo, blo	X_XX, X_XXY, X_XY
ENSG00000025770	NCAPH2	chr22	3	0.0652174	Ast23, Ast24, Zha20	ips, nsc, pbm	XXY_XY, XYY_XY, X_XX
ENSG00000025772	TOMM34	chr20	2	0.0434783	Ast24, Viu23	nsc, blo	XYY_XY, X_XY
ENSG00000025800	KPNA6	chr1	5	0.108696	Ast24, Viu23, Viu23, Viu23, Viu23	nsc, fat, mus, mus, mus	XYY_XY, XXY_XX, X_XXY, X_XY, XXY_XX
ENSG00000026025	VIM	chr10	2	0.0434783	Viu23, Viu23	blo, mus	X_XXY, X_XXY
ENSG00000026103	FAS	chr10	3	0.0652174	Ast24, Ast24, Viu23	fib, ips, fat	XYY_XY, XYY_XY, XXY_XX
ENSG00000026297	RNASET2	chr6	3	0.0652174	Ast23, Ast24, Ast24	ips, ips, nsc	XXY_XY, XYY_XY, XYY_XY
ENSG00000026508	CD44	chr11	5	0.108696	Ast23, Liu23, Liu23, Viu23, Viu23	ips, lcl, lcl, fat, fat	XXY_XY, XXYY_XX, XXYY_XY, X_XXY, X_XY
ENSG00000026559	KCNG1	chr20	3	0.0652174	Ast24, Ast24, Viu23	fib, nsc, blo	XYY_XY, XYY_XY, X_XXY
ENSG00000026652	AGPAT4	chr6	6	0.130435	Ast24, Ast24, Liu23, Viu23, Viu23, Viu23	ips, nsc, lcl, blo, fat, mus	XYY_XY, XYY_XY, XXX_XY, X_XXY, XXY_XX, X_XXY
ENSG00000026950	BTN3A1	chr6	9	0.195652	Ast23, Ast24, Viu23, Viu23, Viu23, Viu23, Viu23, Viu23, Viu23	ips, ips, blo, blo, fat, fat, mus, mus, mus	XXY_XY, XYY_XY, X_XXY, X_XY, X_XXY, X_XY, X_XX, X_XXY, X_XY
ENSG00000027001	MIPEP	chr13	5	0.108696	Ast24, Liu23, Viu23, Viu23, Viu23	ips, lcl, blo, blo, blo	XYY_XY, XXX_XY, X_XX, X_XXY, X_XY
ENSG00000027075	PRKCH	chr14	1	0.0217391	Ast24	ips	XYY_XY
ENSG00000027644	INSRR	chr1	1	0.0217391	Wil22	tes	XXY_XY
ENSG00000027697	IFNGR1	chr6	4	0.0869565	Ast23, Ast24, Viu23, Viu23	ips, nsc, blo, fat	XXY_XY, XYY_XY, X_XX, XXY_XX
ENSG00000027847	B4GALT7	chr5	3	0.0652174	Ast24, Viu23, Viu23	ips, blo, mus	XYY_XY, X_XXY, X_XXY
ENSG00000027869	SH2D2A	chr1	1	0.0217391	Viu23	mus	X_XY
ENSG00000028116	VRK2	chr2	8	0.173913	Ast24, Ast24, Viu23, Viu23, Viu23, Viu23, Viu23, Viu23	ips, nsc, blo, fat, mus, mus, mus, mus	XYY_XY, XYY_XY, X_XX, XXY_XX, X_XXY, X_XY, XXY_XX, XXY_XY
ENSG00000028137	TNFRSF1B	chr1	5	0.108696	Ast23, Ast24, Ast24, Viu23, Viu23	ips, fib, ips, blo, fat	XXY_XY, XYY_XY, XYY_XY, X_XXY, XXY_XX
ENSG00000028203	VEZT	chr12	5	0.108696	Liu23, Viu23, Viu23, Viu23, Viu23	lcl, fat, mus, mus, mus	XXYY_XY, XXY_XX, X_XXY, X_XY, XXY_XX
ENSG00000028277	POU2F2	chr19	4	0.0869565	Ast23, Ast24, Ast24, Viu23	ips, fib, ips, mus	XXY_XY, XYY_XY, XYY_XY, X_XXY
ENSG00000028310	BRD9	chr5	2	0.0434783	Ast23, Ast24	ips, nsc	XXY_XY, XYY_XY
ENSG00000028528	SNX1	chr15	6	0.130435	Ast24, Ast24, Viu23, Viu23, Viu23, Viu23	ips, nsc, blo, mus, mus, mus	XYY_XY, XYY_XY, X_XXY, X_XXY, X_XY, XXY_XX
ENSG00000028839	TBPL1	chr6	1	0.0217391	Ast24	ips	XYY_XY
ENSG00000029153	BMAL2	chr12	4	0.0869565	Ast24, Viu23, Viu23, Viu23	nsc, blo, mus, mus	XYY_XY, X_XX, X_XXY, X_XY
ENSG00000029363	BCLAF1	chr6	5	0.108696	Ast23, Ast24, Viu23, Viu23, Viu23	ips, ips, fat, mus, mus	XXY_XY, XYY_XY, X_XY, X_XXY, XXY_XX
ENSG00000029364	SLC39A9	chr14	6	0.130435	Ast24, Viu23, Viu23, Viu23, Viu23, Viu23	nsc, fat, fat, fat, mus, mus	XYY_XY, X_XXY, X_XY, XXY_XX, X_XXY, X_XY
ENSG00000029534	ANK1	chr8	2	0.0434783	Ast24, Viu23	nsc, fat	XYY_XY, XXY_XX
ENSG00000029639	TFB1M	chr6	2	0.0434783	Ast24, Ast24	ips, nsc	XYY_XY, XYY_XY
ENSG00000029725	RABEP1	chr17	6	0.130435	Ast24, Ast24, Viu23, Viu23, Viu23, Viu23	ips, nsc, blo, mus, mus, mus	XYY_XY, XYY_XY, X_XXY, X_XXY, X_XY, XXY_XX
ENSG00000029993	HMGB3	X_link	3	0.0652174	Ast24, Ast24, Viu23	ips, nsc, mus	XYY_XY, XYY_XY, XXY_XX
ENSG00000030066	NUP160	chr11	2	0.0434783	Ast24, Viu23	nsc, fat	XYY_XY, X_XY
ENSG00000030110	BAK1	chr6	5	0.108696	Ast24, Ast24, Viu23, Viu23, Viu23	ips, nsc, blo, mus, mus	XYY_XY, XYY_XY, X_XXY, X_XXY, X_XY
ENSG00000030419	IKZF2	chr2	6	0.130435	Ast24, Ast24, Ast24, Viu23, Viu23, Viu23	fib, ips, nsc, fat, mus, mus	XYY_XY, XYY_XY, XYY_XY, XXY_XX, X_XXY, X_XY
ENSG00000030582	GRN	chr17	4	0.0869565	Ast24, Viu23, Viu23, Viu23	nsc, blo, blo, fat	XYY_XY, X_XX, X_XXY, XXY_XX
ENSG00000031003	FAM13B	chr5	6	0.130435	Ast24, Ast24, Viu23, Viu23, Viu23, Viu23	fib, nsc, fat, fat, mus, mus	XYY_XY, XYY_XY, X_XXY, XXY_XX, X_XXY, X_XY
ENSG00000031081	ARHGAP31	chr3	2	0.0434783	Ast24, Viu23	nsc, blo	XYY_XY, X_XXY
ENSG00000031691	CENPQ	chr6	5	0.108696	Ast23, Ast24, Ast24, Ast24, Viu23	ips, fib, ips, nsc, mus	XXY_XY, XYY_XY, XYY_XY, XYY_XY, X_XXY
ENSG00000031698	SARS1	chr1	8	0.173913	Ast23, Ast24, Viu23, Viu23, Viu23, Viu23, Viu23, Viu23	ips, nsc, blo, fat, fat, mus, mus, mus	XXY_XY, XYY_XY, X_XY, X_XY, XXY_XX, X_XXY, X_XY, XXY_XX
ENSG00000031823	RANBP3	chr19	2	0.0434783	Ast24, Viu23	nsc, fat	XYY_XY, X_XXY
ENSG00000032219	ARID4A	chr14	1	0.0217391	Viu23	blo	X_XX
ENSG00000032389	EIPR1	chr2	4	0.0869565	Viu23, Viu23, Viu23, Win18	mus, mus, mus, tes	X_XXY, X_XY, XXY_XX, XXY_XY
ENSG00000032444	PNPLA6	chr19	2	0.0434783	Viu23, Viu23	fat, fat	X_XXY, XXY_XX
ENSG00000032742	IFT88	chr13	5	0.108696	Ast23, Ast24, Ast24, Viu23, Viu23	ips, ips, nsc, blo, fat	XXY_XY, XYY_XY, XYY_XY, X_XXY, X_XXY
ENSG00000033011	ALG1	chr16	3	0.0652174	Ast24, Viu23, Viu23	ips, fat, mus	XYY_XY, XXY_XX, X_XY
ENSG00000033030	ZCCHC8	chr12	3	0.0652174	Ast24, Viu23, Viu23	nsc, mus, mus	XYY_XY, X_XXY, X_XY
ENSG00000033050	ABCF2	chr7	2	0.0434783	Ast24, Viu23	ips, blo	XYY_XY, X_XY
ENSG00000033100	CHPF2	chr7	4	0.0869565	Ast23, Ast23, Ast24, Ast24	ips, ips, ips, nsc	XXY_XY, XXY_XY, XYY_XY, XYY_XY
ENSG00000033122	LRRC7	chr1	3	0.0652174	Ast24, Ast24, Wil22	ips, nsc, tes	XYY_XY, XYY_XY, XXY_XY
ENSG00000033170	FUT8	chr14	5	0.108696	Ast24, Ast24, Liu23, Liu23, Liu23	ips, nsc, lcl, lcl, lcl	XYY_XY, XYY_XY, XXY_XY, XXYY_XX, XXYY_XY
ENSG00000033178	UBA6	chr4	2	0.0434783	Ast23, Sun25	ips, kid	XXY_XY, X_XY
ENSG00000033327	GAB2	chr11	6	0.130435	Ast24, Ast24, Liu23, Viu23, Viu23, Viu23	fib, nsc, lcl, blo, blo, fat	XYY_XY, XYY_XY, XXY_XY, X_XXY, X_XY, X_XXY
ENSG00000033627	ATP6V0A1	chr17	4	0.0869565	Ast24, Viu23, Viu23, Viu23	nsc, blo, blo, blo	XYY_XY, X_XXY, X_XY, XXY_XX
ENSG00000033800	PIAS1	chr15	7	0.152174	Viu23, Viu23, Viu23, Viu23, Viu23, Viu23, Viu23	blo, fat, fat, fat, mus, mus, mus	X_XXY, X_XXY, X_XY, XXY_XX, X_XXY, X_XY, XXY_XX
ENSG00000033867	SLC4A7	chr3	5	0.108696	Ast23, Liu23, Viu23, Viu23, Viu23	ips, lcl, blo, blo, fat	XXY_XY, XXYY_XY, X_XX, X_XXY, X_XXY
ENSG00000034053	APBA2	chr15	8	0.173913	Ast24, Ast24, Sun25, Viu23, Viu23, Viu23, Zha20, Zha20	fib, nsc, pan, blo, blo, fat, pbm, pbm	XYY_XY, XYY_XY, X_XX, X_XX, X_XXY, X_XXY, X_XX, XXY_XY
ENSG00000034152	MAP2K3	chr17	5	0.108696	Ast24, Ast24, Viu23, Viu23, Viu23	fib, nsc, blo, mus, mus	XYY_XY, XYY_XY, X_XY, X_XXY, X_XY
ENSG00000034239	CLXN	chr8	1	0.0217391	Ast24	nsc	XYY_XY
ENSG00000034533	ASTE1	chr3	4	0.0869565	Ast23, Ast24, Ast24, Viu23	ips, ips, nsc, fat	XXY_XY, XYY_XY, XYY_XY, X_XY
ENSG00000034677	RNF19A	chr8	6	0.130435	Ast24, Viu23, Viu23, Viu23, Viu23, Viu23	nsc, fat, fat, fat, mus, mus	XYY_XY, X_XXY, X_XY, XXY_XX, X_XXY, XXY_XX
ENSG00000034693	PEX3	chr6	1	0.0217391	Ast24	ips	XYY_XY
ENSG00000034713	GABARAPL2	chr16	4	0.0869565	Ast23, Viu23, Viu23, Zha20	ips, blo, blo, pbm	XXY_XY, X_XXY, X_XY, XXY_XY
ENSG00000035115	SH3YL1	chr2	4	0.0869565	Ast23, Ast24, Ast24, Viu23	ips, ips, nsc, blo	XXY_XY, XYY_XY, XYY_XY, X_XXY
ENSG00000035141	FAM136A	chr2	3	0.0652174	Ast24, Ast24, Viu23	ips, nsc, blo	XYY_XY, XYY_XY, X_XXY
ENSG00000035403	VCL	chr10	5	0.108696	Viu23, Viu23, Viu23, Zha20, Zha20	blo, blo, mus, pbm, pbm	X_XX, X_XXY, X_XXY, X_XX, XXY_XY
ENSG00000035499	DEPDC1B	chr5	4	0.0869565	Ast24, Viu23, Viu23, Wil22	nsc, fat, fat, tes	XYY_XY, X_XXY, X_XY, XXY_XY
ENSG00000035664	DAPK2	chr15	6	0.130435	Ast23, Ast23, Ast24, Ast24, Viu23, Viu23	ips, ips, ips, nsc, blo, fat	XXY_XY, XXY_XY, XYY_XY, XYY_XY, X_XXY, X_XXY
ENSG00000035681	NSMAF	chr8	9	0.195652	Ast24, Ast24, Viu23, Viu23, Viu23, Viu23, Viu23, Viu23, Zha20	ips, nsc, blo, fat, fat, fat, mus, mus, pbm	XYY_XY, XYY_XY, X_XXY, X_XXY, X_XY, XXY_XX, X_XXY, X_XY, XXY_XY
ENSG00000035687	ADSS2	chr1	2	0.0434783	Ast24, Viu23	nsc, fat	XYY_XY, XXY_XX
ENSG00000035720	STAP1	chr4	3	0.0652174	Viu23, Viu23, Viu23	blo, fat, fat	X_XXY, X_XXY, X_XY
ENSG00000035862	TIMP2	chr17	8	0.173913	Ast23, Ast24, Ast24, Ast24, Viu23, Viu23, Viu23, Viu23	ips, fib, ips, nsc, blo, blo, fat, fat	XXY_XY, XYY_XY, XYY_XY, XYY_XY, X_XXY, X_XY, X_XXY, XXY_XX
ENSG00000035928	RFC1	chr4	1	0.0217391	Ast24	nsc	XYY_XY
ENSG00000036054	TBC1D23	chr3	6	0.130435	Ast23, Ast24, Ast24, Viu23, Viu23, Viu23	ips, ips, nsc, fat, fat, fat	XXY_XY, XYY_XY, XYY_XY, X_XXY, X_XY, XXY_XX
ENSG00000036257	CUL3	chr2	9	0.195652	Ast24, Ast24, Viu23, Viu23, Viu23, Viu23, Viu23, Viu23, Viu23	ips, nsc, blo, blo, blo, fat, mus, mus, mus	XYY_XY, XYY_XY, X_XX, X_XXY, X_XY, XXY_XX, X_XXY, X_XY, XXY_XX
ENSG00000036448	MYOM2	chr8	4	0.0869565	Ast24, Viu23, Viu23, Viu23	fib, blo, blo, blo	XYY_XY, X_XX, X_XXY, XXY_XY
ENSG00000036530	CYP46A1	chr14	1	0.0217391	Ast24	nsc	XYY_XY
ENSG00000036549	ZZZ3	chr1	2	0.0434783	Viu23, Viu23	fat, mus	XXY_XX, X_XXY
ENSG00000036672	USP2	chr11	2	0.0434783	Ast24, Wil22	nsc, tes	XYY_XY, XXY_XY
ENSG00000036828	CASR	chr3	1	0.0217391	Viu23	fat	XXY_XX
ENSG00000037042	TUBG2	chr17	7	0.152174	Ast23, Ast23, Ast24, Ast24, Viu23, Viu23, Viu23	ips, ips, ips, nsc, fat, fat, fat	XXY_XY, XXY_XY, XYY_XY, XYY_XY, X_XXY, X_XY, XXY_XX
ENSG00000037241	RPL26L1	chr5	1	0.0217391	Ast24	ips	XYY_XY
ENSG00000037280	FLT4	chr5	4	0.0869565	Ast24, Ast24, Viu23, Viu23	ips, nsc, blo, fat	XYY_XY, XYY_XY, X_XX, XXY_XX
ENSG00000037474	NSUN2	chr5	5	0.108696	Ast24, Liu23, Liu23, Viu23, Viu23	nsc, lcl, lcl, blo, fat	XYY_XY, XXYY_XY, XXYY_XYY, X_XXY, X_XY
ENSG00000037637	FBXO42	chr1	2	0.0434783	Ast24, Viu23	ips, fat	XYY_XY, X_XXY
ENSG00000037749	MFAP3	chr5	5	0.108696	Ast24, Viu23, Viu23, Viu23, Viu23	nsc, fat, fat, fat, mus	XYY_XY, X_XXY, X_XY, XXY_XX, X_XXY
ENSG00000037757	MRI1	chr19	4	0.0869565	Viu23, Viu23, Viu23, Viu23	blo, fat, fat, fat	X_XX, X_XXY, X_XY, XXY_XX
ENSG00000037897	METTL1	chr12	3	0.0652174	Ast23, Ast24, Ast24	ips, ips, nsc	XXY_XY, XYY_XY, XYY_XY
ENSG00000038002	AGA	chr4	4	0.0869565	Ast23, Ast24, Viu23, Viu23	ips, nsc, fat, mus	XXY_XY, XYY_XY, XXY_XX, X_XXY
ENSG00000038210	PI4K2B	chr4	3	0.0652174	Ast23, Ast24, Viu23	ips, nsc, fat	XXY_XY, XYY_XY, XXY_XX
ENSG00000038219	BOD1L1	chr4	3	0.0652174	Ast24, Viu23, Viu23	ips, fat, fat	XYY_XY, X_XXY, X_XY
ENSG00000038274	MAT2B	chr5	4	0.0869565	Ast24, Viu23, Viu23, Viu23	nsc, blo, fat, mus	XYY_XY, X_XX, XXY_XX, XXY_XX
ENSG00000038295	TLL1	chr4	3	0.0652174	Ast24, Viu23, Viu23	nsc, fat, mus	XYY_XY, X_XXY, X_XXY
ENSG00000038382	TRIO	chr5	5	0.108696	Ast24, Ast24, Viu23, Viu23, Viu23	ips, nsc, blo, blo, fat	XYY_XY, XYY_XY, X_XX, X_XXY, XXY_XX
ENSG00000038427	VCAN	chr5	5	0.108696	Ast23, Ast24, Viu23, Wil22, Zha20	ips, nsc, fat, tes, pbm	XXY_XY, XYY_XY, X_XY, XXY_XY, X_XX
ENSG00000038532	CLEC16A	chr16	2	0.0434783	Ast23, Ast24	ips, nsc	XXY_XY, XYY_XY
ENSG00000039068	CDH1	chr16	10	0.217391	Ast23, Ast24, Ast24, Liu23, Liu23, Viu23, Viu23, Viu23, Viu23, Viu23	ips, fib, ips, lcl, lcl, fat, fat, mus, mus, mus	XXY_XY, XYY_XY, XYY_XY, XXYY_XX, XXYY_XY, X_XY, XXY_XY, X_XXY, X_XY, XXY_XX
ENSG00000039123	MTREX	chr5	5	0.108696	Ast23, Ast24, Ast24, Viu23, Viu23	ips, ips, nsc, fat, fat	XXY_XY, XYY_XY, XYY_XY, X_XY, XXY_XX
ENSG00000039139	DNAH5	chr5	4	0.0869565	Ast23, Ast23, Ast24, Ast24	ips, ips, fib, ips	XXY_XY, XXY_XY, XYY_XY, XYY_XY
ENSG00000039319	ZFYVE16	chr5	6	0.130435	Ast23, Ast24, Viu23, Viu23, Viu23, Zha20	ips, ips, blo, blo, blo, pbm	XXY_XY, XYY_XY, X_XX, X_XXY, X_XY, X_XX
ENSG00000039523	RIPOR1	chr16	3	0.0652174	Ast23, Ast23, Ast24	ips, ips, fib	XXY_XY, XXY_XY, XYY_XY
ENSG00000039537	C6	chr5	1	0.0217391	Ast24	nsc	XYY_XY
ENSG00000039560	RAI14	chr5	1	0.0217391	Ast24	fib	XYY_XY
ENSG00000039650	PNKP	chr19	5	0.108696	Viu23, Viu23, Viu23, Viu23, Viu23	fat, fat, fat, mus, mus	X_XXY, X_XY, XXY_XX, X_XXY, X_XY
ENSG00000039987	BEST2	chr19	2	0.0434783	Ast23, Ast24	ips, ips	XXY_XY, XYY_XY
ENSG00000040199	PHLPP2	chr16	8	0.173913	Ast23, Ast24, Ast24, Ast24, Viu23, Viu23, Win18, Zha20	ips, fib, ips, nsc, fat, mus, tes, pbm	XXY_XY, XYY_XY, XYY_XY, XYY_XY, X_XXY, X_XXY, XXY_XY, X_XX
ENSG00000040275	SPDL1	chr5	4	0.0869565	Ast23, Ast24, Ast24, Viu23	ips, ips, nsc, blo	XXY_XY, XYY_XY, XYY_XY, X_XXY
ENSG00000040341	STAU2	chr8	1	0.0217391	Viu23	fat	XXY_XX
ENSG00000040487	SLC66A1	chr1	3	0.0652174	Ast24, Viu23, Viu23	ips, fat, mus	XYY_XY, XXY_XX, X_XXY
ENSG00000040531	CTNS	chr17	2	0.0434783	Ast24, Zha20	nsc, pbm	XYY_XY, X_XX
ENSG00000040608	RTN4R	chr22	3	0.0652174	Ast24, Ast24, Viu23	ips, nsc, fat	XYY_XY, XYY_XY, XXY_XX
ENSG00000040633	PHF23	chr17	7	0.152174	Ast23, Ast24, Viu23, Viu23, Viu23, Viu23, Viu23	ips, ips, blo, fat, fat, mus, mus	XXY_XY, XYY_XY, X_XXY, X_XXY, XXY_XX, X_XXY, X_XY
ENSG00000040731	CDH10	chr5	1	0.0217391	Ast24	nsc	XYY_XY
ENSG00000040933	INPP4A	chr2	2	0.0434783	Ast24, Viu23	ips, blo	XYY_XY, XXY_XX
ENSG00000041353	RAB27B	chr18	1	0.0217391	Viu23	blo	X_XX
ENSG00000041357	PSMA4	chr15	3	0.0652174	Ast24, Ast24, Viu23	ips, nsc, blo	XYY_XY, XYY_XY, X_XX
ENSG00000041515	MYO16	chr13	2	0.0434783	Ast24, Viu23	nsc, blo	XYY_XY, X_XXY
ENSG00000041802	LSG1	chr3	2	0.0434783	Ast23, Ast24	ips, ips	XXY_XY, XYY_XY
ENSG00000041880	PARP3	chr3	5	0.108696	Ast24, Viu23, Viu23, Viu23, Viu23	fib, blo, fat, fat, fat	XYY_XY, X_XY, X_XXY, X_XY, XXY_XX
ENSG00000041982	TNC	chr9	3	0.0652174	Ast23, Ast23, Ast24	ips, ips, fib	XXY_XY, XXY_XY, XYY_XY
ENSG00000041988	THAP3	chr1	6	0.130435	Ast23, Ast24, Ast24, Viu23, Viu23, Viu23	ips, ips, nsc, blo, fat, fat	XXY_XY, XYY_XY, XYY_XY, X_XX, X_XY, XXY_XX
ENSG00000042062	RIPOR3	chr20	3	0.0652174	Ast23, Ast24, Ast24	ips, fib, ips	XXY_XY, XYY_XY, XYY_XY
ENSG00000042088	TDP1	chr14	4	0.0869565	Ast24, Viu23, Viu23, Zha20	nsc, fat, fat, pbm	XYY_XY, X_XY, XXY_XX, X_XX
ENSG00000042286	AIFM2	chr10	5	0.108696	Ast24, Ast24, Viu23, Viu23, Zha20	ips, nsc, blo, mus, pbm	XYY_XY, XYY_XY, X_XX, X_XXY, X_XX
ENSG00000042317	SPATA7	chr14	2	0.0434783	Ast24, Viu23	nsc, blo	XYY_XY, X_XX
ENSG00000042429	MED17	chr11	8	0.173913	Ast23, Ast24, Ast24, Viu23, Viu23, Viu23, Viu23, Viu23	ips, ips, nsc, fat, fat, fat, mus, mus	XXY_XY, XYY_XY, XYY_XY, X_XXY, X_XY, XXY_XX, X_XXY, XXY_XX
ENSG00000042445	RETSAT	chr2	3	0.0652174	Ast23, Ast23, Ast24	ips, ips, ips	XXY_XY, XXY_XY, XYY_XY
ENSG00000042493	CAPG	chr2	1	0.0217391	Ast24	nsc	XYY_XY
ENSG00000042753	AP2S1	chr19	1	0.0217391	Liu23	lcl	XXYY_XX
ENSG00000042980	ADAM28	chr8	3	0.0652174	Ast24, Viu23, Viu23	ips, mus, mus	XYY_XY, X_XXY, X_XY
ENSG00000043039	BARX2	chr11	1	0.0217391	Wil22	tes	XXY_XY
ENSG00000043093	DCUN1D1	chr3	1	0.0217391	Viu23	fat	XXY_XX
ENSG00000043143	JADE2	chr5	7	0.152174	Ast23, Ast23, Ast24, Ast24, Viu23, Viu23, Win18	ips, ips, fib, ips, blo, fat, tes	XXY_XY, XXY_XY, XYY_XY, XYY_XY, X_XX, XXY_XX, XXY_XY
ENSG00000043355	ZIC2	chr13	2	0.0434783	Ast24, Ast24	ips, nsc	XYY_XY, XYY_XY
ENSG00000043462	LCP2	chr5	1	0.0217391	Viu23	mus	X_XXY
ENSG00000043514	TRIT1	chr1	1	0.0217391	Ast24	nsc	XYY_XY
ENSG00000043591	ADRB1	chr10	4	0.0869565	Viu23, Viu23, Viu23, Viu23	blo, blo, blo, mus	X_XX, X_XXY, X_XY, X_XY
ENSG00000044090	CUL7	chr6	2	0.0434783	Ast23, Ast24	ips, nsc	XXY_XY, XYY_XY
ENSG00000044115	CTNNA1	chr5	4	0.0869565	Ast24, Ast24, Viu23, Viu23	ips, nsc, mus, mus	XYY_XY, XYY_XY, X_XXY, X_XY
ENSG00000044446	PHKA2	X_link	7	0.152174	Ast24, Viu23, Viu23, Viu23, Viu23, Viu23, Viu23	nsc, fat, fat, fat, mus, mus, mus	XYY_XY, X_XXY, X_XY, XXY_XX, X_XXY, X_XY, XXY_XX
ENSG00000044459	CNTLN	chr9	3	0.0652174	Viu23, Viu23, Zha20	blo, blo, pbm	X_XX, X_XXY, X_XX
ENSG00000044524	EPHA3	chr3	2	0.0434783	Ast24, Ast24	fib, nsc	XYY_XY, XYY_XY
ENSG00000044574	HSPA5	chr9	2	0.0434783	Ast24, Viu23	ips, mus	XYY_XY, XXY_XX
ENSG00000046604	DSG2	chr18	2	0.0434783	Ast24, Viu23	ips, mus	XYY_XY, X_XXY
ENSG00000046647	GEMIN8	X_link	2	0.0434783	Ast23, Ast24	ips, nsc	XXY_XY, XYY_XY
ENSG00000046651	OFD1	X_link	4	0.0869565	Ast24, Viu23, Viu23, Viu23	nsc, blo, blo, mus	XYY_XY, X_XX, X_XXY, X_XXY
ENSG00000046653	GPM6B	X_link	4	0.0869565	Ast23, Ast23, Ast24, Ast24	ips, ips, ips, nsc	XXY_XY, XXY_XY, XYY_XY, XYY_XY
ENSG00000046889	PREX2	chr8	1	0.0217391	Ast24	nsc	XYY_XY
ENSG00000047056	WDR37	chr10	3	0.0652174	Ast24, Ast24, Viu23	ips, nsc, blo	XYY_XY, XYY_XY, X_XXY
ENSG00000047188	YTHDC2	chr5	6	0.130435	Ast23, Ast23, Ast24, Viu23, Viu23, Viu23	ips, ips, nsc, blo, fat, fat	XXY_XY, XXY_XY, XYY_XY, X_XXY, X_XXY, XXY_XX
ENSG00000047230	CTPS2	X_link	5	0.108696	Ast24, Viu23, Viu23, Viu23, Viu23	ips, blo, blo, blo, blo	XYY_XY, X_XX, X_XXY, X_XY, XXY_XX
ENSG00000047249	ATP6V1H	chr8	7	0.152174	Ast23, Ast24, Ast24, Viu23, Viu23, Viu23, Viu23	ips, ips, nsc, fat, mus, mus, mus	XXY_XY, XYY_XY, XYY_XY, X_XY, X_XXY, X_XY, XXY_XX
ENSG00000047315	POLR2B	chr4	5	0.108696	Ast24, Viu23, Viu23, Viu23, Viu23	ips, blo, blo, fat, mus	XYY_XY, X_XY, XXY_XX, XXY_XX, X_XXY
ENSG00000047346	ATOSA	chr15	4	0.0869565	Ast23, Ast24, Ast24, Zha20	ips, ips, nsc, pbm	XXY_XY, XYY_XY, XYY_XY, X_XX
ENSG00000047365	ARAP2	chr4	3	0.0652174	Ast23, Ast23, Viu23	ips, ips, fat	XXY_XY, XXY_XY, XXY_XX
ENSG00000047457	CP	chr3	1	0.0217391	Ast24	nsc	XYY_XY
ENSG00000047578	KATNIP	chr16	9	0.195652	Ast23, Ast24, Ast24, Viu23, Viu23, Viu23, Viu23, Viu23, Viu23	ips, ips, nsc, blo, blo, fat, mus, mus, mus	XXY_XY, XYY_XY, XYY_XY, X_XXY, X_XY, XXY_XX, X_XXY, X_XY, XXY_XX
ENSG00000047579	DTNBP1	chr6	4	0.0869565	Viu23, Viu23, Viu23, Zha20	mus, mus, mus, pbm	X_XXY, X_XY, XXY_XX, X_XX
ENSG00000047597	XK	X_link	4	0.0869565	Ast24, Viu23, Viu23, Zha20	ips, blo, blo, pbm	XYY_XY, X_XXY, X_XY, X_XX
ENSG00000047617	ANO2	chr12	2	0.0434783	Ast23, Ast24	ips, nsc	XXY_XY, XYY_XY
ENSG00000047621	C12orf4	chr12	5	0.108696	Ast24, Liu23, Viu23, Viu23, Zha20	nsc, lcl, fat, fat, pbm	XYY_XY, XXX_XY, X_XXY, XXY_XX, X_XX
ENSG00000047634	SCML1	X_link	9	0.195652	Ast23, Ast23, Ast24, Ast24, Liu23, Liu23, Liu23, Liu23, Viu23	ips, ips, ips, nsc, lcl, lcl, lcl, lcl, blo	XXY_XY, XXY_XY, XYY_XY, XYY_XY, XXX_XY, XXY_XY, XXYY_XY, XXYY_XYY, X_XXY
ENSG00000047644	WWC3	X_link	2	0.0434783	Ast23, Viu23	ips, fat	XXY_XY, XXY_XX
ENSG00000047648	ARHGAP6	X_link	7	0.152174	Ast24, Liu23, Viu23, Viu23, Viu23, Viu23, Zha20	nsc, lcl, blo, blo, mus, mus, pbm	XYY_XY, XXYY_XX, X_XX, X_XXY, X_XXY, X_XY, X_XX
ENSG00000047849	MAP4	chr3	2	0.0434783	Viu23, Viu23	mus, mus	X_XXY, X_XY
ENSG00000047932	GOPC	chr6	2	0.0434783	Ast23, Viu23	ips, mus	XXY_XY, X_XXY
ENSG00000048028	USP28	chr11	4	0.0869565	Ast24, Viu23, Viu23, Viu23	nsc, blo, mus, mus	XYY_XY, X_XY, X_XXY, X_XY
ENSG00000048052	HDAC9	chr7	2	0.0434783	Viu23, Viu23	blo, blo	X_XXY, X_XY
ENSG00000048140	TSPAN17	chr5	3	0.0652174	Viu23, Viu23, Viu23	mus, mus, mus	X_XXY, X_XY, XXY_XX
ENSG00000048162	NOP16	chr5	5	0.108696	Ast24, Liu23, Liu23, Viu23, Viu23	nsc, lcl, lcl, mus, mus	XYY_XY, XXX_XY, XXYY_XY, X_XXY, X_XY
ENSG00000048342	CC2D2A	chr4	6	0.130435	Ast23, Ast24, Ast24, Viu23, Viu23, Viu23	ips, ips, nsc, blo, blo, blo	XXY_XY, XYY_XY, XYY_XY, X_XXY, XXY_XX, XXY_XY
ENSG00000048392	RRM2B	chr8	7	0.152174	Ast24, Viu23, Viu23, Viu23, Viu23, Viu23, Viu23	nsc, blo, blo, blo, fat, mus, mus	XYY_XY, X_XX, X_XXY, X_XY, XXY_XX, X_XXY, XXY_XX
ENSG00000048405	ZNF800	chr7	2	0.0434783	Viu23, Win18	fat, tes	X_XY, XXY_XY
ENSG00000048462	TNFRSF17	chr16	2	0.0434783	Liu23, Wil22	lcl, tes	XXYY_XX, XXY_XY
ENSG00000048471	SNX29	chr16	3	0.0652174	Ast23, Ast24, Ast24	ips, ips, nsc	XXY_XY, XYY_XY, XYY_XY
ENSG00000048540	LMO3	chr12	7	0.152174	Ast23, Ast24, Ast24, Ast24, Viu23, Viu23, Viu23	ips, fib, ips, nsc, mus, mus, mus	XXY_XY, XYY_XY, XYY_XY, XYY_XY, X_XXY, X_XY, XXY_XX
ENSG00000048544	MRPS10	chr6	4	0.0869565	Ast24, Viu23, Viu23, Viu23	ips, mus, mus, mus	XYY_XY, X_XXY, X_XY, XXY_XX
ENSG00000048545	GUCA1A	chr6	1	0.0217391	Ast23	ips	XXY_XY
ENSG00000048707	VPS13D	chr1	2	0.0434783	Ast24, Ast24	ips, nsc	XYY_XY, XYY_XY
ENSG00000048740	CELF2	chr10	4	0.0869565	Ast24, Viu23, Viu23, Viu23	fib, blo, blo, mus	XYY_XY, X_XXY, X_XY, X_XXY
ENSG00000048828	FAM120A	chr9	3	0.0652174	Ast24, Viu23, Viu23	fib, blo, fat	XYY_XY, X_XXY, XXY_XX
ENSG00000048991	R3HDM1	chr2	3	0.0652174	Ast23, Viu23, Zha20	ips, fat, pbm	XXY_XY, XXY_XX, X_XX
ENSG00000049089	COL9A2	chr1	4	0.0869565	Ast24, Ast24, Viu23, Viu23	fib, nsc, mus, mus	XYY_XY, XYY_XY, X_XXY, X_XY
ENSG00000049130	KITLG	chr12	5	0.108696	Ast23, Ast23, Ast24, Ast24, Viu23	ips, ips, fib, nsc, blo	XXY_XY, XXY_XY, XYY_XY, XYY_XY, X_XX
ENSG00000049167	ERCC8	chr5	2	0.0434783	Ast23, Ast24	ips, nsc	XXY_XY, XYY_XY
ENSG00000049192	ADAMTS6	chr5	6	0.130435	Ast23, Ast24, Ast24, Ast24, Viu23, Zha20	ips, fib, ips, nsc, blo, pbm	XXY_XY, XYY_XY, XYY_XY, XYY_XY, X_XXY, XXY_XY
ENSG00000049239	H6PD	chr1	8	0.173913	Ast23, Ast24, Ast24, Liu23, Liu23, Liu23, Viu23, Zha20	ips, ips, nsc, lcl, lcl, lcl, mus, pbm	XXY_XY, XYY_XY, XYY_XY, XXX_XY, XXYY_XX, XXYY_XY, X_XXY, X_XX
ENSG00000049245	VAMP3	chr1	4	0.0869565	Viu23, Viu23, Viu23, Viu23	blo, blo, blo, mus	X_XX, X_XXY, X_XY, X_XXY
ENSG00000049246	PER3	chr1	7	0.152174	Ast23, Ast24, Liu23, Liu23, Liu23, Viu23, Zha20	ips, ips, lcl, lcl, lcl, blo, pbm	XXY_XY, XYY_XY, XXX_XY, XXYY_XY, XXYY_XYY, X_XXY, XXY_XY
ENSG00000049283	EPN3	chr17	1	0.0217391	Ast23	ips	XXY_XY
ENSG00000049323	LTBP1	chr2	6	0.130435	Ast24, Ast24, Viu23, Viu23, Zha20, Zha20	ips, nsc, blo, blo, pbm, pbm	XYY_XY, XYY_XY, X_XX, X_XXY, X_XX, XXY_XY
ENSG00000049449	RCN1	chr11	3	0.0652174	Viu23, Viu23, Viu23	blo, mus, mus	X_XY, X_XXY, XXY_XX
ENSG00000049540	ELN	chr7	3	0.0652174	Ast24, Ast24, Ast24	fib, ips, nsc	XYY_XY, XYY_XY, XYY_XY
ENSG00000049541	RFC2	chr7	2	0.0434783	Ast24, Ast24	ips, nsc	XYY_XY, XYY_XY
ENSG00000049618	ARID1B	chr6	2	0.0434783	Viu23, Zha20	fat, pbm	XXY_XX, X_XX
ENSG00000049656	CLPTM1L	chr5	1	0.0217391	Ast24	nsc	XYY_XY
ENSG00000049759	NEDD4L	chr18	8	0.173913	Ast23, Ast24, Ast24, Viu23, Viu23, Viu23, Zha20, Zha20	ips, fib, nsc, blo, blo, blo, pbm, pbm	XXY_XY, XYY_XY, XYY_XY, X_XX, X_XXY, X_XY, X_XX, XXY_XY
ENSG00000049769	PPP1R3F	X_link	4	0.0869565	Ast24, Viu23, Viu23, Viu23	nsc, blo, fat, fat	XYY_XY, X_XX, X_XY, XXY_XX
ENSG00000049860	HEXB	chr5	2	0.0434783	Ast23, Ast24	ips, nsc	XXY_XY, XYY_XY
ENSG00000049883	PTCD2	chr5	2	0.0434783	Ast23, Viu23	ips, blo	XXY_XY, X_XXY
ENSG00000050030	NEXMIF	X_link	6	0.130435	Ast23, Ast24, Ast24, Viu23, Viu23, Viu23	ips, ips, nsc, fat, fat, fat	XXY_XY, XYY_XY, XYY_XY, X_XXY, X_XY, XXY_XX
ENSG00000050130	JKAMP	chr14	6	0.130435	Ast23, Ast24, Viu23, Viu23, Viu23, Viu23	ips, nsc, blo, fat, mus, mus	XXY_XY, XYY_XY, X_XY, XXY_XX, X_XXY, X_XY
ENSG00000050165	DKK3	chr11	3	0.0652174	Ast23, Ast24, Ast24	ips, fib, nsc	XXY_XY, XYY_XY, XYY_XY
ENSG00000050327	ARHGEF5	chr7	7	0.152174	Ast23, Ast23, Ast24, Viu23, Viu23, Viu23, Viu23	ips, ips, nsc, blo, blo, blo, mus	XXY_XY, XXY_XY, XYY_XY, X_XX, X_XXY, X_XY, X_XXY
ENSG00000050344	NFE2L3	chr7	3	0.0652174	Ast24, Ast24, Ast24	fib, ips, nsc	XYY_XY, XYY_XY, XYY_XY
ENSG00000050393	MCUR1	chr6	6	0.130435	Ast24, Ast24, Viu23, Viu23, Viu23, Zha20	ips, nsc, blo, blo, mus, pbm	XYY_XY, XYY_XY, X_XX, X_XXY, XXY_XX, XXY_XY
ENSG00000050405	LIMA1	chr12	6	0.130435	Ast24, Ast24, Viu23, Viu23, Viu23, Viu23	ips, nsc, fat, fat, mus, mus	XYY_XY, XYY_XY, X_XXY, X_XY, X_XXY, X_XY
ENSG00000050426	LETMD1	chr12	4	0.0869565	Ast23, Ast24, Ast24, Viu23	ips, ips, nsc, mus	XXY_XY, XYY_XY, XYY_XY, X_XXY
ENSG00000050438	SLC4A8	chr12	2	0.0434783	Ast24, Wil22	ips, tes	XYY_XY, XXY_XY
ENSG00000050555	LAMC3	chr9	1	0.0217391	Ast23	ips	XXY_XY
ENSG00000050628	PTGER3	chr1	2	0.0434783	Ast24, Viu23	ips, mus	XYY_XY, X_XXY
ENSG00000050748	MAPK9	chr5	10	0.217391	Ast24, Liu23, Liu23, Viu23, Viu23, Viu23, Viu23, Viu23, Viu23, Viu23	nsc, lcl, lcl, blo, blo, blo, fat, fat, mus, mus	XYY_XY, XXYY_XX, XXYY_XY, X_XX, X_XXY, X_XY, X_XXY, XXY_XX, X_XXY, X_XY
ENSG00000050767	COL23A1	chr5	2	0.0434783	Ast23, Ast24	ips, fib	XXY_XY, XYY_XY
ENSG00000050820	BCAR1	chr16	3	0.0652174	Ast24, Viu23, Viu23	ips, blo, fat	XYY_XY, X_XXY, XXY_XX
ENSG00000051009	FHIP1B	chr11	6	0.130435	Ast24, Viu23, Viu23, Viu23, Viu23, Viu23	nsc, blo, blo, blo, fat, fat	XYY_XY, X_XXY, X_XY, XXY_XX, X_XY, XXY_XX
ENSG00000051108	HERPUD1	chr16	2	0.0434783	Viu23, Viu23	mus, mus	X_XY, XXY_XX
ENSG00000051128	HOMER3	chr19	3	0.0652174	Ast24, Viu23, Viu23	ips, blo, blo	XYY_XY, X_XXY, X_XY
ENSG00000051180	RAD51	chr15	2	0.0434783	Ast24, Ast24	ips, nsc	XYY_XY, XYY_XY
ENSG00000051341	POLQ	chr3	5	0.108696	Ast24, Ast24, Viu23, Viu23, Viu23	ips, nsc, fat, fat, fat	XYY_XY, XYY_XY, X_XXY, X_XY, XXY_XX
ENSG00000051382	PIK3CB	chr3	5	0.108696	Ast24, Viu23, Viu23, Viu23, Viu23	nsc, fat, mus, mus, mus	XYY_XY, XXY_XX, X_XXY, X_XY, XXY_XX
ENSG00000051523	CYBA	chr16	2	0.0434783	Viu23, Viu23	blo, fat	X_XXY, XXY_XX
ENSG00000051596	THOC3	chr5	3	0.0652174	Ast23, Ast24, Ast24	ips, ips, nsc	XXY_XY, XYY_XY, XYY_XY
ENSG00000051620	HEBP2	chr6	3	0.0652174	Viu23, Viu23, Viu23	blo, blo, blo	X_XX, X_XXY, X_XY
ENSG00000051825	MPHOSPH9	chr12	3	0.0652174	Ast23, Ast24, Ast24	ips, ips, nsc	XXY_XY, XYY_XY, XYY_XY
ENSG00000052126	PLEKHA5	chr12	1	0.0217391	Ast24	ips	XYY_XY
ENSG00000052344	PRSS8	chr16	1	0.0217391	Ast23	ips	XXY_XY
ENSG00000052723	SIKE1	chr1	3	0.0652174	Ast24, Viu23, Viu23	nsc, mus, mus	XYY_XY, X_XXY, X_XY
ENSG00000052749	RRP12	chr10	5	0.108696	Ast24, Ast24, Viu23, Viu23, Zha20	ips, nsc, blo, blo, pbm	XYY_XY, XYY_XY, X_XXY, X_XY, X_XX
ENSG00000052795	FNIP2	chr4	2	0.0434783	Ast24, Ast24	ips, nsc	XYY_XY, XYY_XY
ENSG00000052802	MSMO1	chr4	2	0.0434783	Ast23, Ast24	ips, nsc	XXY_XY, XYY_XY
ENSG00000052841	TTC17	chr11	4	0.0869565	Ast24, Ast24, Viu23, Viu23	ips, nsc, mus, mus	XYY_XY, XYY_XY, X_XXY, X_XY
ENSG00000052850	ALX4	chr11	3	0.0652174	Viu23, Viu23, Wil22	mus, mus, tes	X_XXY, X_XY, XXY_XY
ENSG00000053108	FSTL4	chr5	2	0.0434783	Ast23, Ast24	ips, ips	XXY_XY, XYY_XY
ENSG00000053254	FOXN3	chr14	4	0.0869565	Ast23, Ast23, Ast24, Viu23	ips, ips, nsc, blo	XXY_XY, XXY_XY, XYY_XY, X_XX
ENSG00000053328	METTL24	chr6	3	0.0652174	Ast24, Viu23, Viu23	nsc, blo, blo	XYY_XY, X_XX, X_XXY
ENSG00000053371	AKR7A2	chr1	4	0.0869565	Ast23, Liu23, Viu23, Viu23	ips, lcl, blo, fat	XXY_XY, XXYY_XX, X_XXY, XXY_XX
ENSG00000053372	MRTO4	chr1	5	0.108696	Ast24, Ast24, Viu23, Viu23, Viu23	ips, nsc, blo, fat, fat	XYY_XY, XYY_XY, X_XY, X_XXY, X_XY
ENSG00000053438	NNAT	chr20	6	0.130435	Ast23, Ast23, Ast24, Ast24, Ast24, Viu23	ips, ips, fib, ips, nsc, mus	XXY_XY, XXY_XY, XYY_XY, XYY_XY, XYY_XY, X_XY
ENSG00000053501	USE1	chr19	4	0.0869565	Ast24, Ast24, Viu23, Viu23	ips, nsc, mus, mus	XYY_XY, XYY_XY, X_XXY, X_XY
ENSG00000053524	MCF2L2	chr3	2	0.0434783	Ast24, Ast24	ips, nsc	XYY_XY, XYY_XY
ENSG00000053702	NRIP2	chr12	5	0.108696	Ast24, Viu23, Viu23, Viu23, Viu23	nsc, blo, blo, blo, mus	XYY_XY, X_XXY, XXY_XX, XXY_XY, X_XXY
ENSG00000053747	LAMA3	chr18	1	0.0217391	Ast24	fib	XYY_XY
ENSG00000053770	AP5M1	chr14	3	0.0652174	Ast24, Viu23, Zha20	ips, fat, pbm	XYY_XY, XXY_XX, X_XX
ENSG00000053900	ANAPC4	chr4	3	0.0652174	Ast23, Ast24, Viu23	ips, nsc, fat	XXY_XY, XYY_XY, XXY_XX
ENSG00000054116	TRAPPC3	chr1	1	0.0217391	Viu23	fat	XXY_XX
ENSG00000054118	THRAP3	chr1	3	0.0652174	Ast23, Ast24, Ast24	ips, ips, nsc	XXY_XY, XYY_XY, XYY_XY
ENSG00000054148	PHPT1	chr9	5	0.108696	Ast24, Ast24, Viu23, Viu23, Viu23	ips, nsc, fat, fat, fat	XYY_XY, XYY_XY, X_XXY, X_XY, XXY_XX
ENSG00000054179	ENTPD2	chr9	6	0.130435	Ast23, Ast23, Ast24, Viu23, Viu23, Viu23	ips, ips, ips, blo, blo, mus	XXY_XY, XXY_XY, XYY_XY, X_XX, X_XXY, X_XXY
ENSG00000054219	LY75	chr2	3	0.0652174	Ast24, Viu23, Viu23	ips, mus, mus	XYY_XY, X_XXY, X_XY
ENSG00000054267	ARID4B	chr1	4	0.0869565	Ast24, Viu23, Viu23, Viu23	nsc, blo, blo, blo	XYY_XY, X_XX, X_XXY, X_XY
ENSG00000054277	OPN3	chr1	1	0.0217391	Ast23	ips	XXY_XY
ENSG00000054282	SDCCAG8	chr1	6	0.130435	Ast23, Ast24, Viu23, Viu23, Viu23, Viu23	ips, fib, fat, fat, fat, mus	XXY_XY, XYY_XY, X_XXY, X_XY, XXY_XX, XXY_XX
ENSG00000054356	PTPRN	chr2	3	0.0652174	Ast23, Ast24, Wil22	ips, nsc, tes	XXY_XY, XYY_XY, XXY_XY
ENSG00000054392	HHAT	chr1	2	0.0434783	Ast24, Viu23	nsc, blo	XYY_XY, X_XX
ENSG00000054523	KIF1B	chr1	7	0.152174	Ast24, Ast24, Liu23, Viu23, Viu23, Viu23, Viu23	ips, nsc, lcl, blo, blo, blo, mus	XYY_XY, XYY_XY, XXYY_XY, X_XX, X_XXY, X_XY, X_XXY
ENSG00000054598	FOXC1	chr6	2	0.0434783	Ast24, Ast24	fib, nsc	XYY_XY, XYY_XY
ENSG00000054611	TBC1D22A	chr22	6	0.130435	Ast23, Ast24, Liu23, Viu23, Viu23, Viu23	ips, ips, lcl, blo, blo, mus	XXY_XY, XYY_XY, XXX_XX, X_XXY, X_XY, X_XY
ENSG00000054654	SYNE2	chr14	3	0.0652174	Ast23, Ast24, Ast24	ips, ips, nsc	XXY_XY, XYY_XY, XYY_XY
ENSG00000054690	PLEKHH1	chr14	5	0.108696	Ast24, Ast24, Viu23, Viu23, Zha20	ips, nsc, blo, blo, pbm	XYY_XY, XYY_XY, X_XXY, XXY_XX, XXY_XY
ENSG00000054793	ATP9A	chr20	4	0.0869565	Ast23, Ast24, Viu23, Viu23	ips, nsc, mus, mus	XXY_XY, XYY_XY, X_XXY, X_XY
ENSG00000054803	CBLN4	chr20	3	0.0652174	Viu23, Viu23, Viu23	fat, fat, fat	X_XXY, X_XY, XXY_XX
ENSG00000054938	CHRDL2	chr11	1	0.0217391	Viu23	fat	XXY_XX
ENSG00000054967	RELT	chr11	7	0.152174	Ast24, Ast24, Viu23, Viu23, Viu23, Viu23, Viu23	ips, nsc, blo, blo, mus, mus, mus	XYY_XY, XYY_XY, X_XXY, X_XY, X_XXY, XXY_XX, XXY_XY
ENSG00000054983	GALC	chr14	4	0.0869565	Ast23, Ast24, Viu23, Viu23	ips, nsc, fat, fat	XXY_XY, XYY_XY, X_XY, XXY_XX
ENSG00000055044	NOP58	chr2	4	0.0869565	Ast23, Ast24, Ast24, Liu23	ips, ips, nsc, lcl	XXY_XY, XYY_XY, XYY_XY, XXYY_XY
ENSG00000055070	SZRD1	chr1	3	0.0652174	Viu23, Viu23, Viu23	mus, mus, mus	X_XXY, X_XY, XXY_XX
ENSG00000055118	KCNH2	chr7	4	0.0869565	Ast24, Viu23, Viu23, Viu23	nsc, blo, blo, mus	XYY_XY, X_XX, X_XXY, XXY_XX
ENSG00000055130	CUL1	chr7	9	0.195652	Ast24, Ast24, Viu23, Viu23, Viu23, Viu23, Viu23, Viu23, Viu23	ips, nsc, blo, blo, blo, fat, mus, mus, mus	XYY_XY, XYY_XY, X_XX, X_XXY, X_XY, XXY_XX, X_XXY, X_XY, XXY_XX
ENSG00000055147	FAM114A2	chr5	6	0.130435	Ast23, Ast23, Ast24, Viu23, Viu23, Viu23	ips, ips, ips, fat, fat, fat	XXY_XY, XXY_XY, XYY_XY, X_XXY, X_XY, XXY_XX
ENSG00000055163	CYFIP2	chr5	9	0.195652	Ast23, Ast24, Ast24, Liu23, Liu23, Viu23, Viu23, Viu23, Viu23	ips, fib, ips, lcl, lcl, mus, mus, mus, mus	XXY_XY, XYY_XY, XYY_XY, XXYY_XX, XXYY_XY, X_XXY, X_XY, XXY_XX, XXY_XY
ENSG00000055208	TAB2	chr6	9	0.195652	Ast24, Viu23, Viu23, Viu23, Viu23, Viu23, Viu23, Viu23, Zha20	nsc, blo, blo, blo, fat, mus, mus, mus, pbm	XYY_XY, X_XX, X_XXY, X_XY, XXY_XX, X_XXY, X_XY, XXY_XX, X_XX
ENSG00000055211	GINM1	chr6	4	0.0869565	Ast23, Ast24, Viu23, Viu23	ips, nsc, mus, mus	XXY_XY, XYY_XY, X_XXY, XXY_XX
ENSG00000055332	EIF2AK2	chr2	4	0.0869565	Ast24, Viu23, Viu23, Viu23	nsc, blo, blo, blo	XYY_XY, X_XX, X_XXY, X_XY
ENSG00000055483	USP36	chr17	2	0.0434783	Viu23, Zha20	blo, pbm	X_XX, X_XX
ENSG00000055609	KMT2C	chr7	3	0.0652174	Ast24, Ast24, Viu23	ips, nsc, blo	XYY_XY, XYY_XY, X_XXY
ENSG00000055732	MCOLN3	chr1	2	0.0434783	Ast23, Viu23	ips, blo	XXY_XY, X_XY
ENSG00000055813	CCDC85A	chr2	4	0.0869565	Ast24, Viu23, Viu23, Viu23	fib, fat, fat, mus	XYY_XY, X_XXY, XXY_XX, X_XXY
ENSG00000055917	PUM2	chr2	3	0.0652174	Viu23, Viu23, Viu23	fat, fat, fat	X_XXY, X_XY, XXY_XX
ENSG00000055950	MRPL43	chr10	5	0.108696	Ast23, Viu23, Viu23, Viu23, Viu23	ips, blo, mus, mus, mus	XXY_XY, X_XX, X_XXY, X_XY, XXY_XX
ENSG00000055955	ITIH4	chr3	1	0.0217391	Viu23	mus	XXY_XX
ENSG00000056050	HPF1	chr4	3	0.0652174	Ast24, Ast24, Viu23	ips, nsc, mus	XYY_XY, XYY_XY, XXY_XX
ENSG00000056097	ZFR	chr5	6	0.130435	Viu23, Viu23, Viu23, Viu23, Viu23, Viu23	blo, blo, fat, mus, mus, mus	X_XXY, X_XY, X_XX, X_XXY, X_XY, XXY_XX
ENSG00000056277	ZNF280C	X_link	6	0.130435	Ast23, Ast24, Ast24, Viu23, Viu23, Viu23	ips, fib, ips, fat, fat, fat	XXY_XY, XYY_XY, XYY_XY, X_XXY, X_XY, XXY_XX
ENSG00000056291	NPFFR2	chr4	1	0.0217391	Ast23	ips	XXY_XY
ENSG00000056487	PHF21B	chr22	3	0.0652174	Ast23, Ast24, Ast24	ips, ips, nsc	XXY_XY, XYY_XY, XYY_XY
ENSG00000056558	TRAF1	chr9	5	0.108696	Ast23, Viu23, Viu23, Viu23, Viu23	ips, fat, fat, mus, mus	XXY_XY, X_XY, XXY_XX, X_XXY, X_XY
ENSG00000056586	RC3H2	chr9	4	0.0869565	Ast24, Viu23, Viu23, Viu23	nsc, fat, fat, fat	XYY_XY, X_XXY, X_XY, XXY_XX
ENSG00000056736	IL17RB	chr3	3	0.0652174	Viu23, Viu23, Viu23	blo, blo, blo	X_XXY, XXY_XX, XXY_XY
ENSG00000056972	TRAF3IP2	chr6	5	0.108696	Ast24, Ast24, Viu23, Viu23, Zha20	ips, nsc, mus, mus, pbm	XYY_XY, XYY_XY, X_XXY, XXY_XY, X_XX
ENSG00000056998	GYG2	X_link	5	0.108696	Ast23, Ast24, Ast24, Viu23, Viu23	ips, ips, nsc, mus, mus	XXY_XY, XYY_XY, XYY_XY, X_XXY, X_XY
ENSG00000057019	DCBLD2	chr3	2	0.0434783	Viu23, Viu23	blo, blo	X_XX, X_XXY
ENSG00000057252	SOAT1	chr1	4	0.0869565	Ast24, Ast24, Viu23, Viu23	fib, nsc, blo, fat	XYY_XY, XYY_XY, X_XXY, X_XY
ENSG00000057294	PKP2	chr12	6	0.130435	Viu23, Viu23, Viu23, Viu23, Viu23, Viu23	blo, fat, fat, fat, mus, mus	X_XXY, X_XXY, X_XY, XXY_XX, X_XXY, XXY_XX
ENSG00000057468	MSH4	chr1	3	0.0652174	Ast24, Viu23, Viu23	nsc, mus, mus	XYY_XY, X_XXY, X_XY
ENSG00000057608	GDI2	chr10	3	0.0652174	Ast24, Ast24, Viu23	ips, nsc, fat	XYY_XY, XYY_XY, X_XY
ENSG00000057657	PRDM1	chr6	2	0.0434783	Ast24, Viu23	nsc, mus	XYY_XY, XXY_XX
ENSG00000057663	ATG5	chr6	3	0.0652174	Ast23, Ast24, Viu23	ips, nsc, fat	XXY_XY, XYY_XY, XXY_XX
ENSG00000057704	TMCC3	chr12	7	0.152174	Ast23, Ast24, Ast24, Viu23, Viu23, Viu23, Viu23	ips, ips, nsc, blo, blo, blo, mus	XXY_XY, XYY_XY, XYY_XY, X_XX, X_XXY, X_XY, X_XXY
ENSG00000057757	PITHD1	chr1	3	0.0652174	Ast23, Ast24, Ast24	ips, ips, nsc	XXY_XY, XYY_XY, XYY_XY
ENSG00000057935	MTA3	chr2	8	0.173913	Ast23, Ast24, Ast24, Viu23, Viu23, Viu23, Viu23, Zha20	ips, ips, nsc, blo, blo, blo, mus, pbm	XXY_XY, XYY_XY, XYY_XY, X_XX, X_XXY, X_XY, X_XXY, X_XX
ENSG00000058056	USP13	chr3	5	0.108696	Ast24, Viu23, Viu23, Viu23, Viu23	nsc, fat, fat, fat, mus	XYY_XY, X_XXY, X_XY, XXY_XX, X_XY
ENSG00000058063	ATP11B	chr3	5	0.108696	Ast24, Ast24, Viu23, Viu23, Viu23	fib, nsc, blo, blo, mus	XYY_XY, XYY_XY, X_XX, X_XY, X_XY
ENSG00000058085	LAMC2	chr1	2	0.0434783	Ast23, Ast24	ips, ips	XXY_XY, XYY_XY
ENSG00000058091	CDK14	chr7	6	0.130435	Ast23, Ast24, Ast24, Viu23, Viu23, Viu23	ips, ips, nsc, blo, fat, fat	XXY_XY, XYY_XY, XYY_XY, X_XY, X_XXY, X_XY
ENSG00000058262	SEC61A1	chr3	3	0.0652174	Viu23, Viu23, Viu23	mus, mus, mus	X_XXY, X_XY, XXY_XX
ENSG00000058272	PPP1R12A	chr12	2	0.0434783	Ast24, Viu23	nsc, blo	XYY_XY, X_XX
ENSG00000058335	RASGRF1	chr15	1	0.0217391	Ast23	ips	XXY_XY
ENSG00000058404	CAMK2B	chr7	3	0.0652174	Viu23, Viu23, Viu23	fat, fat, fat	X_XXY, XXY_XX, XXY_XY
ENSG00000058453	CROCC	chr1	6	0.130435	Ast24, Viu23, Viu23, Viu23, Viu23, Viu23	ips, fat, fat, mus, mus, mus	XYY_XY, X_XY, XXY_XX, X_XXY, X_XY, XXY_XX
ENSG00000058600	POLR3E	chr16	3	0.0652174	Ast24, Viu23, Viu23	nsc, blo, blo	XYY_XY, X_XX, X_XXY
ENSG00000058668	ATP2B4	chr1	3	0.0652174	Ast24, Ast24, Liu23	ips, nsc, lcl	XYY_XY, XYY_XY, XXX_XY
ENSG00000058673	ZC3H11A	chr1	4	0.0869565	Viu23, Viu23, Viu23, Viu23	blo, blo, blo, fat	X_XX, X_XXY, X_XY, X_XY
ENSG00000058729	RIOK2	chr5	2	0.0434783	Ast24, Viu23	ips, fat	XYY_XY, X_XY
ENSG00000058799	YIPF1	chr1	7	0.152174	Ast23, Ast24, Ast24, Viu23, Viu23, Viu23, Viu23	ips, ips, nsc, blo, blo, mus, mus	XXY_XY, XYY_XY, XYY_XY, X_XX, X_XY, X_XXY, X_XY
ENSG00000058804	NDC1	chr1	1	0.0217391	Ast24	nsc	XYY_XY
ENSG00000058866	DGKG	chr3	1	0.0217391	Viu23	mus	X_XXY
ENSG00000059122	FLYWCH1	chr16	8	0.173913	Ast23, Viu23, Viu23, Viu23, Viu23, Viu23, Viu23, Viu23	ips, blo, fat, fat, fat, mus, mus, mus	XXY_XY, XXY_XX, X_XXY, X_XY, XXY_XX, X_XXY, X_XY, XXY_XX
ENSG00000059145	UNKL	chr16	5	0.108696	Ast24, Viu23, Viu23, Viu23, Viu23	nsc, blo, fat, fat, fat	XYY_XY, X_XXY, X_XXY, X_XY, XXY_XX
ENSG00000059377	TBXAS1	chr7	2	0.0434783	Viu23, Zha20	blo, pbm	X_XXY, X_XX
ENSG00000059378	PARP12	chr7	7	0.152174	Ast23, Ast24, Ast24, Ast24, Liu23, Liu23, Viu23	ips, fib, ips, nsc, lcl, lcl, blo	XXY_XY, XYY_XY, XYY_XY, XYY_XY, XXX_XY, XXYY_XY, X_XY
ENSG00000059573	ALDH18A1	chr10	6	0.130435	Ast24, Viu23, Viu23, Viu23, Viu23, Viu23	nsc, blo, fat, fat, fat, mus	XYY_XY, X_XY, X_XXY, X_XY, XXY_XX, X_XXY
ENSG00000059588	TARBP1	chr1	4	0.0869565	Ast23, Ast24, Viu23, Viu23	ips, ips, mus, mus	XXY_XY, XYY_XY, X_XXY, X_XY
ENSG00000059691	GATB	chr4	1	0.0217391	Ast24	ips	XYY_XY
ENSG00000059728	MXD1	chr2	3	0.0652174	Viu23, Viu23, Viu23	blo, blo, blo	X_XX, X_XXY, X_XY
ENSG00000059758	CDK17	chr12	5	0.108696	Ast23, Ast24, Viu23, Viu23, Viu23	ips, nsc, fat, fat, fat	XXY_XY, XYY_XY, X_XXY, X_XY, XXY_XX
ENSG00000059769	DNAJC25	chr9	1	0.0217391	Viu23	fat	X_XY
ENSG00000059804	SLC2A3	chr12	5	0.108696	Ast23, Ast24, Ast24, Viu23, Viu23	ips, ips, nsc, blo, blo	XXY_XY, XYY_XY, XYY_XY, X_XXY, X_XY
ENSG00000059915	PSD	chr10	1	0.0217391	Ast24	ips	XYY_XY
ENSG00000060069	CTDP1	chr18	5	0.108696	Ast24, Ast24, Viu23, Viu23, Viu23	ips, nsc, blo, fat, fat	XYY_XY, XYY_XY, X_XY, X_XXY, XXY_XX
ENSG00000060138	YBX3	chr12	4	0.0869565	Ast23, Ast24, Liu23, Zha20	ips, nsc, lcl, pbm	XXY_XY, XYY_XY, XXX_XY, X_XX
ENSG00000060140	STYK1	chr12	3	0.0652174	Ast24, Viu23, Viu23	fib, mus, mus	XYY_XY, X_XXY, X_XY
ENSG00000060237	WNK1	chr12	2	0.0434783	Ast23, Ast24	ips, ips	XXY_XY, XYY_XY
ENSG00000060491	OGFR	chr20	3	0.0652174	Ast23, Ast24, Viu23	ips, ips, fat	XXY_XY, XYY_XY, XXY_XX
ENSG00000060642	PIGV	chr1	2	0.0434783	Ast23, Viu23	ips, mus	XXY_XY, X_XXY
ENSG00000060656	PTPRU	chr1	1	0.0217391	Ast24	nsc	XYY_XY
ENSG00000060688	SNRNP40	chr1	5	0.108696	Ast24, Ast24, Viu23, Viu23, Viu23	ips, nsc, fat, fat, fat	XYY_XY, XYY_XY, X_XXY, X_XY, XXY_XX
ENSG00000060709	RIMBP2	chr12	2	0.0434783	Viu23, Viu23	blo, blo	X_XX, X_XXY
ENSG00000060718	COL11A1	chr1	3	0.0652174	Ast24, Ast24, Viu23	ips, nsc, fat	XYY_XY, XYY_XY, X_XY
ENSG00000060749	QSER1	chr11	2	0.0434783	Viu23, Viu23	fat, mus	X_XY, X_XXY
ENSG00000060762	MPC1	chr6	2	0.0434783	Ast23, Ast24	ips, fib	XXY_XY, XYY_XY
ENSG00000060971	ACAA1	chr3	3	0.0652174	Ast23, Ast24, Viu23	ips, nsc, blo	XXY_XY, XYY_XY, X_XY
ENSG00000060982	BCAT1	chr12	1	0.0217391	Ast24	nsc	XYY_XY
ENSG00000061273	HDAC7	chr12	5	0.108696	Viu23, Viu23, Viu23, Viu23, Viu23	fat, fat, mus, mus, mus	X_XY, XXY_XX, X_XXY, X_XY, XXY_XX
ENSG00000061337	LZTS1	chr8	2	0.0434783	Ast24, Ast24	ips, nsc	XYY_XY, XYY_XY
ENSG00000061455	PRDM6	chr5	1	0.0217391	Viu23	mus	X_XY
ENSG00000061656	SPAG4	chr20	4	0.0869565	Ast23, Ast24, Ast24, Liu23	ips, fib, nsc, lcl	XXY_XY, XYY_XY, XYY_XY, XXYY_XY
ENSG00000061676	NCKAP1	chr2	3	0.0652174	Ast23, Viu23, Viu23	ips, blo, mus	XXY_XY, X_XX, X_XXY
ENSG00000061794	MRPS35	chr12	3	0.0652174	Ast23, Ast24, Viu23	ips, ips, mus	XXY_XY, XYY_XY, XXY_XX
ENSG00000061918	GUCY1B1	chr4	7	0.152174	Ast24, Ast24, Ast24, Viu23, Viu23, Viu23, Zha20	fib, ips, nsc, blo, blo, blo, pbm	XYY_XY, XYY_XY, XYY_XY, X_XX, X_XXY, X_XY, X_XX
ENSG00000061936	SFSWAP	chr12	4	0.0869565	Viu23, Viu23, Viu23, Viu23	fat, fat, fat, mus	X_XXY, X_XY, XXY_XX, X_XXY
ENSG00000061938	TNK2	chr3	6	0.130435	Ast24, Viu23, Viu23, Viu23, Viu23, Viu23	ips, fat, fat, mus, mus, mus	XYY_XY, X_XY, XXY_XY, X_XXY, X_XY, XXY_XX
ENSG00000061987	MON2	chr12	5	0.108696	Ast24, Ast24, Viu23, Viu23, Viu23	ips, nsc, fat, mus, mus	XYY_XY, XYY_XY, XXY_XX, X_XXY, X_XY
ENSG00000062038	CDH3	chr16	3	0.0652174	Ast23, Ast24, Ast24	ips, ips, nsc	XXY_XY, XYY_XY, XYY_XY
ENSG00000062194	GPBP1	chr5	2	0.0434783	Ast24, Viu23	nsc, fat	XYY_XY, XXY_XX
ENSG00000062282	DGAT2	chr11	5	0.108696	Ast23, Ast24, Viu23, Viu23, Viu23	ips, nsc, fat, mus, mus	XXY_XY, XYY_XY, X_XY, X_XXY, X_XY
ENSG00000062370	ZNF112	chr19	7	0.152174	Ast24, Liu23, Viu23, Viu23, Viu23, Viu23, Viu23	nsc, lcl, blo, blo, blo, blo, fat	XYY_XY, XXYY_XY, X_XX, X_XXY, XXY_XX, XXY_XY, X_XXY
ENSG00000062485	CS	chr12	1	0.0217391	Ast24	ips	XYY_XY
ENSG00000062524	LTK	chr15	7	0.152174	Ast24, Liu23, Liu23, Liu23, Liu23, Viu23, Viu23	fib, lcl, lcl, lcl, lcl, blo, blo	XYY_XY, XXX_XY, XXY_XY, XXYY_XX, XXYY_XY, X_XXY, XXY_XX
ENSG00000062598	ELMO2	chr20	4	0.0869565	Viu23, Viu23, Viu23, Viu23	fat, mus, mus, mus	X_XXY, X_XXY, X_XY, XXY_XX
ENSG00000062650	WAPL	chr10	3	0.0652174	Ast24, Ast24, Viu23	ips, nsc, fat	XYY_XY, XYY_XY, X_XY
ENSG00000062716	VMP1	chr17	8	0.173913	Ast24, Ast24, Viu23, Viu23, Viu23, Viu23, Viu23, Zha20	fib, ips, blo, blo, blo, fat, mus, pbm	XYY_XY, XYY_XY, X_XX, X_XXY, X_XY, XXY_XX, X_XXY, X_XX
ENSG00000062725	APPBP2	chr17	5	0.108696	Ast23, Ast24, Viu23, Viu23, Viu23	ips, nsc, fat, fat, fat	XXY_XY, XYY_XY, X_XXY, X_XY, XXY_XX
ENSG00000062822	POLD1	chr19	5	0.108696	Ast24, Viu23, Viu23, Viu23, Viu23	nsc, fat, mus, mus, mus	XYY_XY, XXY_XX, X_XXY, X_XY, XXY_XX
ENSG00000063015	SEZ6	chr17	2	0.0434783	Ast23, Ast24	ips, ips	XXY_XY, XYY_XY
ENSG00000063046	EIF4B	chr12	1	0.0217391	Ast24	nsc	XYY_XY
ENSG00000063127	SLC6A16	chr19	4	0.0869565	Ast23, Ast23, Ast24, Ast24	ips, ips, ips, nsc	XXY_XY, XXY_XY, XYY_XY, XYY_XY
ENSG00000063169	BICRA	chr19	2	0.0434783	Viu23, Zha20	fat, pbm	XXY_XX, X_XX
ENSG00000063176	SPHK2	chr19	7	0.152174	Ast24, Viu23, Viu23, Viu23, Viu23, Viu23, Viu23	nsc, fat, fat, fat, mus, mus, mus	XYY_XY, X_XXY, X_XY, XXY_XX, X_XXY, X_XY, XXY_XX
ENSG00000063177	RPL18	chr19	2	0.0434783	Ast23, Liu23	ips, lcl	XXY_XY, XXX_XY
ENSG00000063180	CA11	chr19	6	0.130435	Ast23, Ast24, Ast24, Viu23, Viu23, Viu23	ips, ips, nsc, fat, fat, fat	XXY_XY, XYY_XY, XYY_XY, X_XXY, X_XY, XXY_XX
ENSG00000063241	ISOC2	chr19	4	0.0869565	Ast24, Viu23, Viu23, Viu23	nsc, fat, fat, fat	XYY_XY, X_XXY, X_XY, XXY_XX
ENSG00000063244	U2AF2	chr19	6	0.130435	Ast23, Ast24, Viu23, Viu23, Viu23, Viu23	ips, nsc, fat, fat, fat, mus	XXY_XY, XYY_XY, X_XXY, X_XY, XXY_XX, XXY_XX
ENSG00000063245	EPN1	chr19	4	0.0869565	Ast24, Viu23, Viu23, Viu23	nsc, fat, fat, fat	XYY_XY, X_XXY, X_XY, XXY_XX
ENSG00000063322	MED29	chr19	4	0.0869565	Ast23, Ast24, Viu23, Viu23	ips, ips, fat, fat	XXY_XY, XYY_XY, X_XXY, XXY_XX
ENSG00000063438	AHRR	chr5	1	0.0217391	Viu23	mus	X_XXY
ENSG00000063587	ZNF275	X_link	4	0.0869565	Viu23, Viu23, Viu23, Zha20	blo, blo, blo, pbm	X_XX, X_XXY, X_XY, X_XX
ENSG00000063601	MTMR1	X_link	4	0.0869565	Ast24, Viu23, Viu23, Viu23	ips, blo, fat, mus	XYY_XY, X_XXY, XXY_XX, X_XXY
ENSG00000063660	GPC1	chr2	2	0.0434783	Ast24, Ast24	fib, nsc	XYY_XY, XYY_XY
ENSG00000063761	ADCK1	chr14	4	0.0869565	Viu23, Viu23, Viu23, Viu23	fat, fat, fat, mus	X_XXY, X_XY, XXY_XX, XXY_XX
ENSG00000063854	HAGH	chr16	1	0.0217391	Liu23	lcl	XXYY_XX
ENSG00000063978	RNF4	chr4	5	0.108696	Ast23, Ast24, Ast24, Viu23, Viu23	ips, ips, nsc, mus, mus	XXY_XY, XYY_XY, XYY_XY, X_XXY, X_XY
ENSG00000064012	CASP8	chr2	9	0.195652	Ast23, Ast23, Ast24, Ast24, Liu23, Liu23, Viu23, Viu23, Viu23	ips, ips, fib, nsc, lcl, lcl, blo, blo, fat	XXY_XY, XXY_XY, XYY_XY, XYY_XY, XXX_XX, XXYY_XX, X_XX, X_XXY, XXY_XX
ENSG00000064042	LIMCH1	chr4	7	0.152174	Ast23, Ast24, Ast24, Ast24, Viu23, Viu23, Viu23	ips, fib, ips, nsc, blo, blo, blo	XXY_XY, XYY_XY, XYY_XY, XYY_XY, X_XXY, XXY_XX, XXY_XY
ENSG00000064102	INTS13	chr12	1	0.0217391	Viu23	mus	X_XXY
ENSG00000064115	TM7SF3	chr12	5	0.108696	Ast23, Ast24, Ast24, Viu23, Viu23	ips, fib, nsc, mus, mus	XXY_XY, XYY_XY, XYY_XY, X_XXY, XXY_XX
ENSG00000064195	DLX3	chr17	1	0.0217391	Viu23	fat	X_XY
ENSG00000064199	SPA17	chr11	1	0.0217391	Ast24	ips	XYY_XY
ENSG00000064218	DMRT3	chr9	3	0.0652174	Viu23, Viu23, Viu23	fat, fat, mus	X_XX, XXY_XX, X_XXY
ENSG00000064225	ST3GAL6	chr3	4	0.0869565	Ast23, Ast24, Viu23, Viu23	ips, nsc, fat, mus	XXY_XY, XYY_XY, X_XXY, X_XXY
ENSG00000064270	ATP2C2	chr16	8	0.173913	Ast23, Ast23, Ast24, Viu23, Viu23, Viu23, Viu23, Viu23	ips, ips, ips, fat, fat, mus, mus, mus	XXY_XY, XXY_XY, XYY_XY, X_XY, XXY_XY, X_XXY, X_XY, XXY_XX
ENSG00000064300	NGFR	chr17	4	0.0869565	Ast23, Ast24, Viu23, Viu23	ips, nsc, mus, mus	XXY_XY, XYY_XY, X_XXY, X_XY
ENSG00000064309	CDON	chr11	3	0.0652174	Ast24, Ast24, Ast24	fib, ips, nsc	XYY_XY, XYY_XY, XYY_XY
ENSG00000064313	TAF2	chr8	2	0.0434783	Ast24, Viu23	ips, fat	XYY_XY, X_XY
ENSG00000064393	HIPK2	chr7	5	0.108696	Ast23, Ast23, Ast24, Ast24, Viu23	ips, ips, ips, nsc, fat	XXY_XY, XXY_XY, XYY_XY, XYY_XY, XXY_XX
ENSG00000064419	TNPO3	chr7	6	0.130435	Ast24, Ast24, Liu23, Viu23, Viu23, Viu23	ips, nsc, lcl, blo, mus, mus	XYY_XY, XYY_XY, XXX_XY, X_XX, X_XXY, X_XY
ENSG00000064490	RFXANK	chr19	4	0.0869565	Ast23, Ast24, Ast24, Viu23	ips, ips, nsc, fat	XXY_XY, XYY_XY, XYY_XY, XXY_XX
ENSG00000064545	TMEM161A	chr19	2	0.0434783	Ast23, Viu23	ips, fat	XXY_XY, XXY_XX
ENSG00000064547	LPAR2	chr19	4	0.0869565	Viu23, Viu23, Viu23, Viu23	blo, blo, fat, mus	X_XXY, X_XY, X_XY, X_XXY
ENSG00000064601	CTSA	chr20	8	0.173913	Ast23, Ast24, Ast24, Viu23, Viu23, Viu23, Viu23, Zha20	ips, ips, nsc, blo, blo, blo, fat, pbm	XXY_XY, XYY_XY, XYY_XY, X_XX, X_XXY, X_XY, XXY_XX, X_XX
ENSG00000064607	SUGP2	chr19	4	0.0869565	Ast23, Ast24, Ast24, Viu23	ips, ips, nsc, fat	XXY_XY, XYY_XY, XYY_XY, X_XY
ENSG00000064651	SLC12A2	chr5	1	0.0217391	Ast24	nsc	XYY_XY
ENSG00000064652	SNX24	chr5	3	0.0652174	Ast24, Viu23, Zha20	nsc, blo, pbm	XYY_XY, X_XXY, X_XX
ENSG00000064655	EYA2	chr20	2	0.0434783	Ast24, Ast24	ips, nsc	XYY_XY, XYY_XY
ENSG00000064666	CNN2	chr19	3	0.0652174	Ast23, Viu23, Viu23	ips, blo, blo	XXY_XY, X_XXY, X_XY
ENSG00000064687	ABCA7	chr19	8	0.173913	Ast24, Ast24, Viu23, Viu23, Viu23, Viu23, Viu23, Viu23	fib, ips, blo, blo, fat, fat, fat, mus	XYY_XY, XYY_XY, X_XXY, X_XY, X_XXY, X_XY, XXY_XX, X_XXY
ENSG00000064692	SNCAIP	chr5	4	0.0869565	Ast23, Ast24, Ast24, Sun25	ips, fib, nsc, pan	XXY_XY, XYY_XY, XYY_XY, X_XY
ENSG00000064703	DDX20	chr1	7	0.152174	Ast24, Viu23, Viu23, Viu23, Viu23, Viu23, Viu23	ips, fat, fat, fat, mus, mus, mus	XYY_XY, X_XXY, X_XY, XXY_XX, X_XXY, X_XY, XXY_XX
ENSG00000064726	BTBD1	chr15	3	0.0652174	Ast24, Viu23, Viu23	ips, mus, mus	XYY_XY, X_XXY, XXY_XX
ENSG00000064763	FAR2	chr12	7	0.152174	Ast23, Ast24, Ast24, Ast24, Viu23, Viu23, Viu23	ips, fib, ips, nsc, fat, fat, fat	XXY_XY, XYY_XY, XYY_XY, XYY_XY, X_XXY, X_XY, XXY_XX
ENSG00000064787	BCAS1	chr20	4	0.0869565	Ast24, Viu23, Viu23, Viu23	fib, mus, mus, mus	XYY_XY, X_XXY, X_XY, XXY_XX
ENSG00000064886	CHI3L2	chr1	1	0.0217391	Viu23	fat	XXY_XY
ENSG00000064932	SBNO2	chr19	3	0.0652174	Viu23, Viu23, Viu23	blo, blo, fat	X_XXY, X_XY, XXY_XX
ENSG00000064933	PMS1	chr2	4	0.0869565	Ast23, Viu23, Viu23, Viu23	ips, fat, fat, fat	XXY_XY, X_XXY, X_XY, XXY_XX
ENSG00000064961	HMG20B	chr19	3	0.0652174	Viu23, Viu23, Viu23	fat, fat, fat	X_XXY, X_XY, XXY_XX
ENSG00000064989	CALCRL	chr2	5	0.108696	Ast23, Ast24, Viu23, Viu23, Zha20	ips, ips, blo, blo, pbm	XXY_XY, XYY_XY, X_XXY, XXY_XX, X_XX
ENSG00000064995	TAF11	chr6	2	0.0434783	Ast23, Viu23	ips, fat	XXY_XY, XXY_XX
ENSG00000064999	ANKS1A	chr6	2	0.0434783	Ast24, Viu23	ips, fat	XYY_XY, XXY_XX
ENSG00000065000	AP3D1	chr19	3	0.0652174	Viu23, Viu23, Viu23	fat, fat, fat	X_XXY, X_XY, XXY_XX
ENSG00000065029	ZNF76	chr6	5	0.108696	Ast24, Viu23, Viu23, Viu23, Viu23	nsc, blo, mus, mus, mus	XYY_XY, X_XX, X_XXY, X_XY, XXY_XX
ENSG00000065054	NHERF2	chr16	3	0.0652174	Viu23, Viu23, Viu23	fat, fat, fat	X_XXY, X_XY, XXY_XX
ENSG00000065057	NTHL1	chr16	3	0.0652174	Ast23, Ast24, Viu23	ips, nsc, fat	XXY_XY, XYY_XY, XXY_XX
ENSG00000065060	BLTP3A	chr6	2	0.0434783	Ast23, Ast24	ips, nsc	XXY_XY, XYY_XY
ENSG00000065135	GNAI3	chr1	4	0.0869565	Ast23, Ast24, Ast24, Viu23	ips, ips, nsc, blo	XXY_XY, XYY_XY, XYY_XY, X_XX
ENSG00000065150	IPO5	chr13	4	0.0869565	Ast24, Viu23, Viu23, Viu23	nsc, fat, fat, fat	XYY_XY, X_XY, XXY_XX, XXY_XY
ENSG00000065154	OAT	chr10	11	0.23913	Ast23, Ast24, Ast24, Liu23, Liu23, Liu23, Viu23, Viu23, Viu23, Viu23, Viu23	ips, fib, nsc, lcl, lcl, lcl, fat, fat, mus, mus, mus	XXY_XY, XYY_XY, XYY_XY, XXX_XY, XXY_XY, XXYY_XY, X_XXY, XXY_XX, X_XXY, X_XY, XXY_XX
ENSG00000065183	WDR3	chr1	6	0.130435	Ast24, Ast24, Viu23, Viu23, Viu23, Viu23	ips, nsc, blo, fat, fat, fat	XYY_XY, XYY_XY, X_XXY, X_XXY, X_XY, XXY_XX
ENSG00000065243	PKN2	chr1	6	0.130435	Ast23, Ast24, Viu23, Viu23, Viu23, Viu23	ips, ips, blo, blo, blo, fat	XXY_XY, XYY_XY, X_XX, X_XXY, X_XY, XXY_XX
ENSG00000065268	WDR18	chr19	3	0.0652174	Ast23, Ast24, Viu23	ips, nsc, fat	XXY_XY, XYY_XY, XXY_XX
ENSG00000065308	TRAM2	chr6	2	0.0434783	Ast24, Zha20	nsc, pbm	XYY_XY, X_XX
ENSG00000065320	NTN1	chr17	4	0.0869565	Ast23, Ast23, Ast24, Ast24	ips, ips, fib, nsc	XXY_XY, XXY_XY, XYY_XY, XYY_XY
ENSG00000065328	MCM10	chr10	2	0.0434783	Ast24, Liu23	nsc, lcl	XYY_XY, XXYY_XY
ENSG00000065357	DGKA	chr12	1	0.0217391	Ast24	nsc	XYY_XY
ENSG00000065361	ERBB3	chr12	2	0.0434783	Ast23, Ast24	ips, ips	XXY_XY, XYY_XY
ENSG00000065413	ANKRD44	chr2	1	0.0217391	Ast24	fib	XYY_XY
ENSG00000065427	KARS1	chr16	5	0.108696	Ast24, Viu23, Viu23, Viu23, Viu23	ips, fat, fat, mus, mus	XYY_XY, X_XY, XXY_XY, X_XXY, X_XY
ENSG00000065457	ADAT1	chr16	3	0.0652174	Ast24, Ast24, Viu23	ips, nsc, fat	XYY_XY, XYY_XY, X_XY
ENSG00000065485	PDIA5	chr3	1	0.0217391	Ast23	ips	XXY_XY
ENSG00000065491	TBC1D22B	chr6	2	0.0434783	Ast23, Ast24	ips, ips	XXY_XY, XYY_XY
ENSG00000065518	NDUFB4	chr3	3	0.0652174	Viu23, Viu23, Viu23	mus, mus, mus	X_XXY, X_XY, XXY_XX
ENSG00000065526	SPEN	chr1	3	0.0652174	Ast23, Viu23, Viu23	ips, blo, fat	XXY_XY, X_XXY, X_XY
ENSG00000065534	MYLK	chr3	4	0.0869565	Ast24, Ast24, Viu23, Viu23	fib, nsc, blo, blo	XYY_XY, XYY_XY, X_XX, X_XXY
ENSG00000065548	ZC3H15	chr2	3	0.0652174	Ast24, Ast24, Viu23	ips, nsc, fat	XYY_XY, XYY_XY, XXY_XX
ENSG00000065559	MAP2K4	chr17	9	0.195652	Ast24, Ast24, Viu23, Viu23, Viu23, Viu23, Viu23, Viu23, Viu23	ips, nsc, blo, blo, blo, fat, fat, fat, mus	XYY_XY, XYY_XY, X_XX, X_XXY, X_XY, X_XXY, X_XY, XXY_XX, X_XXY
ENSG00000065600	PACC1	chr1	3	0.0652174	Ast23, Viu23, Zha20	ips, fat, pbm	XXY_XY, X_XXY, X_XX
ENSG00000065609	SNAP91	chr6	2	0.0434783	Ast24, Wil22	nsc, tes	XYY_XY, XXY_XY
ENSG00000065613	SLK	chr10	3	0.0652174	Ast24, Ast24, Viu23	ips, nsc, fat	XYY_XY, XYY_XY, XXY_XX
ENSG00000065615	CYB5R4	chr6	5	0.108696	Ast23, Viu23, Viu23, Viu23, Viu23	ips, blo, blo, blo, mus	XXY_XY, X_XX, X_XXY, X_XY, X_XY
ENSG00000065618	COL17A1	chr10	7	0.152174	Ast24, Ast24, Viu23, Viu23, Viu23, Viu23, Viu23	ips, nsc, blo, fat, fat, mus, mus	XYY_XY, XYY_XY, X_XX, X_XY, XXY_XY, X_XXY, XXY_XX
ENSG00000065621	GSTO2	chr10	3	0.0652174	Ast23, Ast24, Ast24	ips, ips, nsc	XXY_XY, XYY_XY, XYY_XY
ENSG00000065665	SEC61A2	chr10	2	0.0434783	Ast23, Ast24	ips, ips	XXY_XY, XYY_XY
ENSG00000065675	PRKCQ	chr10	5	0.108696	Ast24, Viu23, Viu23, Viu23, Viu23	ips, blo, fat, fat, mus	XYY_XY, X_XXY, X_XX, XXY_XX, XXY_XX
ENSG00000065717	TLE2	chr19	5	0.108696	Ast23, Viu23, Viu23, Viu23, Zha20	ips, fat, fat, fat, pbm	XXY_XY, X_XXY, X_XY, XXY_XX, X_XX
ENSG00000065802	ASB1	chr2	2	0.0434783	Ast23, Ast24	ips, ips	XXY_XY, XYY_XY
ENSG00000065809	FAM107B	chr10	3	0.0652174	Ast24, Viu23, Zha20	nsc, fat, pbm	XYY_XY, XXY_XX, X_XX
ENSG00000065833	ME1	chr6	3	0.0652174	Ast23, Ast24, Viu23	ips, nsc, mus	XXY_XY, XYY_XY, X_XXY
ENSG00000065882	TBC1D1	chr4	7	0.152174	Viu23, Viu23, Viu23, Viu23, Viu23, Viu23, Viu23	blo, blo, blo, mus, mus, mus, mus	X_XX, X_XXY, X_XY, X_XXY, X_XY, XXY_XX, XXY_XY
ENSG00000065883	CDK13	chr7	4	0.0869565	Liu23, Viu23, Viu23, Viu23	lcl, fat, fat, fat	XXX_XY, X_XXY, X_XY, XXY_XX
ENSG00000065911	MTHFD2	chr2	5	0.108696	Ast24, Viu23, Viu23, Viu23, Viu23	nsc, fat, fat, mus, mus	XYY_XY, X_XXY, X_XY, X_XXY, X_XY
ENSG00000065923	SLC9A7	X_link	1	0.0217391	Ast24	nsc	XYY_XY
ENSG00000065978	YBX1	chr1	3	0.0652174	Ast23, Ast24, Ast24	ips, ips, nsc	XXY_XY, XYY_XY, XYY_XY
ENSG00000065989	PDE4A	chr19	2	0.0434783	Ast24, Zha20	fib, pbm	XYY_XY, X_XX
ENSG00000066027	PPP2R5A	chr1	5	0.108696	Ast23, Viu23, Viu23, Viu23, Viu23	ips, blo, blo, fat, fat	XXY_XY, X_XX, X_XXY, X_XX, X_XXY
ENSG00000066032	CTNNA2	chr2	1	0.0217391	Ast23	ips	XXY_XY
ENSG00000066044	ELAVL1	chr19	5	0.108696	Ast24, Ast24, Viu23, Viu23, Viu23	ips, nsc, blo, blo, mus	XYY_XY, XYY_XY, X_XXY, X_XY, X_XXY
ENSG00000066056	TIE1	chr1	2	0.0434783	Ast24, Viu23	ips, fat	XYY_XY, XXY_XX
ENSG00000066084	DIP2B	chr12	4	0.0869565	Liu23, Viu23, Viu23, Zha20	lcl, blo, blo, pbm	XXX_XX, X_XXY, X_XY, XXY_XY
ENSG00000066117	SMARCD1	chr12	1	0.0217391	Ast24	ips	XYY_XY
ENSG00000066135	KDM4A	chr1	3	0.0652174	Ast23, Ast24, Ast24	ips, ips, nsc	XXY_XY, XYY_XY, XYY_XY
ENSG00000066136	NFYC	chr1	2	0.0434783	Viu23, Viu23	blo, blo	X_XXY, X_XY
ENSG00000066185	ZMYND12	chr1	1	0.0217391	Viu23	blo	X_XXY
ENSG00000066230	SLC9A3	chr5	2	0.0434783	Ast24, Viu23	nsc, fat	XYY_XY, XXY_XX
ENSG00000066248	NGEF	chr2	2	0.0434783	Ast23, Ast24	ips, ips	XXY_XY, XYY_XY
ENSG00000066279	ASPM	chr1	6	0.130435	Ast23, Ast24, Ast24, Liu23, Viu23, Wil22	ips, ips, nsc, lcl, fat, tes	XXY_XY, XYY_XY, XYY_XY, XXYY_XY, X_XY, XXY_XY
ENSG00000066322	ELOVL1	chr1	1	0.0217391	Ast24	nsc	XYY_XY
ENSG00000066336	SPI1	chr11	1	0.0217391	Viu23	fat	XXY_XX
ENSG00000066379	POLR1H	chr6	3	0.0652174	Ast23, Ast24, Ast24	ips, ips, nsc	XXY_XY, XYY_XY, XYY_XY
ENSG00000066382	MPPED2	chr11	2	0.0434783	Ast23, Viu23	ips, blo	XXY_XY, X_XX
ENSG00000066405	CLDN18	chr3	1	0.0217391	Ast24	nsc	XYY_XY
ENSG00000066422	ZBTB11	chr3	3	0.0652174	Viu23, Viu23, Viu23	fat, fat, fat	X_XXY, X_XY, XXY_XX
ENSG00000066427	ATXN3	chr14	5	0.108696	Ast24, Viu23, Viu23, Viu23, Viu23	ips, fat, fat, fat, mus	XYY_XY, X_XXY, X_XY, XXY_XX, X_XXY
ENSG00000066455	GOLGA5	chr14	3	0.0652174	Viu23, Viu23, Viu23	mus, mus, mus	X_XXY, X_XY, XXY_XX
ENSG00000066468	FGFR2	chr10	8	0.173913	Ast24, Viu23, Viu23, Viu23, Viu23, Viu23, Viu23, Viu23	nsc, blo, blo, fat, fat, fat, mus, mus	XYY_XY, X_XX, X_XXY, X_XXY, X_XY, XXY_XX, X_XXY, X_XY
ENSG00000066557	LRRC40	chr1	3	0.0652174	Ast23, Ast24, Viu23	ips, nsc, fat	XXY_XY, XYY_XY, XXY_XX
ENSG00000066583	ISOC1	chr5	1	0.0217391	Ast24	nsc	XYY_XY
ENSG00000066629	EML1	chr14	6	0.130435	Ast24, Ast24, Viu23, Viu23, Viu23, Viu23	fib, ips, fat, fat, mus, mus	XYY_XY, XYY_XY, X_XXY, X_XY, X_XXY, X_XY
ENSG00000066651	TRMT11	chr6	5	0.108696	Ast23, Ast24, Viu23, Viu23, Viu23	ips, nsc, fat, mus, mus	XXY_XY, XYY_XY, XXY_XX, X_XXY, X_XY
ENSG00000066654	THUMPD1	chr16	3	0.0652174	Viu23, Viu23, Viu23	blo, fat, mus	X_XXY, XXY_XX, XXY_XX
ENSG00000066697	MSANTD3	chr9	4	0.0869565	Liu23, Liu23, Viu23, Viu23	lcl, lcl, blo, fat	XXYY_XX, XXYY_XY, X_XY, X_XXY
ENSG00000066735	KIF26A	chr14	3	0.0652174	Ast24, Ast24, Viu23	ips, nsc, fat	XYY_XY, XYY_XY, XXY_XX
ENSG00000066739	ATG2B	chr14	2	0.0434783	Ast23, Ast24	ips, ips	XXY_XY, XYY_XY
ENSG00000066777	ARFGEF1	chr8	1	0.0217391	Ast24	fib	XYY_XY
ENSG00000066813	ACSM2B	chr16	1	0.0217391	Ast24	nsc	XYY_XY
ENSG00000066827	ZFAT	chr8	3	0.0652174	Viu23, Viu23, Viu23	fat, fat, fat	X_XXY, X_XY, XXY_XX
ENSG00000066855	MTFR1	chr8	1	0.0217391	Ast24	nsc	XYY_XY
ENSG00000066923	STAG3	chr7	4	0.0869565	Ast23, Ast23, Ast24, Viu23	ips, ips, nsc, blo	XXY_XY, XXY_XY, XYY_XY, X_XXY
ENSG00000066926	FECH	chr18	1	0.0217391	Ast24	ips	XYY_XY
ENSG00000066933	MYO9A	chr15	4	0.0869565	Ast24, Viu23, Viu23, Viu23	ips, fat, fat, fat	XYY_XY, X_XXY, X_XY, XXY_XX
ENSG00000067048	DDX3Y	Y_link	14	0.304348	Ast24, Ast24, Ast24, Liu23, Liu23, Liu23, Liu23, Liu23, Liu23, Liu23, Liu23, Sun25, Sun25, Sun25	fib, ips, nsc, lcl, lcl, lcl, lcl, lcl, lcl, lcl, lcl, kid, liv, ski	XYY_XY, XYY_XY, XYY_XY, XXX_XY, XXY_XX, XXYY_XX, XXYY_XXX, XXYY_XXY, XXYY_XY, XYY_XX, XYY_XY, X_XY, X_XY, X_XY
ENSG00000067057	PFKP	chr10	3	0.0652174	Ast24, Viu23, Wil22	ips, blo, tes	XYY_XY, X_XXY, XXY_XY
ENSG00000067064	IDI1	chr10	4	0.0869565	Ast24, Viu23, Viu23, Viu23	nsc, blo, fat, mus	XYY_XY, XXY_XX, XXY_XX, X_XXY
ENSG00000067066	SP100	chr2	1	0.0217391	Viu23	blo	X_XY
ENSG00000067082	KLF6	chr10	2	0.0434783	Viu23, Viu23	blo, blo	X_XXY, X_XY
ENSG00000067113	PLPP1	chr5	7	0.152174	Ast24, Ast24, Ast24, Viu23, Viu23, Viu23, Zha20	fib, ips, nsc, fat, fat, fat, pbm	XYY_XY, XYY_XY, XYY_XY, X_XXY, X_XY, XXY_XX, XXY_XY
ENSG00000067141	NEO1	chr15	5	0.108696	Ast23, Ast24, Ast24, Viu23, Viu23	ips, fib, ips, fat, fat	XXY_XY, XYY_XY, XYY_XY, X_XXY, X_XY
ENSG00000067167	TRAM1	chr8	1	0.0217391	Ast23	ips	XXY_XY
ENSG00000067177	PHKA1	X_link	10	0.217391	Ast24, Ast24, Ast24, Liu23, Liu23, Viu23, Viu23, Viu23, Viu23, Viu23	fib, ips, nsc, lcl, lcl, blo, fat, mus, mus, mus	XYY_XY, XYY_XY, XYY_XY, XXYY_XX, XXYY_XY, X_XXY, X_XXY, X_XXY, X_XY, XXY_XX
ENSG00000067182	TNFRSF1A	chr12	7	0.152174	Ast23, Ast24, Viu23, Viu23, Viu23, Viu23, Viu23	ips, nsc, blo, blo, mus, mus, mus	XXY_XY, XYY_XY, X_XXY, X_XY, X_XXY, X_XY, XXY_XX
ENSG00000067208	EVI5	chr1	4	0.0869565	Ast24, Ast24, Viu23, Viu23	ips, nsc, fat, mus	XYY_XY, XYY_XY, XXY_XX, X_XXY
ENSG00000067221	STOML1	chr15	3	0.0652174	Ast23, Ast24, Ast24	ips, fib, ips	XXY_XY, XYY_XY, XYY_XY
ENSG00000067225	PKM	chr15	5	0.108696	Ast24, Viu23, Viu23, Viu23, Zha20	nsc, mus, mus, mus, pbm	XYY_XY, X_XXY, X_XY, XXY_XX, X_XX
ENSG00000067248	DHX29	chr5	6	0.130435	Ast24, Viu23, Viu23, Viu23, Viu23, Win18	ips, blo, blo, mus, mus, tes	XYY_XY, X_XXY, XXY_XX, X_XXY, XXY_XX, XXY_XY
ENSG00000067334	DNTTIP2	chr1	4	0.0869565	Ast24, Ast24, Liu23, Win18	ips, nsc, lcl, tes	XYY_XY, XYY_XY, XXYY_XYY, XXY_XY
ENSG00000067365	METTL22	chr16	5	0.108696	Ast23, Ast24, Ast24, Viu23, Viu23	ips, ips, nsc, fat, mus	XXY_XY, XYY_XY, XYY_XY, XXY_XX, X_XY
ENSG00000067369	TP53BP1	chr15	3	0.0652174	Ast24, Ast24, Viu23	ips, nsc, blo	XYY_XY, XYY_XY, X_XY
ENSG00000067445	TRO	X_link	3	0.0652174	Ast24, Ast24, Ast24	fib, ips, nsc	XYY_XY, XYY_XY, XYY_XY
ENSG00000067533	RRP15	chr1	2	0.0434783	Ast24, Ast24	ips, nsc	XYY_XY, XYY_XY
ENSG00000067560	RHOA	chr3	5	0.108696	Ast24, Viu23, Viu23, Viu23, Viu23	nsc, fat, mus, mus, mus	XYY_XY, XXY_XX, X_XXY, X_XY, XXY_XX
ENSG00000067596	DHX8	chr17	2	0.0434783	Ast24, Ast24	ips, nsc	XYY_XY, XYY_XY
ENSG00000067606	PRKCZ	chr1	3	0.0652174	Ast23, Ast24, Viu23	ips, nsc, mus	XXY_XY, XYY_XY, X_XXY
ENSG00000067646	ZFY	Y_link	17	0.369565	Ast23, Ast24, Ast24, Ast24, Liu23, Liu23, Liu23, Liu23, Liu23, Liu23, Liu23, Liu23, Sun25, Sun25, Sun25, Sun25, Sun25	ips, fib, ips, nsc, lcl, lcl, lcl, lcl, lcl, lcl, lcl, lcl, kid, liv, mix, pan, ski	XXY_XY, XYY_XY, XYY_XY, XYY_XY, XXX_XY, XXY_XX, XXYY_XX, XXYY_XXX, XXYY_XXY, XXYY_XY, XYY_XX, XYY_XY, X_XY, X_XY, X_XY, X_XY, X_XY
ENSG00000067704	IARS2	chr1	5	0.108696	Ast23, Viu23, Viu23, Viu23, Viu23	ips, blo, blo, fat, mus	XXY_XY, X_XXY, X_XY, X_XXY, XXY_XX
ENSG00000067715	SYT1	chr12	3	0.0652174	Ast23, Ast24, Viu23	ips, fib, blo	XXY_XY, XYY_XY, X_XXY
ENSG00000067798	NAV3	chr12	2	0.0434783	Ast23, Ast24	ips, fib	XXY_XY, XYY_XY
ENSG00000067836	ROGDI	chr16	7	0.152174	Viu23, Viu23, Viu23, Viu23, Viu23, Viu23, Viu23	blo, blo, fat, fat, fat, mus, mus	X_XX, X_XXY, X_XXY, X_XY, XXY_XX, X_XXY, X_XY
ENSG00000067840	PDZD4	X_link	4	0.0869565	Ast23, Ast24, Viu23, Viu23	ips, ips, blo, fat	XXY_XY, XYY_XY, X_XY, XXY_XX
ENSG00000067900	ROCK1	chr18	5	0.108696	Ast24, Liu23, Liu23, Viu23, Viu23	nsc, lcl, lcl, blo, mus	XYY_XY, XXX_XY, XXYY_XY, X_XXY, X_XXY
ENSG00000067955	CBFB	chr16	9	0.195652	Ast24, Ast24, Viu23, Viu23, Viu23, Viu23, Viu23, Viu23, Viu23	fib, nsc, blo, blo, fat, fat, fat, mus, mus	XYY_XY, XYY_XY, X_XX, X_XXY, X_XXY, X_XY, XXY_XX, X_XXY, X_XY
ENSG00000067992	PDK3	X_link	9	0.195652	Ast23, Ast24, Ast24, Viu23, Viu23, Viu23, Viu23, Viu23, Viu23	ips, fib, nsc, blo, blo, blo, fat, fat, mus	XXY_XY, XYY_XY, XYY_XY, X_XX, X_XXY, X_XY, X_XY, XXY_XX, X_XXY
ENSG00000068001	HYAL2	chr3	2	0.0434783	Viu23, Zha20	fat, pbm	XXY_XX, X_XX
ENSG00000068024	HDAC4	chr2	7	0.152174	Ast24, Ast24, Viu23, Viu23, Viu23, Viu23, Viu23	ips, nsc, blo, fat, mus, mus, mus	XYY_XY, XYY_XY, X_XY, XXY_XX, X_XXY, X_XY, XXY_XX
ENSG00000068028	RASSF1	chr3	6	0.130435	Ast23, Ast24, Ast24, Viu23, Viu23, Viu23	ips, ips, nsc, fat, fat, fat	XXY_XY, XYY_XY, XYY_XY, X_XXY, X_XY, XXY_XX
ENSG00000068078	FGFR3	chr4	5	0.108696	Ast24, Ast24, Viu23, Viu23, Wil22	ips, nsc, fat, mus, tes	XYY_XY, XYY_XY, XXY_XY, X_XXY, XXY_XY
ENSG00000068079	IFI35	chr17	1	0.0217391	Ast24	ips	XYY_XY
ENSG00000068097	HEATR6	chr17	3	0.0652174	Ast23, Ast24, Ast24	ips, ips, nsc	XXY_XY, XYY_XY, XYY_XY
ENSG00000068120	COASY	chr17	6	0.130435	Ast24, Viu23, Viu23, Viu23, Viu23, Viu23	nsc, blo, blo, fat, fat, fat	XYY_XY, X_XX, X_XXY, X_XXY, X_XY, XXY_XX
ENSG00000068137	PLEKHH3	chr17	4	0.0869565	Ast23, Ast23, Ast24, Ast24	ips, ips, ips, nsc	XXY_XY, XXY_XY, XYY_XY, XYY_XY
ENSG00000068305	MEF2A	chr15	2	0.0434783	Ast24, Ast24	fib, nsc	XYY_XY, XYY_XY
ENSG00000068308	OTUD5	X_link	5	0.108696	Ast23, Viu23, Viu23, Viu23, Viu23	ips, blo, blo, fat, fat	XXY_XY, X_XXY, X_XY, X_XXY, XXY_XX
ENSG00000068323	TFE3	X_link	3	0.0652174	Ast24, Viu23, Viu23	nsc, blo, blo	XYY_XY, X_XXY, X_XY
ENSG00000068354	TBC1D25	X_link	1	0.0217391	Viu23	fat	X_XXY
ENSG00000068366	ACSL4	X_link	3	0.0652174	Ast24, Viu23, Zha20	nsc, blo, pbm	XYY_XY, X_XX, X_XX
ENSG00000068383	INPP5A	chr10	2	0.0434783	Ast24, Viu23	ips, blo	XYY_XY, X_XY
ENSG00000068394	GPKOW	X_link	4	0.0869565	Ast24, Ast24, Viu23, Viu23	ips, nsc, fat, fat	XYY_XY, XYY_XY, X_XXY, XXY_XX
ENSG00000068400	GRIPAP1	X_link	8	0.173913	Liu23, Viu23, Viu23, Viu23, Viu23, Viu23, Viu23, Zha20	lcl, blo, blo, fat, fat, mus, mus, pbm	XXX_XY, X_XXY, X_XY, X_XY, XXY_XY, X_XXY, X_XY, X_XX
ENSG00000068438	FTSJ1	X_link	8	0.173913	Ast24, Ast24, Liu23, Liu23, Viu23, Viu23, Viu23, Viu23	ips, nsc, lcl, lcl, fat, fat, mus, mus	XYY_XY, XYY_XY, XXYY_XX, XXYY_XY, X_XXY, XXY_XX, X_XXY, XXY_XX
ENSG00000068489	PRR11	chr17	5	0.108696	Ast23, Ast24, Ast24, Ast24, Viu23	ips, fib, ips, nsc, blo	XXY_XY, XYY_XY, XYY_XY, XYY_XY, X_XXY
ENSG00000068615	REEP1	chr2	1	0.0217391	Ast24	nsc	XYY_XY
ENSG00000068650	ATP11A	chr13	6	0.130435	Ast23, Liu23, Liu23, Viu23, Viu23, Viu23	ips, lcl, lcl, blo, blo, fat	XXY_XY, XXY_XY, XXYY_XY, X_XXY, X_XY, XXY_XX
ENSG00000068654	POLR1A	chr2	3	0.0652174	Viu23, Viu23, Viu23	blo, blo, blo	X_XX, X_XXY, X_XY
ENSG00000068697	LAPTM4A	chr2	5	0.108696	Ast23, Ast24, Viu23, Viu23, Viu23	ips, nsc, mus, mus, mus	XXY_XY, XYY_XY, X_XXY, X_XY, XXY_XX
ENSG00000068724	TTC7A	chr2	2	0.0434783	Viu23, Viu23	fat, fat	X_XY, XXY_XX
ENSG00000068745	IP6K2	chr3	2	0.0434783	Viu23, Viu23	blo, fat	X_XY, XXY_XX
ENSG00000068784	SRBD1	chr2	9	0.195652	Ast23, Ast24, Ast24, Viu23, Viu23, Viu23, Viu23, Viu23, Viu23	ips, ips, nsc, blo, blo, blo, fat, fat, fat	XXY_XY, XYY_XY, XYY_XY, X_XX, X_XXY, X_XY, X_XXY, X_XY, XXY_XX
ENSG00000068796	KIF2A	chr5	7	0.152174	Ast24, Viu23, Viu23, Viu23, Viu23, Viu23, Viu23	nsc, blo, fat, fat, fat, mus, mus	XYY_XY, X_XX, X_XXY, X_XY, XXY_XX, X_XXY, XXY_XX
ENSG00000068831	RASGRP2	chr11	4	0.0869565	Ast23, Ast24, Viu23, Viu23	ips, nsc, fat, fat	XXY_XY, XYY_XY, X_XY, XXY_XX
ENSG00000068878	PSME4	chr2	5	0.108696	Ast24, Viu23, Viu23, Viu23, Win18	nsc, fat, mus, mus, tes	XYY_XY, XXY_XX, X_XXY, XXY_XX, XXY_XY
ENSG00000068885	IFT80	chr3	2	0.0434783	Ast24, Viu23	nsc, fat	XYY_XY, XXY_XX
ENSG00000068903	SIRT2	chr19	5	0.108696	Ast24, Viu23, Viu23, Viu23, Viu23	nsc, fat, fat, fat, mus	XYY_XY, X_XXY, X_XY, XXY_XX, X_XXY
ENSG00000068912	ERLEC1	chr2	4	0.0869565	Ast24, Viu23, Viu23, Viu23	nsc, mus, mus, mus	XYY_XY, X_XXY, X_XY, XXY_XX
ENSG00000068971	PPP2R5B	chr11	1	0.0217391	Viu23	fat	X_XY
ENSG00000068976	PYGM	chr11	7	0.152174	Ast23, Ast23, Ast24, Sun25, Viu23, Viu23, Viu23	ips, ips, nsc, ski, blo, blo, fat	XXY_XY, XXY_XY, XYY_XY, X_XY, X_XXY, X_XY, XXY_XX
ENSG00000069011	PITX1	chr5	2	0.0434783	Ast24, Viu23	fib, fat	XYY_XY, X_XY
ENSG00000069020	MAST4	chr5	4	0.0869565	Ast23, Ast24, Ast24, Viu23	ips, ips, nsc, mus	XXY_XY, XYY_XY, XYY_XY, X_XXY
ENSG00000069122	ADGRF5	chr6	1	0.0217391	Ast24	fib	XYY_XY
ENSG00000069188	SDK2	chr17	3	0.0652174	Ast24, Ast24, Wil22	ips, nsc, tes	XYY_XY, XYY_XY, XXY_XY
ENSG00000069248	NUP133	chr1	3	0.0652174	Ast23, Ast24, Viu23	ips, nsc, fat	XXY_XY, XYY_XY, X_XY
ENSG00000069275	NUCKS1	chr1	4	0.0869565	Ast24, Viu23, Viu23, Viu23	nsc, blo, blo, fat	XYY_XY, X_XXY, XXY_XX, XXY_XX
ENSG00000069329	VPS35	chr16	5	0.108696	Ast24, Ast24, Liu23, Viu23, Viu23	ips, nsc, lcl, fat, mus	XYY_XY, XYY_XY, XXX_XY, XXY_XX, XXY_XX
ENSG00000069345	DNAJA2	chr16	6	0.130435	Ast24, Ast24, Viu23, Viu23, Viu23, Viu23	ips, nsc, fat, mus, mus, mus	XYY_XY, XYY_XY, XXY_XX, X_XXY, X_XY, XXY_XX
ENSG00000069399	BCL3	chr19	4	0.0869565	Ast24, Ast24, Viu23, Viu23	fib, ips, blo, blo	XYY_XY, XYY_XY, X_XXY, X_XY
ENSG00000069424	KCNAB2	chr1	1	0.0217391	Viu23	mus	X_XY
ENSG00000069431	ABCC9	chr12	3	0.0652174	Ast24, Viu23, Viu23	fib, blo, fat	XYY_XY, X_XY, XXY_XX
ENSG00000069482	GAL	chr11	3	0.0652174	Ast23, Ast23, Ast24	ips, ips, fib	XXY_XY, XXY_XY, XYY_XY
ENSG00000069493	CLEC2D	chr12	3	0.0652174	Ast24, Ast24, Viu23	ips, nsc, fat	XYY_XY, XYY_XY, XXY_XX
ENSG00000069509	FUNDC1	X_link	9	0.195652	Liu23, Liu23, Liu23, Liu23, Liu23, Liu23, Liu23, Viu23, Viu23	lcl, lcl, lcl, lcl, lcl, lcl, lcl, blo, blo	XXX_XX, XXX_XY, XXY_XY, XXYY_XXX, XXYY_XY, XXYY_XYY, XYY_XX, X_XXY, XXY_XX
ENSG00000069535	MAOB	X_link	5	0.108696	Ast23, Ast24, Viu23, Viu23, Viu23	ips, ips, blo, blo, blo	XXY_XY, XYY_XY, X_XX, X_XXY, X_XY
ENSG00000069667	RORA	chr15	3	0.0652174	Ast24, Ast24, Viu23	fib, nsc, fat	XYY_XY, XYY_XY, X_XY
ENSG00000069696	DRD4	chr11	2	0.0434783	Viu23, Viu23	blo, fat	X_XXY, XXY_XX
ENSG00000069702	TGFBR3	chr1	3	0.0652174	Ast23, Ast24, Ast24	ips, ips, nsc	XXY_XY, XYY_XY, XYY_XY
ENSG00000069812	HES2	chr1	1	0.0217391	Wil22	tes	XXY_XY
ENSG00000069849	ATP1B3	chr3	5	0.108696	Ast23, Ast24, Viu23, Viu23, Viu23	ips, nsc, mus, mus, mus	XXY_XY, XYY_XY, X_XXY, X_XY, XXY_XX
ENSG00000069869	NEDD4	chr15	4	0.0869565	Ast23, Ast23, Ast24, Viu23	ips, ips, nsc, fat	XXY_XY, XXY_XY, XYY_XY, X_XY
ENSG00000069943	PIGB	chr15	8	0.173913	Ast23, Ast24, Ast24, Ast24, Viu23, Viu23, Viu23, Viu23	ips, fib, ips, nsc, blo, blo, blo, blo	XXY_XY, XYY_XY, XYY_XY, XYY_XY, X_XX, X_XXY, X_XY, XXY_XX
ENSG00000069956	MAPK6	chr15	4	0.0869565	Viu23, Viu23, Viu23, Viu23	fat, mus, mus, mus	XXY_XX, X_XXY, X_XY, XXY_XX
ENSG00000069966	GNB5	chr15	1	0.0217391	Ast24	nsc	XYY_XY
ENSG00000069974	RAB27A	chr15	2	0.0434783	Ast24, Viu23	nsc, blo	XYY_XY, X_XX
ENSG00000069998	HDHD5	chr22	3	0.0652174	Ast24, Ast24, Viu23	fib, nsc, mus	XYY_XY, XYY_XY, X_XXY
[truncated: 14,028 more rows]

## Sheet: Abbreviations
key	tissue
ips	induced Pluripotent Stem Cell
nsc	Neural Stem Cell
fat	Adipose tissue
[truncated: 11 more rows]
