# Supplementary material for: Sex chromosome aneuploidy impacts on human gene expression and regulation: a systematic review
Source: Mol Med. 2025 Dec 30;32:11. doi: 10.1186/s10020-025-01404-1 (PMC12859965; doi:10.1186/s10020-025-01404-1)
Supplement: Supplementary file 9 — Supplementary Material 9. Table S4. Studies characteristics extended and merged studies [file 10020_2025_1404_MOESM9_ESM.xlsx]

## Sheet: Study characteristics
			Number of participants		Sample size		Karyotypes		Mean age (years)
Study	Title	Country	Total	Eligible for our SR	SCA (n)	Control (n)	SCA	Control	SCA Population	Control group	Tissue studied	Technique applied	Independent tests
Astro 2022	Pseudoautosomal Region 1 Overdosage Affects the Global Transcriptome in iPSCs From Patients With Klinefelter Syndrome and High-Grade X Chromosome Aneuploidies	Saudi Arabia; Spain	9	6	2; 2	1; 1	47,XXY; 49,XXXXY	46,XY; 46,XX	Not stated; samples from biobanks	Not stated; samples from biobanks	Stem cells, hiPSCs; definitive endoderm	RNA seq, Single cell RNA seq	3
Astro 2023	A transcriptomic signature of X chromosome overdosage in Saudi Klinefelter syndrome induced pluripotent stem cells	Saudi Arabia; Spain	10	10	4; 5	1	47,XXY; 47,XXY	46,XY	38.25 +- 5.06 | Not stated	53 +- 0	Stem cells	RNA seq	1
Astro 2024	An iPSC-based model of Jacob Syndrome reveals a DNA methylation-independent transcriptional dysregulation shared with X aneuploid cells	Saudi Arabia; Spain	16	3	3	0	47,XYY	46,XY	Prenatal, 2 months, 23 years	Not stated	Fibroblasts, Stem cells, Other cell lines	RNA seq, Bisulfite sequencing	5
Belling 2017	Klinefelter syndrome comorbidities linked to increased X chromosome gene dosage and altered protein interactome activity	Denmark	16	16	8	8	47,XXY	46,XY	13.2 +- 9.9	20 +- 0	Whole blood	Expression microarray	1
Berglund 2024	Integration of long-read sequencing, DNA methylation and gene expression reveals heterogeneity in Y chromosome segment lengths in phenotypic males with 46,XX testicular disorder/difference of sex development	Denmark; Germany; Switzerland	91	11	0	0; 11	47,XXY	46,XY; 46,XX	See Skakkebaek 2018 and Trolle 2016	Not stated	Whole blood	RNA seq, Bisulfite sequencing	2
Biradar 2021	Functional and regulatory aspects of oxidative stress response in X monosomy	India	2	2	1	1	45,X	46,XX	Not stated	Not stated	Fibroblasts	RNA seq	1
Byun 2025	Expression Patterns of Escape Genes in Turner Syndrome Fibroblasts and Induced Pluripotent Stem Cells	Republic of Korea	3	3	1	1; 1	45,X	46,XY; 46,XX	Not stated	Not stated	Fibroblasts, Stem cells	RNA seq	2
Chen 2024	Identification of apelin/APJ signaling dysregulation in a human iPSC-derived granulosa cell model of Turner syndrome	Taiwan	4	4	2	2	45, X	46,XX	29-45 (both population and control)	29-45 (both population and control)	Granulosa cells, Cumulus cells	RNA seq	1
Cimino 2017	Decreased miRNA expression in Klinefelter syndrome	Italy	30	20	10	10	47,XXY	46,XY	32.5 ± 3.0	32.0 ± 3.0	Blood derived	RNA seq	1
D'Aurora 2017	Testis Transcriptome Modulation in Klinefelter Patients with Hypospermatogenesis	Italy	6	6	3	3	47,XXY	46,XY	29.3±3.2	29.1±4.4	Gonad derived	Expression microarray	1
Fan 2022	DNA Hypermethylation and a Specific Methylation Spectrum on the X Chromosome in Turner Syndrome as Determined by Nanopore Sequencing	China	21	21	13	4; 4	45,X	46,XX; 46,XY	8.4 ± 3.3	8.5 ± 2.3	Whole blood	Oxford Nanopore Technologies methylation analysis	1
Galdon 2022	In vitro propagation of XXY human Klinefelter spermatogonial stem cells: A step towards new fertility opportunities	United States; Other	6	2	1	1	47,XXY	46,XY	Not stated	Not stated	Gonad derived	Single cell RNA seq	1
Gutierrez 2022	DNA Methylation Analysis of Turner Syndrome BAV	United States	36	31	25	6	45,X	46,XX	38.5 (16-68)	52 (28 - 67)	Whole blood	Bisulfite sequencing	1
Huang 2015	Global transcriptome analysis of peripheral blood identifies the most significantly down-regulated genes associated with metabolism regulation in Klinefelter syndrome	China	10	10	5	5	47,XXY	46,XY	29.80 +- 1.789	31.20 +- 3.347	Whole blood	Expression microarray	1
Ibarra-Ramírez 2020	Expression profile of microRNAs in the testes of patients with Klinefelter syndrome	Mexico; Spain	9	8	3	5	47,XXY	46,XY	(33-36)	(30-40)	Gonad derived	Small RNA targeted RNA seq	1
Laurentino 2019	High-resolution analysis of germ cells from men with sex chromosomal aneuploidies reveals normal transcriptome but impaired imprinting	Germany	15	1	1	3	Not stated	Not stated	Not stated	Not stated	Gonad derived	Single cell RNA seq	1
Licciardi 2018	Human blastocysts of normal and abnormal karyotypes display distinct transcriptome profiles	United States	101	5	1; 1	1; 2	45,X; 47,XXX	46,XX; 46, XY	Prenatal	Prenatal	human embryos	RNA seq	1
Liu 2019	Single-Cell Sequencing Reveals the Relationship between Phenotypes and Genotypes of Klinefelter Syndrome	China	3	3	1	1; 1	47,XXY	46,XX; 47,XY	Not stated	Not stated	Blood derived	Single cell RNA seq	1
Liu 2023	Aneuploidy effects on human gene expression across three cell types	United States; UK	236	236	32; 46; 30; 31	57; 45	47,XXX; 47,XXY; 48,XXYY; 47,XYY	46,XX; 46,XY	11.1 +- 6.1 | 12.6 +- 5.3 | 14.8 +- 7.0 | 11.9 +-4.6	16.2 +-5.1 | 14.7 +-5.3	Blood derived, Fibroblasts, Other cell lines	RNA seq	3
Lu 2024	How the extra X chromosome impairs the development of male fetal germ cells	China	28	19	10	9	47,XXY	46,XY	Prenatal	Prenatal	Gonad derived, Gonad derived	Bisulfite sequencing , Single cell RNA seq , scTrio-seq; Stereo-seq	3
Luo 2015	Uniparental disomy of the entire X chromosome in Turner syndrome patient-specific induced pluripotent stem cells	China	6	5	3	2	45,X	46,XX	prenatal	prenatal	Fibroblasts, Stem cells	Expression microarray	2
Luo 2023	Competing endogenous RNA network analysis of Turner syndrome patient-specific iPSC-derived cardiomyocytes reveals dysregulation of autosomal heart development genes by altered dosages of X-inactivation escaping non-coding RNAs	China	6	6	3	3	45,X	46,XX	Not stated	Not stated	Stem cells, Other cell lines	Expression microarray	2
Ma 2012	Aberrant gene expression profiles in pluripotent stem cells induced from fibroblasts of a Klinefelter syndrome patient	China	2	2	1	1	47,XXY	46,XY	27	Not stated	Stem cells	Expression microarray	1
Mahyari 2021	Comparative single-cell analysis of biopsies clarifies pathogenic mechanisms in Klinefelter syndrome	United States	12	9	2	7	47, XXY	46,XY	28 +- 4.24	Partially stated	Gonad derived	Single cell RNA seq	1
Manotas 2020	Identification of common differentially expressed genes in Turner (45,X) and Klinefelter (47,XXY) syndromes using bioinformatics analysis	Colombia	101	101	26; 35	25; 15	45,X; 47,XXY	46,XX; 46,XY	Not stated	Not stated	Whole blood, Blood derived	Expression microarray	2
Massingham 2014	Amniotic fluid RNA gene expression profiling provides insights into the phenotype of Turner syndrome	United States	10	10	5	5	45,X	46,XX	Prenatal	Prenatal	Amniotic fluid supernatant	Expression microarray	1
McGlacken-Byrne 2023	Single-nucleus RNA-sequencing reveals novel potential mechanisms of ovarian insufficiency in 45,X Turner Syndrome	UK	51	4	2	2	45,X	46,XX	Prenatal	Prenatal	Gonad derived	Single cell RNA seq	1
Miao 2023	Integrative epigenome profiling of 47XXY provides insights into whole genomic DNA hypermethylation and active chromatin accessibility	United States; Other	9 | 6	9 | 6	3; 2	3; 3 & 2; 2	47,XXY	46,XX; 46,XY	20 (WGBS) | not stated (ATACseq)	20 (WGBS) | not stated (ATACseq)	Whole blood, Amniotic fluid cells	Bisulfite sequencing , ATAC seq	2
Nielsen 2020	Epigenetic and transcriptomic consequences of excess X-chromosome material in 47,XXX syndrome-A comparison with Turner syndrome and 46,XX females	Denmark	21	21	7; 7	7	45,X; 47,XXX	46,XX	34.0* (27.6 - 42.19) | 28.4* (19.0 - 43.2)	32.6* (22.0 -43.5)	Whole blood	RNA seq, DNA methylation array	2
Panula 2019	Human induced pluripotent stem cells from two azoospermic patients with Klinefelter syndrome show similar X chromosome inactivation behavior to female pluripotent stem cells	Sweden; Oman	5	5	2	2; 1	47, XXY	46,XY; 46,XX	32.5 +- 2.12	32.5 +- 2.12 | 31	Stem cells	RNA seq	1
Rajpathak 2014	Human 45,X fibroblast transcriptome reveals distinct differentially expressed genes including long noncoding RNAs potentially associated with the pathophysiology of Turner syndrome	India	2	2	1	1	45,X	46,XX	Not reported	Not stated	Fibroblasts	RNA seq	1
Rajpathak 2014	Evidence for epigenetic alterations in Turner syndrome opens up feasibility of new pharmaceutical interventions	India	4	4	2	2	45,X	46,XX	Not stated	Not stated	Blood derived, Fibroblasts	DNA methylation array	2
Rajpathak 2017	Micro RNAs and DNA methylation are regulatory players in human cells with altered X chromosome to autosome balance	India	3	3	1; 1	1	45,X; 47,XXX	46,XX	Not stated	Not stated	Fibroblasts	Small RNA targeted RNA seq	1
Raznahan 2018	Sex-chromosome dosage effects on gene expression in humans	United States; UK	471	68	12; 9; 8; 10; 9	10; 10	45,X; 47,XXX; 47,XXY; 47,XYY; 48,XXYY	46,XX; 46,XY	10.81 +-2.5 (6.7 - 14.1) | 8.66 +-2.7 (5.8 - 12.2)| 8.16 +-2.4 (5.3 - 11.3) | 8.51 +- 2.4 (5.7 - 12.2) | 8.41 +- 2.9 (4.9 - 12.4)	8.95+-2.2 (5.4 - 11.9) | 8.86 +- 1.6 (6.2 - 11.8)	Other cell lines	Expression microarray	1
SanRoman 2023	The human Y and inactive X chromosomes similarly modulate autosomal gene expression	United States	182	176	31; 9; 38; 13; 1; 4; 3; 13; 2	33; 29	45,X; 47,XXX; 47,XXY; 47,XYY; 48,XXXX; 48,XXXY; 48,XXYY; 49,XXXXY; 49,XYYYY	46,XX; 46,XY	37.6 +- 18.9 (1-71) | 18.8 +- 14.9 (3-51) | 32.1 +- 9.6 (10-56) | 21.5 +- 13.5 (9-56) | 27.0 +- 0 (27) | 15.0 +- 7.6 (9-26) | 12.3 +- 7.8 (6-21) | 8.3 +- 3.8 (4-17) | 12 +- 15.6 (1-23)	35.1 +- 18.0 (4-70) | 28.0 +- 15.0 (6-54)	Fibroblasts, Other cell lines	RNA seq	2
Sharma 2015	DNA methylation signature in peripheral blood reveals distinct characteristics of human X chromosome numerical aberrations	Germany	121	12	3; 3	3; 3	45,X; 47, XXY	46,XX; 46,XY	13 +- 2 (11 - 15) | 13.6 +- 2.6 (11 - 16)	18.7 +- 0.6 (18-19)| 18.3 +- 0.6 (18-19)	Whole blood, Whole blood	DNA methylation array , (both MeDIP and Illumina’s Infinium assay)	2
Sim 2025	Immune Gene Expression Profiling in Individuals with Turner Syndrome, Graves' Disease, and a Healthy Female by Single-Cell RNA Sequencing: A Comparative Study	Republic of Korea	3	3	1	2	45,X	46,XX	Not stated	Not stated	Blood derived	Single cell RNA seq	1
Skakkebæk 2018	DNA hypermethylation and differential gene expression associated with Klinefelter syndrome	Denmark	167	167	67	67; 33	47, XXY	46,XY; 46,XX	36.4±10.0	36.3±9.71 years | 45.0±10.3 years	Whole blood	RNA seq, DNA methylation array	2
Sui 2012	microRNA expression profile of peripheral blood mononuclear cells of Klinefelter syndrome	China	14	14	7	7	47,XXY	Not stated	Not stated	Not stated	Blood derived	Small RNA targeted RNA seq	1
Sun 2017	XCI-escaping gene KDM5C contributes to ovarian development via downregulating miR-320a	China	132	20	10	10	45,X	46,XX	18.70 ± 0.24 (16–22)	19.10±0.17 (16-21)	Blood derived	Small RNA targeted RNA seq	1
Suntharalingham 2025	The transcriptomic landscape of monosomy X (45,X) during early human fetal and placental development	UK	45	45	6	20; 19	45,X	46,XX; 46,XY	Prenatal	Prenatal	Fetal pancreas, Fetal liver, Fetal kidney, Fetal skin, Fetal Mixed (brain, spleen, lung, and heart)	RNA seq	1
Trolle 2016	Widespread DNA hypomethylation and differential gene expression in Turner syndrome	Denmark	101	101	35	33; 33	45,X	46,XX; 46,XY	45.0 ± 10.3	42.6 ± 12	Whole blood	RNA seq, DNA methylation array	2
Umair 2022	MicroRNA-4516 in Urinary Exosomes as a Biomarker of Premature Ovarian Insufficiency	Korea	65	14	3	11	45,X	46,XX	31.0 ± 6.1	34.8 ± 5.0	Urinary exosomes	Small RNA targeted RNA seq	1
Vawter 2007	Dysregulation of X-linked gene expression in Klinefelter's syndrome and association with verbal cognition	United States	17	17	11	6	47,XXY	46,XY	Not stated	Not stated	Other cell lines	Expression microarray	1
Viana 2014	Epigenomic and transcriptomic signatures of a Klinefelter syndrome (47,XXY) karyotype in the brain	UK; Australia	49	49	1	31; 17	47,XXY	46,XY; 46,XX	35 +- 0	59 +- 17 | 67 +- 20	Post-mortem brain tissue (prefrontal cortex and cerebellum)	Expression microarray, DNA methylation array	2
Viuff 2023	X chromosome dosage and the genetic impact across human tissues	Denmark	108	108	36; 22	16; 34	45,X; 47,XXY	46,XY; 46,XX	46.1 (42.8–49.4) | 40.6 (37.0–44.3)	40.2 (33.7–46.7) | 43.9 (40.2–47.5)	Whole blood, Fat, Muscle	RNA seq, DNA methylation array	4
Wan 2015	Genome-wide site-specific differential methylation in the blood of individuals with Klinefelter syndrome	United States; UK	1307	1307	7	692; 608	47,XXY	46,XY; 46,XX	(45-80)	(45-80)	Whole blood	DNA methylation array	1
Wang 2020	Bioinformatic Analysis Identifies Potential Key Genes in the Pathogenesis of Turner Syndrome	China	36	36	26	10	45,X	46,XX	Not stated	Not stated	Blood derived	Expression microarray	1
Wang 2022	Dissecting Human Gonadal Cell Lineage Specification and Sex Determination Using A Single-cell RNA-seq Approach	China	15	15	1	5; 9	45,X	46,XX; 46,XY	Prenatal	Prenatal	Gonad derived	Single cell RNA seq	1
Wang 2024	A single-cell transcriptome atlas of human euploid and aneuploid blastocysts	China	203	12	3; 7; 2	11	45,X; 47,XXX; 47,XYY	46,XX; 46,XY	Prenatal	Prenatal	Stem cells	Single cell RNA seq	1
Willems 2022	Transcriptomic differences between fibrotic and non-fibrotic testicular tissue reveal possible key players in Klinefelter syndrome-related testicular fibrosis	Belgium; Russia	20	20	5	15	47,XXY	46,XY	37 +- 7.9	38.7 +-7.7	Gonad derived	RNA seq	1
Winge 2018	Transcriptome profiling of fetal Klinefelter testis tissue reveals a possible involvement of long non-coding RNAs in gonocyte maturation	Denmark	23	7	2	5	47,XXY	46,XY	Prenatal	Prenatal	Gonad derived	RNA seq	1
Winge 2018	Transcriptome analysis of the adult human Klinefelter testis and cellularity-matched controls reveals disturbed differentiation of Sertoli- and Leydig cells	Denmark	33	6	3	3	47,XXY	46,XY	25.92 +- 3.79	32.75 +- 0.85	Gonad derived	RNA seq	1
Zhang 2013	Gene expression analysis of induced pluripotent stem cells from aneuploid chromosomal syndromes	China	6	3	1	2	45,X	46,XX	Not stated	Not stated	Stem cells	RNA seq	1
Zhang 2020	Integrated functional genomic analyses of Klinefelter and Turner syndromes reveal global network effects of altered X chromosome dosage	United States	55	54	13; 14	14; 13	45,X; 47,XXY	46,XX; 47,XY	8.27 ± 1.83 | 7.50 ± 2.21	7.71 ± 1.77 | 6.93 ± 2.27	Blood derived, Other cell lines	RNA seq, Bisulfite sequencing , Hi-C	3
Zhao 2020	Single-cell analysis of developing and azoospermia human testicles reveals central role of Sertoli cells	China	17	13	3	10	47,XXY	46,XY	27.33 +- 1.53 (26-29)	17.8 +- 10.63 (2-31)	Gonad derived	Single cell RNA seq	1
Zitzmann 2015	Gene expression patterns in relation to the clinical phenotype in Klinefelter syndrome	Germany	232	232	132	50; 50	47,XXY	46,XX; 46,XY	37.7 +- 12.2	32.6 +- 11.9 | 42.4 +- 14.2	Whole blood	Expression microarray	1

## Sheet: Merged Studies
Table S2b. Merged studies.
Study	Title	Primary study (merged into)	Notes
Salemi M, Cimino L, Marino M, Cannarella R, Condorelli RA, Romano C et al. Int. J. Med. Sci., 2018. DOI: 10.7150/ijms.21075	Next Generation Sequencing expression profiling of mitochondrial subunits in men with Klinefelter syndrome	Cimino L, Salemi M, Cannarella R, Condorelli RA, Giurato G, Marchese G et al. Sci. Rep., 2017. Decreased miRNA expression in Klinefelter syndrome (10.1038/s41598-017-16892-3)	Same cohort
Salemi M, Cannarella R, Condorelli RA, Cimino L, Ridolfo F, Giurato G et al. BMC Med. Genet., 2019. DOI: 10.1186/s12881-018-0744-0	Evidence for long noncoding RNA GAS5 up-regulation in patients with Klinefelter syndrome	Cimino L, Salemi M, Cannarella R, Condorelli RA, Giurato G, Marchese G et al. Sci. Rep., 2017.Decreased miRNA expression in Klinefelter syndrome (10.1038/s41598-017-16892-3)	Same cohort
Salemi M, Cannarella R, Cimino L, Condorelli RA, Giurato G, Marchese G et al. Minerva Endocrinol. (Torino), 2021 10.23736/S2724-6507.20.03357-X	GPR56 gene down-regulation in patients with Klinefelter Syndrome: a candidate for infertility?	Cimino L, Salemi M, Cannarella R, Condorelli RA, Giurato G, Marchese G et al. Sci. Rep., 2017 Decreased miRNA expression in Klinefelter syndrome (10.1038/s41598-017-16892-3)	Same cohort
D'Aurora M, Ferlin A, Di Nicola M, Garolla A, De Toni L, Franchi S et al. BMC Genomics, 2015. 10.1186/s12864-015-1356-0	Deregulation of sertoli and leydig cells function in patients with Klinefelter syndrome as evidenced by testis transcriptome analysis	D'Aurora M, Ferlin A, Garolla A, Franchi S, D'Onofrio L, Trubiani O et al. Sci. Rep., 2017. Testis transcriptome modulation in Klinefelter patients with hypospermatogenesis (10.1038/srep45729)	Same cohort
Johannsen EB, Just J, Viuff MH, Okholm TLH, Pedersen SB et al. Front. Genet., 2022 10.3389/fgene.2022.928874	Sex chromosome aneuploidies give rise to changes in the circular RNA profile: A circular transcriptome-wide study of Turner and Klinefelter syndrome across different tissues	Viuff M, Skakkebæk A, Johannsen EB, Chang S, Pedersen SB, Lauritsen KM et al. Genome Med., 2023 X chromosome dosage and the genetic impact across human tissues	Same cohort
Just J, Ridder LOR, Johannsen EB, Jensen JMB, Petersen MS, Christensen HV et al. NPJ Genom. Med., 2025 10.1038/s41525-025-00467-7	Elevated levels of neutrophils with a pro-inflammatory profile in Turner syndrome across karyotypes	Viuff M, Skakkebæk A, Johannsen EB, Chang S, Pedersen SB, Lauritsen KM et al. Genome Med., 2023 X chromosome dosage and the genetic impact across human tissues	Same cohort
San Roman AK, Skaletsky H, Godfrey AK, Bokil NV, Teitz L, Singh I et al. Cell Genom., 2024 10.1016/j.xgen.2023.100462	The human Y and inactive X chromosomes similarly modulate autosomal gene expression	San Roman AK, Godfrey AK, Skaletsky H, Bellott DW, Groff AF, Harris HL et al. Cell Genom., 2023 The human inactive X chromosome modulates expression of the active X chromosome 10.1016/j.xgen.2023.100259	Same cohort
Blanton LV, San Roman AK, Wood G, Buscetta A, Banks N, Skaletsky H et al. Cell Genom., 2024 10.1016/j.xgen.2024.100628	Stable and robust Xi and Y transcriptomes drive cell-type-specific autosomal and Xa responses in vivo and in vitro in four human cell types	San Roman AK, Godfrey AK, Skaletsky H, Bellott DW, Groff AF, Harris HL et al. Cell Genom., 2023 The human inactive X chromosome modulates expression of the active X chromosome 10.1016/j.xgen.2023.100259	Same cohort
